# Supplementary material for: Transformation of Compatible Mating-Type Genes in Monokaryons Triggers Fruiting Body Development by Activating Mating Pathways in Pleurotus eryngii
Source: Microbiol Spectr. 2023 Mar 14;11(2):e05272-22. doi: 10.1128/spectrum.05272-22 (PMC10100773; doi:10.1128/spectrum.05272-22)
Supplement: Supplemental file 1 — Table S1. Download spectrum.05272-22-s0001.xlsx, XLSX file, 5.3 MB [file spectrum.05272-22-s0001.xlsx]

## Sheet: Sheet1
Gene_ID	Length	XH_1:read count	XH_1:fpkm	XH_2:read count	XH_2:fpkm	XH_3:read count	XH_3:fpkm	X183_1:read count	X183_1:fpkm	X183_2:read count	X183_2:fpkm	X183_3:read count	X183_3:fpkm	T4_1:read count	T4_1:fpkm	T4_2:read count	T4_2:fpkm	T4_3:read count	T4_3:fpkm	T7_1:read count	T7_1:fpkm	T7_2:read count	T7_2:fpkm	T7_3:read count	T7_3:fpkm	T9_1:read count	T9_1:fpkm	T9_2:read count	T9_2:fpkm	T9_3:read count	T9_3:fpkm	Chromosome	Start Site	End Site	Direction	Length	Name	GO	KEGG	Swissprot	eggNOG Class	eggNOG	NR
X183_00001	1563	0	0	0	0	0	0	0	0	0	0	0	0	0	0	0	0	0	0	0	0	0	0	0	0	0	0	0	0	0	0	scaffold001	1136	2988	+	1563	-	-	-	sp|Q92359|YDHE_SCHPO Pumilio domain-containing protein C6G9.14 OS=Schizosaccharomyces pombe (strain 972 / ATCC 24843) GN=SPAC6G9.14 PE=4 SV=1	J	opiNOG03079;COG5099;treNOG07173	hypothetical protein PLEOSDRAFT_1111259 [Pleurotus ostreatus PC15]
X183_00002	1092	0	0	0	0	0	0	0	0	0	0	0	0	0	0	0	0	0	0	0	0	0	0	0	0	0	0	0	0	0	0	scaffold001	8115	9627	+	1092	-	-	-	-	-	-	hypothetical protein PLEOSDRAFT_158901 [Pleurotus ostreatus PC15]
X183_00003	1056	0	0	0	0	0	0	0	0	0	0	0	0	0	0	0	0	0	0	0	0	0	0	0	0	0	0	0	0	0	0	scaffold001	9736	11506	+	1056	-	-	-	-	-	-	-
X183_00004	534	0	0	0	0	0	0	0	0	0	0	0	0	0	0	0	0	0	0	0	0	0	0	0	0	0	0	0	0	0	0	scaffold001	12092	12703	-	534	-	-	-	-	-	-	-
X183_00005	378	0	0	0	0	0	0	0	0	0	0	0	0	0	0	0	0	0	0	0	0	0	0	0	0	0	0	0	0	0	0	scaffold001	14420	14986	+	378	-	-	-	-	-	-	hypothetical protein PLEOSDRAFT_1110076 [Pleurotus ostreatus PC15]
X183_00006	1683	0	0	0	0	0	0	0	0	0	0	0	0	0	0	0	0	0	0	0	0	0	0	0	0	0	0	0	0	0	0	scaffold001	15554	17895	-	1683	-	-	-	-	-	-	hypothetical protein FOMPIDRAFT_110498 [Fomitopsis pinicola FP-58527 SS1]
X183_00007	2475	0	0	0	0	0	0	0	0	0	0	0	0	0	0	0	0	0	0	0	0	0	0	0	0	0	0	0	0	0	0	scaffold001	18088	20790	+	2475	-	-	-	-	S	agarNOG07071	hypothetical protein HYDPIDRAFT_28277 [Hydnomerulius pinastri MD-312]
X183_00008	1005	0	0	0	0	0	0	0	0	0	0	0	0	0	0	0	0	0	0	0	0	0	0	0	0	0	0	0	0	0	0	scaffold001	21661	22852	+	1005	-	-	-	-	-	-	hypothetical protein PLEOSDRAFT_1107989 [Pleurotus ostreatus PC15]
X183_00009	633	0	0	0	0	0	0	0	0	0	0	0	0	0	0	0	0	0	0	0	0	0	0	0	0	0	0	0	0	0	0	scaffold001	23186	23869	-	633	-	-	-	-	S	agaNOG06098;agaNOG05697	hypothetical protein CERSUDRAFT_69714 [Gelatoporia subvermispora B]
X183_00010	444	0	0	0	0	0	0	0	0	0	0	0	0	0	0	0	0	0	0	0	0	0	0	0	0	0	0	0	0	0	0	scaffold001	23995	24499	-	444	-	-	-	-	-	-	-
X183_00011	2148	0	0	0	0	0	0	0	0	0	0	0	0	0	0	0	0	0	0	0	0	0	0	0	0	0	0	0	0	0	0	scaffold001	24506	27810	-	2148	-	-	-	-	S	agaNOG05697	hypothetical protein PAXINDRAFT_24720, partial [Paxillus involutus ATCC 200175]
X183_00012	3489	0	0	0	0	0	0	0	0	0	0	0	0	0	0	0	0	0	0	0	0	0	0	0	0	0	0	0	0	0	0	scaffold001	29673	34923	+	3489	-	-	-	-	S	agaNOG07078;agaNOG07147	hypothetical protein HYPSUDRAFT_59119 [Hypholoma sublateritium FD-334 SS-4]
X183_00013	2340	0	0	0	0	0	0	0	0	0	0	0	0	0	0	0	0	0	0	0	0	0	0	0	0	0	0	0	0	0	0	scaffold001	35271	37792	+	2340	-	-	-	sp|P10401|POLY_DROME Retrovirus-related Pol polyprotein from transposon gypsy OS=Drosophila melanogaster GN=pol PE=3 SV=1	RL	COG2801;opiNOG01931;opiNOG09489;sacNOG01021	hypothetical protein Hypma_14998 [Hypsizygus marmoreus]
X183_00014	981	0	0	0	0	0	0	0	0	0	0	0	0	0	0	0	0	0	0	0	0	0	0	0	0	0	0	0	0	0	0	scaffold001	38432	39443	+	981	-	-	-	-	RL	COG2801;opiNOG01931	hypothetical protein Hypma_15282 [Hypsizygus marmoreus]
X183_00015	3018	0	0	0	0	0	0	0	0	0	0	0	0	0	0	0	0	0	0	0	0	0	0	0	0	0	0	0	0	0	0	scaffold001	40128	43889	-	3018	-	-	-	-	S	agarNOG08580;agaNOG05697;agarNOG08791	hypothetical protein PLEOSDRAFT_169869 [Pleurotus ostreatus PC15]
X183_00016	2055	0	0	0	0	0	0	0	0	0	0	0	0	0	0	0	0	0	0	0	0	0	0	0	0	0	0	0	0	0	0	scaffold001	45403	47956	-	2055	-	-	-	-	S	agaNOG07373	predicted protein [Laccaria bicolor S238N-H82]
X183_00017	384	0	0	0	0	0	0	0	0	0	0	0	0	0	0	0	0	0	0	0	0	0	0	0	0	0	0	0	0	0	0	scaffold001	50063	50554	-	384	-	-	-	-	-	-	-
X183_00018	789	0	0	0	0	0	0	0	0	0	0	0	0	0	0	0	0	0	0	0	0	0	0	0	0	0	0	0	0	0	0	scaffold001	50750	52002	+	789	-	-	-	-	-	-	-
X183_00019	1188	0	0	0	0	0	0	0	0	0	0	0	0	0	0	0	0	0	0	0	0	0	0	0	0	0	0	0	0	0	0	scaffold001	52061	53411	+	1188	-	-	-	-	-	-	-
X183_00020	1752	0	0	0	0	0	0	0	0	0	0	0	0	0	0	0	0	0	0	0	0	0	0	0	0	0	0	0	0	0	0	scaffold001	53552	55699	-	1752	-	-	-	-	-	-	-
X183_00021	2829	0	0	0	0	0	0	0	0	0	0	0	0	0	0	0	0	0	0	0	0	0	0	0	0	0	0	0	0	0	0	scaffold001	55878	59612	+	2829	-	-	-	-	S	agaNOG01115;opiNOG40385	hypothetical protein HYPSUDRAFT_145347 [Hypholoma sublateritium FD-334 SS-4]
X183_00022	1872	0	0	0	0	0	0	0	0	0	0	0	0	0	0	0	0	0	0	0	0	0	0	0	0	0	0	0	0	0	0	scaffold001	59760	62050	+	1872	-	-	-	-	-	-	-
X183_00023	729	0	0	0	0	0	0	0	0	0	0	0	0	0	0	0	0	0	0	0	0	0	0	0	0	0	0	0	0	0	0	scaffold001	63294	64129	+	729	-	-	-	-	-	-	predicted protein [Laccaria bicolor S238N-H82]
X183_00024	1713	0	0	0	0	0	0	0	0	0	0	0	0	0	0	0	0	0	0	0	0	0	0	0	0	0	0	0	0	0	0	scaffold001	64925	66836	-	1713	-	-	-	-	-	-	-
X183_00025	651	0	0	0	0	0	0	0	0	0	0	0	0	0	0	0	0	0	0	0	0	0	0	0	0	0	0	0	0	0	0	scaffold001	66883	67580	-	651	-	-	-	-	-	-	-
X183_00026	645	0	0	0	0	0	0	0	0	0	0	0	0	0	0	0	0	0	0	0	0	0	0	0	0	0	0	0	0	0	0	scaffold001	68882	69717	-	645	-	-	-	-	-	-	predicted protein [Laccaria bicolor S238N-H82]
X183_00027	903	0	0	0	0	0	0	0	0	0	0	0	0	0	0	0	0	0	0	0	0	0	0	0	0	0	0	0	0	0	0	scaffold001	69817	70802	+	903	-	-	-	-	S	agaNOG07373	hypothetical protein K443DRAFT_16102, partial [Laccaria amethystina LaAM-08-1]
X183_00028	672	0	0	0	0	0	0	0	0	0	0	0	0	0	0	0	0	0	0	0	0	0	0	0	0	0	0	0	0	0	0	scaffold001	70873	71544	+	672	-	-	-	-	-	-	hypothetical protein PLEOSDRAFT_1110078 [Pleurotus ostreatus PC15]
X183_00029	3117	0	0	0	0	0	0	0	0	0	0	0	0	1	0.0226206	0	0	0	0	0	0	0	0	0	0	0	0	0	0	0	0	scaffold001	72300	76037	-	3117	-	-	-	-	S	agaNOG06412	hypothetical protein PLEOSDRAFT_1109178 [Pleurotus ostreatus PC15]
X183_00030	1644	0	0	0	0	0	0	0	0	0	0	0	0	0	0	0	0	0	0	0	0	0	0	0	0	0	0	0	0	0	0	scaffold001	77414	79378	+	1644	-	-	-	-	SR	agarNOG07674;agaNOG05495	hypothetical protein Hypma_08990 [Hypsizygus marmoreus]
X183_00031	495	0	0	0	0	0	0	0	0	0	0	0	0	0	0	0	0	0	0	0	0	0	0	0	0	0	0	0	0	0	0	scaffold001	79977	80471	-	495	-	-	-	-	-	-	-
X183_00032	489	0	0	0	0	0	0	0	0	0	0	0	0	0	0	0	0	0	0	0	0	0	0	0	0	0	0	0	0	0	0	scaffold001	82116	82977	+	489	-	-	-	-	-	-	hypothetical protein PLEOSDRAFT_165610 [Pleurotus ostreatus PC15]
X183_00033	807	3	0.234143	1	0.0809588	0	0	0	0	11	0.901174	2	0.158273	0	0	3	0.230353	5	0.402502	2	0.156385	1	0.0861236	0	0	0	0	0	0	1	0.0824407	scaffold001	84958	86004	-	807	-	-	-	-	-	-	-
X183_00034	720	0	0	0	0	0	0	0	0	0	0	0	0	0	0	0	0	0	0	0	0	0	0	0	0	0	0	0	0	0	0	scaffold001	89094	90045	+	720	-	-	-	-	-	-	-
X183_00035	1044	2	0.12066	1	0.0625802	3	0.197359	0	0	0	0	0	0	0	0	0	0	0	0	0	0	0	0	0	0	0	0	1	0.0541081	0	0	scaffold001	90454	91546	-	1044	-	-	-	-	S	opiNOG68932	hypothetical protein PLEOSDRAFT_1081657 [Pleurotus ostreatus PC15]
X183_00036	1416	0	0	0	0	0	0	0	0	1	0.0466902	1	0.0451011	0	0	0	0	4	0.183513	0	0	0	0	0	0	0	0	0	0	0	0	scaffold001	92346	93922	+	1416	-	-	-	-	-	-	hypothetical protein PLEOSDRAFT_1081657 [Pleurotus ostreatus PC15]
X183_00037	1272	0	0	0	0	0	0	0	0	0	0	0	0	0	0	0	0	0	0	0	0	0	0	0	0	0	0	0	0	0	0	scaffold001	97018	99146	+	1272	-	-	-	-	-	-	-
X183_00038	1377	0	0	0	0	0	0	0	0	0	0	0	0	0	0	0	0	0	0	0	0	0	0	0	0	0	0	0	0	0	0	scaffold001	99861	101764	+	1377	-	-	-	-	-	-	hypothetical protein PLEOSDRAFT_172843, partial [Pleurotus ostreatus PC15]
X183_00039	735	0	0	0	0	0	0	0	0	0	0	0	0	0	0	0	0	0	0	0	0	0	0	0	0	0	0	0	0	0	0	scaffold001	104262	105194	-	735	-	-	-	-	-	-	-
X183_00040	576	0	0	0	0	0	0	0	0	0	0	0	0	0	0	0	0	0	0	0	0	0	0	0	0	0	0	0	0	0	0	scaffold001	106964	107771	-	576	-	-	-	-	-	-	-
X183_00041	441	0	0	0	0	0	0	0	0	0	0	0	0	0	0	0	0	0	0	0	0	0	0	0	0	0	0	0	0	0	0	scaffold001	109120	109627	+	441	-	GO:0003676;GO:0005524	-	sp|Q9Y7C4|ROK1_CANAL ATP-dependent RNA helicase CHR1 OS=Candida albicans (strain SC5314 / ATCC MYA-2876) GN=CHR1 PE=3 SV=2	AJRL	opiNOG72488;opiNOG64121;sacNOG01174;COG0514	hypothetical protein PLEOSDRAFT_1028851, partial [Pleurotus ostreatus PC15]
X183_00042	597	0	0	0	0	0	0	0	0	0	0	0	0	0	0	0	0	0	0	0	0	0	0	0	0	0	0	0	0	0	0	scaffold001	110841	111648	+	597	-	-	-	-	-	-	-
X183_00043	1518	0	0	0	0	0	0	0	0	0	0	0	0	0	0	0	0	0	0	0	0	0	0	0	0	0	0	0	0	0	0	scaffold001	112289	115523	-	1518	-	-	-	-	-	-	-
X183_00044	900	0	0	0	0	0	0	0	0	0	0	0	0	0	0	0	0	0	0	0	0	0	0	0	0	0	0	0	0	0	0	scaffold001	118624	121942	-	900	-	-	-	-	S	opiNOG68641;opiNOG42513	hypothetical protein J132_08902 [Termitomyces sp. J132]
X183_00045	2064	0	0	0	0	0	0	0	0	0	0	0	0	0	0	0	0	0	0	0	0	0	0	0	0	0	0	0	0	0	0	scaffold001	121991	124408	-	2064	-	-	-	-	S	opiNOG69567	Integrase/recombinase xerD [Hypsizygus marmoreus]
X183_00046	2334	0	0	0	0	0	0	1	0.0288213	0	0	0	0	0	0	0	0	0	0	0	0	0	0	0	0	0	0	0	0	0	0	scaffold001	124781	129418	-	2334	-	-	-	-	-	-	hypothetical protein PLEOSDRAFT_1100772 [Pleurotus ostreatus PC15]
X183_00047	264	0	0	0	0	0	0	0	0	0	0	0	0	0	0	0	0	0	0	0	0	0	0	0	0	0	0	0	0	0	0	scaffold001	125710	126105	+	264	-	GO:0042802;GO:0031386;GO:0016925;GO:0000794;GO:0005940	K12160	-	O	COG5227;opiNOG38078	hypothetical protein PLEOSDRAFT_1090738 [Pleurotus ostreatus PC15]
X183_00048	1023	0	0	0	0	0	0	0	0	0	0	0	0	0	0	0	0	1	0.0635032	0	0	0	0	0	0	0	0	0	0	0	0	scaffold001	130076	131318	+	1023	-	-	-	-	S	agaNOG06765;agaNOG06592	hypothetical protein PLEOSDRAFT_1107980 [Pleurotus ostreatus PC15]
X183_00049	879	497	35.6123	564	41.9206	509	39.7709	532	40.7133	556	41.8191	807	58.6321	225	18.0482	279	19.668	219	16.1855	333	23.9054	286	22.6138	297	21.1392	395	23.5227	346	22.2356	324	24.5229	scaffold001	131801	133623	-	879	-	-	-	-	-	-	hypothetical protein PLEOSDRAFT_1084798 [Pleurotus ostreatus PC15]
X183_00050	342	42	7.73492	46	8.78758	32	6.42629	37	7.27762	35	6.76599	33	6.16224	19	3.91713	30	5.43552	25	4.74881	26	4.79719	24	4.87732	26	4.7563	19	2.90808	26	4.29447	21	4.08515	scaffold001	137663	138166	+	342	-	-	-	-	-	-	-
X183_00051	1836	2	0.0686104	2	0.0711696	3	0.112224	51	1.86858	54	1.94451	67	2.33052	5	0.192016	6	0.2025	6	0.2123	2	0.0687381	5	0.189275	4	0.136304	7	0.199574	4	0.123069	4	0.144945	scaffold001	139010	141506	-	1836	-	-	-	-	-	-	hypothetical protein PLEOSDRAFT_1108191 [Pleurotus ostreatus PC15]
X183_00052	1515	987	41.0334	787	33.939	1106	50.1394	1176	52.2166	236	10.2988	246	10.3699	527	24.5267	674	27.5672	587	25.1708	484	20.1592	296	13.5792	496	20.4829	408	14.097	313	11.6706	214	9.39759	scaffold001	141871	144429	+	1515	-	-	-	-	S	NOG19808;opiNOG03956;pleNOG06393	hypothetical protein PLEOSDRAFT_1111163 [Pleurotus ostreatus PC15]
X183_00053	357	142	25.0526	129	23.608	118	22.7013	359	67.6457	222	41.1125	170	30.411	350	69.1258	345	59.882	347	63.144	434	76.7117	331	64.44	429	75.1815	365	53.5184	315	49.8431	265	49.3848	scaffold001	145210	145724	-	357	-	-	-	-	-	-	-
X183_00054	2004	630	19.8005	680	22.1691	564	19.3294	1077	36.152	1446	47.7046	2367	75.4312	2021	71.1065	1953	60.3879	1917	62.1435	1868	58.8192	2214	76.7849	1738	54.2593	1070	27.9489	813	22.9169	739	24.5336	scaffold001	146400	149750	-	2004	-	-	-	-	S	agaNOG03609	hypothetical protein PLEOSDRAFT_1021085, partial [Pleurotus ostreatus PC15]
X183_00055	2220	0	0	0	0	0	0	2	0.0606026	0	0	0	0	0	0	1	0.0279121	0	0	2	0.0568482	0	0	2	0.0563636	0	0	2	0.0508908	3	0.0899049	scaffold001	149810	153028	+	2220	-	-	-	sp|P08770|TRA1_MAIZE Putative AC transposase OS=Zea mays PE=2 SV=2	SL	opiNOG72096;opiNOG75404;opiNOG43911;NOG202248;NOG147897	putative AC transposase [Hypsizygus marmoreus]
X183_00056	855	0	0	0	0	0	0	0	0	0	0	0	0	0	0	0	0	0	0	0	0	0	0	0	0	0	0	0	0	0	0	scaffold001	154128	155105	+	855	-	-	-	-	S	agaNOG06753	hypothetical protein PLEOSDRAFT_1035355 [Pleurotus ostreatus PC15]
X183_00057	45	0	0	0	0	0	0	0	0	0	0	0	0	0	0	0	0	0	0	0	0	0	0	0	0	0	0	0	0	0	0	scaffold001	156265	156309	+	45	-	-	-	-	-	-	-
X183_00058	5142	0	0	0	0	0	0	0	0	0	0	0	0	0	0	0	0	0	0	0	0	0	0	0	0	0	0	0	0	0	0	scaffold001	156586	161906	+	5142	-	GO:0003964;GO:0003676;GO:0006278;GO:0005634;GO:0015074	-	sp|P0CT41|TF212_SCHPO Transposon Tf2-12 polyprotein OS=Schizosaccharomyces pombe (strain 972 / ATCC 24843) GN=Tf2-12 PE=3 SV=1	RB	sordNOG09800;opiNOG01931	reverse transcriptase-RNase H-integrase [Tricholoma matsutake]
X183_00059	1341	0	0	0	0	0	0	0	0	0	0	0	0	0	0	0	0	0	0	0	0	0	0	0	0	0	0	0	0	0	0	scaffold001	164023	165521	-	1341	-	-	-	-	-	-	-
X183_00060	453	0	0	0	0	0	0	0	0	0	0	0	0	0	0	0	0	0	0	0	0	0	0	0	0	0	0	0	0	0	0	scaffold001	165666	166259	+	453	-	-	-	-	-	-	-
X183_00061	1728	0	0	0	0	0	0	0	0	0	0	0	0	0	0	0	0	0	0	0	0	0	0	0	0	0	0	0	0	0	0	scaffold001	170408	172382	-	1728	-	-	-	-	S	agaNOG07078;agaNOG07147	hypothetical protein PLEOSDRAFT_161887 [Pleurotus ostreatus PC15]
X183_00062	516	0	0	0	0	0	0	0	0	0	0	0	0	0	0	0	0	0	0	0	0	0	0	0	0	0	0	0	0	0	0	scaffold001	172687	173308	+	516	-	-	-	-	-	-	hypothetical protein PLEOSDRAFT_1086094 [Pleurotus ostreatus PC15]
X183_00063	258	0	0	0	0	0	0	0	0	0	0	0	0	0	0	0	0	0	0	0	0	0	0	0	0	0	0	0	0	0	0	scaffold001	174896	175164	-	258	-	-	-	-	-	-	hypothetical protein PLEOSDRAFT_1108590 [Pleurotus ostreatus PC15]
X183_00064	372	0	0	0	0	0	0	0	0	0	0	0	0	0	0	0	0	0	0	0	0	0	0	0	0	0	0	0	0	0	0	scaffold001	175187	175816	-	372	-	-	-	-	-	-	-
X183_00065	1908	0	0	0	0	0	0	0	0	0	0	0	0	0	0	0	0	0	0	0	0	0	0	0	0	0	0	0	0	0	0	scaffold001	176410	178647	+	1908	-	-	-	-	S	agaNOG05697	hypothetical protein PLEOSDRAFT_1048381, partial [Pleurotus ostreatus PC15]
X183_00066	285	0	0	0	0	0	0	0	0	0	0	0	0	0	0	0	0	0	0	0	0	0	0	0	0	0	0	0	0	0	0	scaffold001	178687	179004	+	285	-	-	-	-	S	agaNOG06098;agaNOG05697	hypothetical protein PLEOSDRAFT_1048381, partial [Pleurotus ostreatus PC15]
X183_00067	1140	30	1.65748	33	1.89124	29	1.74715	8	0.472062	5	0.289971	12	0.672244	16	0.989591	6	0.326131	12	0.683829	32	1.77127	22	1.34126	12	0.658565	13	0.596921	9	0.445964	7	0.408515	scaffold001	179907	181949	-	1140	-	-	-	-	S	agaNOG06734	hypothetical protein GYMLUDRAFT_667740 [Gymnopus luxurians FD-317 M1]
X183_00068	1107	242	13.7689	432	25.4961	325	20.1638	94	5.71208	83	4.95701	137	7.90357	121	7.70687	150	8.39633	110	6.4553	148	8.43634	163	10.2338	126	7.12106	202	9.55173	145	7.39917	98	5.88971	scaffold001	181980	183538	-	1107	-	GO:0016021	-	-	S	agaNOG06734	hypothetical protein CYLTODRAFT_494909 [Cylindrobasidium torrendii FP15055 ss-10]
X183_00069	1311	120	5.76516	119	5.93037	106	5.55315	51	2.61687	71	3.58051	49	2.38695	101	5.43199	151	7.13707	141	6.98695	139	6.6904	111	5.88459	123	5.86981	33	1.31762	56	2.41295	41	2.08064	scaffold001	184046	186258	-	1311	-	GO:0048518;GO:0005737;GO:0006355;GO:0009057;GO:0000502;GO:0005488;GO:0043933	K03066	sp|P62194|PRS8_BOVIN 26S proteasome regulatory subunit 8 OS=Bos taurus GN=PSMC5 PE=2 SV=1	O	opiNOG02000	hypothetical protein PLEOSDRAFT_1059989, partial [Pleurotus ostreatus PC15]
X183_00070	1182	242	12.8953	264	14.5923	232	13.4805	79	4.49597	92	5.14588	46	2.48537	85	5.0704	106	5.55692	113	6.21058	127	6.77995	66	3.88081	102	5.39889	76	3.36569	48	2.29396	42	2.364	scaffold001	186417	187695	-	1182	-	-	K01930	sp|Q9UV10|HET6_NEUCR Heterokaryon incompatibility protein 6, OR allele OS=Neurospora crassa (strain ATCC 24698 / 74-OR23-1A / CBS 708.71 / DSM 1257 / FGSC 987) GN=het-6 PE=4 SV=1	S	opiNOG36354;sorNOG07864	hypothetical protein PLEOSDRAFT_1087077 [Pleurotus ostreatus PC15]
X183_00071	1101	62	3.5468	41	2.43295	64	3.99235	114	6.96517	248	14.892	159	9.22275	333	21.3254	380	21.3866	435	25.6669	308	17.6524	226	14.2665	294	16.7064	156	7.41679	152	7.79864	125	7.55332	scaffold001	188750	190013	+	1101	-	GO:0008652	K00928	sp|O60163|AK_SCHPO Probable aspartokinase OS=Schizosaccharomyces pombe (strain 972 / ATCC 24843) GN=SPBC19F5.04 PE=1 SV=1	E	opiNOG03785	hypothetical protein PLEOSDRAFT_1044117 [Pleurotus ostreatus PC15]
X183_00072	708	0	0	0	0	0	0	0	0	0	0	0	0	0	0	0	0	0	0	0	0	0	0	0	0	0	0	0	0	0	0	scaffold002	2359	3066	+	708	-	-	-	sp|P20825|POL2_DROME Retrovirus-related Pol polyprotein from transposon 297 OS=Drosophila melanogaster GN=pol PE=3 SV=1	RL	opiNOG01931;opiNOG59235;COG2801	predicted protein [Mycena chlorophos]
X183_00073	537	0	0	0	0	0	0	0	0	0	0	0	0	0	0	0	0	0	0	0	0	0	0	0	0	0	0	0	0	0	0	scaffold002	5557	6345	-	537	-	-	-	-	-	-	hypothetical protein PLEOSDRAFT_1107900 [Pleurotus ostreatus PC15]
X183_00074	1377	0	0	0	0	0	0	0	0	0	0	0	0	0	0	0	0	1	0.0471777	1	0.0458254	0	0	0	0	0	0	0	0	0	0	scaffold002	6602	8362	-	1377	-	-	-	-	-	-	hypothetical protein PLEOSDRAFT_1104996 [Pleurotus ostreatus PC15]
X183_00075	930	0	0	0	0	0	0	0	0	0	0	0	0	0	0	0	0	0	0	0	0	0	0	0	0	0	0	0	0	0	0	scaffold002	8382	9399	-	930	-	GO:0005488	-	-	-	-	hypothetical protein PLEOSDRAFT_1109608 [Pleurotus ostreatus PC15]
X183_00076	885	0	0	0	0	0	0	0	0	0	0	0	0	0	0	0	0	0	0	0	0	0	0	0	0	0	0	0	0	0	0	scaffold002	14863	16159	-	885	-	-	-	sp|P79066|LIP1_GEOFE Lipase 1 OS=Geotrichum fermentans GN=LIP1 PE=1 SV=1	TRI	opiNOG18633;COG2272;opiNOG23860;pleNOG08167	hypothetical protein PLEOSDRAFT_154655 [Pleurotus ostreatus PC15]
X183_00077	861	0	0	0	0	0	0	0	0	0	0	0	0	0	0	0	0	0	0	0	0	0	0	0	0	0	0	0	0	0	0	scaffold002	19462	20540	-	861	-	-	-	-	-	-	hypothetical protein PLEOSDRAFT_171575 [Pleurotus ostreatus PC15]
X183_00078	972	0	0	0	0	0	0	0	0	0	0	0	0	0	0	0	0	0	0	0	0	0	0	0	0	0	0	0	0	0	0	scaffold002	25435	26980	+	972	-	-	-	-	-	-	hypothetical protein PLEOSDRAFT_1081553 [Pleurotus ostreatus PC15]
X183_00079	2187	0	0	0	0	0	0	0	0	0	0	0	0	0	0	0	0	0	0	0	0	0	0	0	0	0	0	0	0	0	0	scaffold002	27057	29498	+	2187	-	-	-	-	-	-	hypothetical protein PLEOSDRAFT_1081553 [Pleurotus ostreatus PC15]
X183_00080	222	0	0	0	0	0	0	0	0	0	0	0	0	0	0	0	0	0	0	0	0	0	0	0	0	0	0	0	0	0	0	scaffold002	29508	29840	+	222	-	-	-	-	-	-	-
X183_00081	891	0	0	0	0	0	0	0	0	0	0	0	0	0	0	0	0	0	0	0	0	0	0	0	0	0	0	0	0	0	0	scaffold002	31059	31949	-	891	-	-	-	sp|Q9UR07|TF211_SCHPO Transposon Tf2-11 polyprotein OS=Schizosaccharomyces pombe (strain 972 / ATCC 24843) GN=Tf2-11 PE=3 SV=1	RL	opiNOG01931;COG2801	Retrovirus-related Pol polyprotein from transposon 412 [Hypsizygus marmoreus]
X183_00082	3144	0	0	0	0	0	0	0	0	1	0.0210284	0	0	0	0	0	0	0	0	0	0	0	0	0	0	0	0	0	0	0	0	scaffold002	32405	36209	-	3144	-	-	-	sp|P04323|POL3_DROME Retrovirus-related Pol polyprotein from transposon 17.6 OS=Drosophila melanogaster GN=pol PE=3 SV=1	RL	opiNOG01931;COG2801	putative Ty3/Gypsy polyprotein/retrotransposon [Rhizoctonia solani 123E]
X183_00083	513	0	0	0	0	0	0	0	0	0	0	0	0	0	0	0	0	0	0	0	0	0	0	0	0	0	0	0	0	0	0	scaffold002	36496	37008	-	513	-	-	-	-	-	-	-
X183_00084	1710	0	0	0	0	1	0.0401643	0	0	0	0	0	0	0	0	0	0	0	0	0	0	0	0	0	0	0	0	0	0	0	0	scaffold002	41570	43345	-	1710	-	-	-	sp|Q9UR07|TF211_SCHPO Transposon Tf2-11 polyprotein OS=Schizosaccharomyces pombe (strain 972 / ATCC 24843) GN=Tf2-11 PE=3 SV=1	R	opiNOG01931;treNOG04014	Transposon Tf2-11 polyprotein [Hypsizygus marmoreus]
X183_00085	891	0	0	0	0	0	0	0	0	0	0	0	0	0	0	0	0	0	0	0	0	0	0	0	0	0	0	0	0	0	0	scaffold002	43379	44314	-	891	-	GO:0006259	-	sp|P0CT41|TF212_SCHPO Transposon Tf2-12 polyprotein OS=Schizosaccharomyces pombe (strain 972 / ATCC 24843) GN=Tf2-12 PE=3 SV=1	RL	COG2801;opiNOG01931	Transposon Tf2-11 polyprotein [Hypsizygus marmoreus]
X183_00086	753	0	0	0	0	0	0	0	0	0	0	0	0	0	0	0	0	0	0	0	0	0	0	0	0	0	0	0	0	0	0	scaffold002	46566	47318	-	753	-	GO:0008270;GO:0003676	-	-	SR	opiNOG01931;opiNOG25897;opiNOG37886	hypothetical protein PLEOSDRAFT_1086421 [Pleurotus ostreatus PC15]
X183_00087	360	0	0	0	0	0	0	0	0	0	0	0	0	0	0	0	0	0	0	0	0	0	0	0	0	0	0	0	0	0	0	scaffold002	47331	47690	-	360	-	-	-	-	-	-	-
X183_00088	990	0	0	0	0	0	0	0	0	0	0	0	0	0	0	0	0	0	0	0	0	0	0	0	0	0	0	0	0	0	0	scaffold002	50662	51651	-	990	-	-	-	-	SR	agaNOG06677;opiNOG01931	hypothetical protein CY34DRAFT_90294, partial [Suillus luteus UH-Slu-Lm8-n1]
X183_00089	1404	513	23.0135	450	20.9403	472	23.0893	605	28.9869	712	33.5276	801	36.4348	805	40.4268	887	39.1473	882	40.8106	835	37.5283	664	32.8698	585	26.0682	1035	38.5879	955	38.4237	885	41.9364	scaffold002	53402	54805	+	1404	-	-	-	-	-	-	hypothetical protein PLEOSDRAFT_165181 [Pleurotus ostreatus PC15]
X183_00090	1641	822	31.5498	903	35.9515	852	35.6588	907	37.1803	2114	85.1698	1169	45.4942	662	28.444	854	32.2474	742	29.3742	376	14.4584	422	17.8731	361	13.7632	714	22.7755	897	30.8778	581	23.555	scaffold002	55680	57768	+	1641	-	GO:0016021;GO:0005783;GO:0055085	-	sp|O14197|YDQ4_SCHPO Uncharacterized transporter C5D6.04 OS=Schizosaccharomyces pombe (strain 972 / ATCC 24843) GN=SPAC5D6.04 PE=3 SV=1	S	opiNOG05427	hypothetical protein PLEOSDRAFT_1053049 [Pleurotus ostreatus PC15]
X183_00091	1806	698	24.3428	820	29.6643	714	27.1529	395	14.7127	167	6.11347	346	12.2351	235	9.17467	311	10.6706	305	10.9712	323	11.2856	293	11.2758	229	7.93304	380	11.014	207	6.47463	266	9.79894	scaffold002	58562	61471	+	1806	-	GO:0016020;GO:0008152;GO:0004571;GO:0005509	K01230	sp|A1D1W1|MNS1B_NEOFI Probable mannosyl-oligosaccharide alpha-1,2-mannosidase 1B OS=Neosartorya fischeri (strain ATCC 1020 / DSM 3700 / CBS 544.65 / FGSC A1164 / JCM 1740 / NRRL 181 / WB 181) GN=mns1B PE=3 SV=1	G	opiNOG18155;KOG2204	glycoside hydrolase family 47 protein [Pleurotus ostreatus PC15]
X183_00092	1044	2831	170.794	2322	145.311	2359	155.19	2632	169.59	2487	157.494	2741	167.671	2988	201.8	3527	209.339	3319	206.527	3056	184.711	2870	191.063	2515	150.716	3698	185.415	3524	190.677	2931	186.78	scaffold002	62372	63467	+	1044	-	-	-	-	S	opiNOG68793	hypothetical protein PLEOSDRAFT_1110937 [Pleurotus ostreatus PC15]
X183_00093	1218	117	6.05022	76	4.07665	69	3.89079	173	9.5546	124	6.73075	214	11.2206	79	4.5732	99	5.03655	91	4.85361	97	5.02533	103	5.8774	109	5.59888	151	6.48945	153	7.09588	153	8.35717	scaffold002	63946	65926	+	1218	-	GO:0015700;GO:0016021;GO:0015699;GO:0015297;GO:0015105;GO:0005886;GO:0055085;GO:0015104	K03325	sp|P45946|ARSB_BACSU Arsenite resistance protein ArsB OS=Bacillus subtilis (strain 168) GN=arsB PE=3 SV=2	P	opiNOG07175;treNOG08763	hypothetical protein PLEOSDRAFT_1100285 [Pleurotus ostreatus PC15]
X183_00094	642	320	31.3941	328	33.3792	311	33.2707	355	37.1969	299	30.7911	353	35.1148	229	25.1502	265	25.5774	248	25.095	235	23.0979	273	29.5545	219	21.3418	242	19.7314	165	14.5182	139	14.4044	scaffold002	66080	67252	-	642	-	-	-	-	R	agaNOG06337;agaNOG05425;agaNOG06440	hypothetical protein PLEOSDRAFT_1098675 [Pleurotus ostreatus PC15]
X183_00095	930	857	58.0404	862	60.5566	746	55.0925	859	62.1333	835	59.3599	978	67.1593	708	53.6773	820	54.6357	802	56.0225	848	57.5378	691	51.6405	682	45.88	767	43.1709	784	47.6207	629	44.9969	scaffold002	67666	68643	+	930	-	-	-	-	S	opiNOG39259;sorNOG08411;opiNOG46559	hypothetical protein PLEOSDRAFT_1100274 [Pleurotus ostreatus PC15]
X183_00096	2838	11533	255.954	5224	120.262	4290	103.82	4605	109.152	10413	242.579	6995	157.408	6051	150.333	11667	254.737	9224	211.144	6122	136.12	4433	108.563	9767	215.313	14879	274.435	9256	184.236	8725	204.535	scaffold002	69583	72912	+	2838	-	GO:0016757;GO:0016311;GO:0034605;GO:0005946;GO:0004805;GO:0005992	K16055	sp|P31688|TPS2_YEAST Trehalose-phosphatase OS=Saccharomyces cerevisiae (strain ATCC 204508 / S288c) GN=TPS2 PE=1 SV=3	G	opiNOG05749;treNOG04639	glycosyltransferase family 20 protein [Pleurotus ostreatus PC15]
X183_00097	1701	1969	72.9078	1774	68.1376	1752	70.7402	1437	56.8285	1716	66.6964	2918	109.555	1314	54.4668	1526	55.5899	1358	51.8641	1227	45.5177	1320	53.9343	1050	38.6195	1567	48.2218	1248	41.4451	1109	43.3753	scaffold002	73293	75213	-	1701	-	-	-	-	R	agaNOG06869;agaNOG06795;agaNOG07001	hypothetical protein PLEOSDRAFT_165175 [Pleurotus ostreatus PC15]
X183_00098	1455	220	9.52341	174	7.81311	163	7.69415	274	12.6678	305	13.8588	421	18.4786	206	9.98262	249	10.6043	186	8.30464	216	9.36765	231	11.0343	255	10.9648	248	8.9221	185	7.18243	193	8.8249	scaffold002	76123	78095	-	1455	-	GO:0016620;GO:0044710	K00129	sp|P47740|AL3A2_MOUSE Fatty aldehyde dehydrogenase OS=Mus musculus GN=Aldh3a2 PE=1 SV=2	C	COG1012;opiNOG01913	hypothetical protein PLEOSDRAFT_1074247 [Pleurotus ostreatus PC15]
X183_00099	1344	6378	298.895	6424	312.28	6204	317.036	10861	543.606	13709	674.366	14421	685.246	7413	388.898	8246	380.18	8117	392.344	5387	252.923	4920	254.426	4450	207.149	9108	354.734	8111	340.908	6879	340.519	scaffold002	79317	82272	-	1344	-	GO:0005759	K15414	sp|O94675|MAM33_SCHPO Mitochondrial acidic protein mam33 OS=Schizosaccharomyces pombe (strain 972 / ATCC 24843) GN=SPBC776.07 PE=3 SV=1	C	opiNOG29326	hypothetical protein PLEOSDRAFT_1091819 [Pleurotus ostreatus PC15]
X183_00100	3681	557	9.53064	442	7.84502	361	6.73562	190	3.47218	383	6.87895	348	6.0376	468	8.96439	474	7.97918	382	6.74169	341	5.84559	354	6.68395	325	5.52382	476	6.76892	546	8.37894	330	5.96435	scaffold002	82540	87164	+	3681	-	-	K10352	-	S	fuNOG27694;agaNOG07447;opiNOG73389	hypothetical protein PLEOSDRAFT_1088094, partial [Pleurotus ostreatus PC15]
X183_00101	516	1237	150.992	876	110.915	839	111.673	5	0.65183	10	1.28127	11	1.36142	1106	151.128	773	92.8272	917	115.449	843	103.09	712	95.9016	705	85.4794	1758	178.34	1398	153.045	982	126.613	scaffold002	87556	88175	-	516	-	-	-	-	S	opiNOG67686;euNOG50319;agaNOG03661	hypothetical protein PLEOSDRAFT_1100267 [Pleurotus ostreatus PC15]
X183_00102	1227	651	33.4171	370	19.7013	400	22.3899	23741	1301.57	482	25.9712	955	49.7061	935	53.7289	978	49.3901	1019	53.9511	1153	59.2959	3809	215.756	2487	126.81	607	25.8954	393	18.093	510	27.6529	scaffold002	95530	96966	-	1227	-	GO:0016491;GO:0055114;GO:0010181	-	sp|B8N8Q9|AFVA_ASPFN NADPH dehydrogenase afvA OS=Aspergillus flavus (strain ATCC 200026 / FGSC A1120 / NRRL 3357 / JCM 12722 / SRRC 167) GN=afvA PE=2 SV=1	C	opiNOG05540	hypothetical protein PLEOSDRAFT_1091817 [Pleurotus ostreatus PC15]
X183_00103	897	262	18.3968	403	29.3528	282	21.592	792	59.3946	426	31.3983	586	41.7211	461	36.2367	710	49.0469	549	39.7604	569	40.0276	263	20.3779	356	24.8302	572	33.3797	417	26.2607	431	31.9669	scaffold002	97261	98791	-	897	-	-	-	sp|B8N8Q9|AFVA_ASPFN NADPH dehydrogenase afvA OS=Aspergillus flavus (strain ATCC 200026 / FGSC A1120 / NRRL 3357 / JCM 12722 / SRRC 167) GN=afvA PE=2 SV=1	C	opiNOG05540	hypothetical protein PLEOSDRAFT_1061857 [Pleurotus ostreatus PC15]
X183_00104	1503	1017	42.6182	1216	52.8582	1321	60.3643	1192	53.3496	1146	50.4098	1160	49.289	873	40.9539	1088	44.8555	986	42.6176	931	39.0869	650	30.0573	778	32.3849	1289	44.8924	1056	39.6887	1011	44.7515	scaffold002	99372	100874	-	1503	-	-	-	-	-	-	hypothetical protein PLEOSDRAFT_1100263 [Pleurotus ostreatus PC15]
X183_00105	951	1189	78.747	1054	72.4098	943	68.1032	997	70.5226	957	66.5305	1193	80.1144	1341	99.4234	1673	109.009	1530	104.516	1607	106.629	1556	113.717	1945	127.956	1869	102.874	2100	124.739	1916	134.039	scaffold002	104101	105215	+	951	-	GO:0006357;GO:0000981;GO:0005634;GO:0008270	-	sp|Q6FML7|ERT1_CANGA Transcription activator of gluconeogenesis ERT1 OS=Candida glabrata (strain ATCC 2001 / CBS 138 / JCM 3761 / NBRC 0622 / NRRL Y-65) GN=ERT1 PE=3 SV=1	SK	opiNOG45509;agarNOG08847;NOG208059	hypothetical protein PLEOSDRAFT_1110931 [Pleurotus ostreatus PC15]
X183_00106	792	1	0.0795257	1	0.0824921	0	0	4	0.339742	1	0.0834765	6	0.483812	2	0.178051	4	0.312954	1	0.0820249	0	0	1	0.0877547	2	0.157989	1	0.0660927	9	0.641918	4	0.336008	scaffold002	105903	106714	+	792	-	-	-	-	S	agarNOG07967	hypothetical protein PLICRDRAFT_358654 [Plicaturopsis crispa FD-325 SS-3]
X183_00107	324	0	0	0	0	0	0	0	0	0	0	0	0	0	0	0	0	0	0	0	0	0	0	0	0	0	0	0	0	0	0	scaffold002	108090	108413	-	324	-	-	-	-	-	-	-
X183_00108	1431	0	0	0	0	0	0	0	0	0	0	0	0	0	0	0	0	0	0	0	0	0	0	0	0	0	0	0	0	0	0	scaffold002	111347	113821	-	1431	-	-	-	-	S	opiNOG54345;NOG133343	hypothetical protein PLEOSDRAFT_1050850 [Pleurotus ostreatus PC15]
X183_00109	1200	0	0	0	0	0	0	0	0	0	0	0	0	0	0	0	0	0	0	0	0	0	0	0	0	0	0	0	0	0	0	scaffold002	117213	118467	-	1200	-	-	-	-	-	-	-
X183_00110	903	0	0	0	0	0	0	0	0	0	0	0	0	0	0	0	0	0	0	0	0	0	0	0	0	0	0	0	0	0	0	scaffold002	119004	120015	+	903	-	-	-	-	-	-	hypothetical protein PLEOSDRAFT_1109813 [Pleurotus ostreatus PC15]
X183_00111	903	0	0	0	0	0	0	0	0	0	0	0	0	0	0	0	0	0	0	0	0	0	0	0	0	0	0	0	0	0	0	scaffold002	120475	121589	-	903	-	-	K14963	-	R	agaNOG07362	hypothetical protein PLEOSDRAFT_1109817 [Pleurotus ostreatus PC15]
X183_00112	915	0	0	0	0	0	0	0	0	0	0	0	0	0	0	0	0	0	0	0	0	0	0	0	0	0	0	0	0	0	0	scaffold002	121851	122765	+	915	-	-	-	-	-	-	hypothetical protein PLEOSDRAFT_1107078 [Pleurotus ostreatus PC15]
X183_00113	384	0	0	0	0	0	0	0	0	0	0	0	0	0	0	0	0	0	0	0	0	0	0	0	0	0	0	0	0	0	0	scaffold002	124832	125215	+	384	-	-	-	-	-	-	-
X183_00114	423	0	0	0	0	0	0	0	0	0	0	0	0	0	0	0	0	0	0	0	0	0	0	0	0	0	0	0	0	0	0	scaffold002	125936	126358	-	423	-	GO:0016020	-	sp|Q09825|SAD1_SCHPO Spindle pole body-associated protein sad1 OS=Schizosaccharomyces pombe (strain 972 / ATCC 24843) GN=sad1 PE=1 SV=1	-	-	hypothetical protein PLEOSDRAFT_163611 [Pleurotus ostreatus PC15]
X183_00115	1869	0	0	0	0	0	0	0	0	0	0	0	0	0	0	0	0	0	0	0	0	0	0	0	0	0	0	0	0	0	0	scaffold002	127485	129552	+	1869	-	-	-	-	-	-	hypothetical protein PLEOSDRAFT_1024742, partial [Pleurotus ostreatus PC15]
X183_00116	2712	0	0	0	0	0	0	0	0	0	0	0	0	0	0	0	0	0	0	0	0	0	0	0	0	0	0	0	0	0	0	scaffold002	129835	132645	+	2712	-	-	-	sp|P04323|POL3_DROME Retrovirus-related Pol polyprotein from transposon 17.6 OS=Drosophila melanogaster GN=pol PE=3 SV=1	RL	COG2801;opiNOG15800	DNA/RNA polymerase [Mycena chlorophos]
X183_00117	1275	0	0	0	0	0	0	0	0	0	0	0	0	0	0	0	0	0	0	0	0	0	0	0	0	0	0	0	0	0	0	scaffold002	132673	134005	+	1275	-	GO:0005488	-	-	SR	opiNOG01931;opiNOG37886;treNOG04014	hypothetical protein PLEOSDRAFT_1086421 [Pleurotus ostreatus PC15]
X183_00118	333	0	0	0	0	0	0	0	0	0	0	0	0	0	0	0	0	0	0	0	0	0	0	0	0	0	0	0	0	0	0	scaffold002	134011	134936	+	333	-	-	-	-	-	-	hypothetical protein PLEOSDRAFT_1086421 [Pleurotus ostreatus PC15]
X183_00119	1845	0	0	0	0	0	0	0	0	0	0	0	0	0	0	0	0	0	0	0	0	0	0	0	0	0	0	0	0	0	0	scaffold002	136114	138204	+	1845	-	-	-	sp|Q9UR07|TF211_SCHPO Transposon Tf2-11 polyprotein OS=Schizosaccharomyces pombe (strain 972 / ATCC 24843) GN=Tf2-11 PE=3 SV=1	R	opiNOG01931;treNOG04014	Transposon Tf2-11 polyprotein [Hypsizygus marmoreus]
X183_00120	549	0	0	0	0	0	0	0	0	1	0.120425	1	0.116326	0	0	0	0	1	0.118331	2	0.229878	0	0	4	0.455837	0	0	0	0	1	0.121183	scaffold002	140178	140867	+	549	-	-	-	-	S	agarNOG07967	hypothetical protein PLICRDRAFT_358654 [Plicaturopsis crispa FD-325 SS-3]
X183_00121	2064	13	0.396704	3	0.0949618	10	0.332757	191	6.22497	218	6.9829	297	9.18962	215	7.34462	241	7.23524	211	6.64116	212	6.48136	190	6.39793	304	9.2148	214	5.42728	247	6.76005	155	4.99617	scaffold002	141067	143481	+	2064	-	-	-	-	SR	basNOG02875;opiNOG04537	hypothetical protein PLEOSDRAFT_1047217, partial [Pleurotus ostreatus PC15]
X183_00122	366	0	0	1	0.178507	0	0	1	0.183795	3	0.541913	3	0.523469	2	0.385291	3	0.507909	2	0.354993	5	0.862043	2	0.379791	0	0	1	0.14302	1	0.154341	1	0.181775	scaffold002	143503	143868	+	366	-	-	-	-	-	-	-
X183_00123	810	74	5.75413	64	5.16217	61	5.17227	724	60.1267	623	50.8502	780	61.4979	480	41.7827	605	46.2824	511	40.9833	489	38.0946	396	33.9786	539	41.6319	524	33.8629	335	23.3627	355	29.1581	scaffold002	145029	146230	+	810	-	-	K01613	-	I	agaNOG06463;NOG207233	hypothetical protein PLEOSDRAFT_1024674, partial [Pleurotus ostreatus PC15]
X183_00124	249	17	4.30014	10	2.62384	6	1.65496	7	1.89109	5	1.32758	6	1.53887	7	1.98216	10	2.48855	9	2.34809	8	2.02736	2	0.558247	6	1.50756	13	2.73289	4	0.907451	3	0.801562	scaffold002	146408	146656	+	249	-	GO:0004609;GO:0000139;GO:0006646;GO:0005795;GO:0016540;GO:0010008	-	-	-	-	hypothetical protein PLEOSDRAFT_1045821 [Pleurotus ostreatus PC15]
X183_00125	957	2633	173.289	2203	150.397	1903	136.572	1700	119.495	1979	136.717	2413	161.026	2264	166.803	2448	158.506	2450	166.313	3050	201.107	2244	162.97	2288	149.577	3243	177.384	2515	148.453	2535	176.231	scaffold003	228	1984	-	957	-	GO:0030170;GO:0006520;GO:0016829;GO:0016765	K17069	sp|P50125|CYSD_EMENI Homocysteine synthase OS=Emericella nidulans (strain FGSC A4 / ATCC 38163 / CBS 112.46 / NRRL 194 / M139) GN=cysD PE=1 SV=2	E	COG2873;opiNOG00778	hypothetical protein PLEOSDRAFT_1095075 [Pleurotus ostreatus PC15]
X183_00126	360	155	27.1183	107	19.4186	92	17.5518	32	5.97945	40	7.34593	51	9.04728	69	13.5141	85	14.6306	55	9.92502	64	11.2181	56	10.8114	58	10.0797	60	8.72423	39	6.11962	55	10.1643	scaffold003	2625	3090	+	360	-	GO:0004177;GO:0008236;GO:0006508	-	-	OE	COG1506;opiNOG20802	hypothetical protein PLEOSDRAFT_1087304 [Pleurotus ostreatus PC15]
X183_00127	1266	0	0	0	0	0	0	0	0	0	0	0	0	0	0	0	0	0	0	0	0	0	0	0	0	0	0	0	0	0	0	scaffold003	3621	4936	-	1266	-	GO:0009987	K15255	sp|A5WFR0|PIF1_PSYWF ATP-dependent DNA helicase pif1 OS=Psychrobacter sp. (strain PRwf-1) GN=pif1 PE=3 SV=1	D	opiNOG10155	hypothetical protein M378DRAFT_1055673 [Amanita muscaria Koide BX008]
X183_00128	1224	0	0	0	0	0	0	0	0	0	0	1	0.0521758	0	0	0	0	0	0	0	0	0	0	0	0	0	0	0	0	0	0	scaffold003	5575	6798	-	1224	-	-	-	-	D	opiNOG10155	hypothetical protein K443DRAFT_12190 [Laccaria amethystina LaAM-08-1]
X183_00129	396	0	0	0	0	0	0	7	1.1891	7	1.16867	5	0.806353	2	0.356103	1	0.156477	0	0	6	0.956084	7	1.22857	7	1.10592	5	0.660927	2	0.285297	8	1.34403	scaffold003	6963	7358	-	396	-	-	-	-	SD	opiNOG10155;NOG19707	hypothetical protein PLEOSDRAFT_153646 [Pleurotus ostreatus PC15]
X183_00130	591	0	0	0	0	0	0	0	0	0	0	0	0	0	0	0	0	0	0	0	0	0	0	0	0	0	0	0	0	0	0	scaffold003	13334	14464	-	591	-	-	-	-	SR	sorNOG06710;sorNOG08141	putative RNA-directed DNA polymerase from transposon X-element [Hypsizygus marmoreus]
X183_00131	255	0	0	0	0	0	0	0	0	0	0	0	0	0	0	0	0	0	0	0	0	0	0	0	0	0	0	0	0	0	0	scaffold003	14531	15385	-	255	-	-	-	-	-	-	hypothetical protein PLEOSDRAFT_36361, partial [Pleurotus ostreatus PC15]
X183_00132	636	0	0	0	0	0	0	0	0	0	0	0	0	0	0	0	0	0	0	0	0	0	0	0	0	0	0	0	0	0	0	scaffold003	15737	16476	-	636	-	-	-	-	-	-	hypothetical protein PLEOSDRAFT_19265, partial [Pleurotus ostreatus PC15]
X183_00133	540	0	0	0	0	0	0	0	0	0	0	0	0	0	0	0	0	0	0	0	0	0	0	0	0	0	0	0	0	0	0	scaffold003	16561	20938	-	540	-	-	-	-	-	-	hypothetical protein PLEOSDRAFT_1105726 [Pleurotus ostreatus PC15]
X183_00134	2355	0	0	0	0	0	0	0	0	0	0	0	0	0	0	0	0	0	0	0	0	0	0	0	0	0	0	0	0	0	0	scaffold003	17207	20069	+	2355	-	-	-	sp|P0CT41|TF212_SCHPO Transposon Tf2-12 polyprotein OS=Schizosaccharomyces pombe (strain 972 / ATCC 24843) GN=Tf2-12 PE=3 SV=1	R	opiNOG01931	Transposon Ty3-I Gag-Pol polyprotein, partial [Hypsizygus marmoreus]
X183_00135	288	0	0	0	0	0	0	0	0	0	0	0	0	1	0.244821	0	0	0	0	0	0	0	0	0	0	0	0	0	0	0	0	scaffold003	20942	21250	-	288	-	-	-	-	-	-	-
X183_00136	1671	1132	42.668	730	28.542	657	27.0038	379	15.2573	357	14.1248	465	17.7716	456	19.2411	480	17.7996	481	18.6999	534	20.1653	365	15.1814	423	15.8375	623	19.516	436	14.7392	484	19.2701	scaffold003	21503	23345	+	1671	-	GO:0004177;GO:0008236;GO:0006508	-	sp|P34422|DPF6_CAEEL Dipeptidyl peptidase family member 6 OS=Caenorhabditis elegans GN=dpf-6 PE=3 SV=2	O	opiNOG20802	hypothetical protein PLEOSDRAFT_1087304 [Pleurotus ostreatus PC15]
X183_00137	1914	569	18.7242	620	21.1635	567	20.3459	706	24.8129	696	24.0412	697	23.2563	689	25.3815	835	27.0327	734	24.913	812	26.7704	602	21.86	676	22.0967	888	24.2856	691	20.3938	560	19.4653	scaffold003	23599	26429	-	1914	-	GO:0020037;GO:0016705;GO:0004497;GO:0005506;GO:0055114	-	sp|A1CFL6|PATI_ASPCL Cytochrome P450 monooxygenase patI OS=Aspergillus clavatus (strain ATCC 1007 / CBS 513.65 / DSM 816 / NCTC 3887 / NRRL 1) GN=patI PE=1 SV=2	Q	opiNOG07534	hypothetical protein PLEOSDRAFT_1050043 [Pleurotus ostreatus PC15]
X183_00138	1341	945	44.385	753	36.6863	725	37.1318	1181	59.2427	1092	53.8373	1445	68.816	1093	57.4688	1230	56.8358	1045	50.6242	972	45.738	979	50.7399	863	40.2628	1090	42.5477	907	38.2068	816	40.4834	scaffold003	28070	30406	+	1341	-	GO:0016021	-	-	S	agaNOG06557;agaNOG06782	hypothetical protein PLEOSDRAFT_1109876 [Pleurotus ostreatus PC15]
X183_00139	2550	16077	397.098	14760	378.167	12658	340.927	18622	491.247	14849	384.987	22392	560.794	25146	695.295	29501	716.873	26540	676.132	29126	720.743	19737	537.943	20940	513.758	28059	575.984	23563	521.979	21538	561.928	scaffold003	31549	34457	+	2550	-	GO:0004222;GO:0005615;GO:0006508;GO:0008270	K01417	sp|E4ZJL4|MEP_LEPMJ Extracellular metalloproteinase MEP OS=Leptosphaeria maculans (strain JN3 / isolate v23.1.3 / race Av1-4-5-6-7-8) GN=MEP PE=2 SV=1	O	opiNOG05376	hypothetical protein PLEOSDRAFT_1109874 [Pleurotus ostreatus PC15]
X183_00140	567	97	10.7751	67	7.72021	87	10.5383	135	16.0164	95	11.0772	163	18.3593	33	4.10366	46	5.02713	47	5.385	13	1.44677	11	1.34836	46	5.07571	41	3.78512	53	5.28026	23	2.69873	scaffold003	34804	35482	+	567	-	-	-	-	-	-	-
X183_00141	1089	321	18.5656	510	30.5971	485	30.5879	314	19.3962	267	16.2096	327	19.1765	284	18.3879	346	19.6876	298	17.777	285	16.5142	211	13.4664	291	16.7181	323	15.5258	231	11.9825	239	14.6011	scaffold003	35531	37649	-	1089	-	GO:0004190;GO:0006508	-	sp|D4AZK1|CTSD_ARTBC Probable aspartic-type endopeptidase CTSD OS=Arthroderma benhamiae (strain ATCC MYA-4681 / CBS 112371) GN=CTSD PE=3 SV=1	O	opiNOG26402;KOG1339	hypothetical protein PLEOSDRAFT_36889, partial [Pleurotus ostreatus PC15]
X183_00142	1758	619	22.1771	653	24.2679	610	23.8313	811	31.0324	641	24.1062	740	26.8821	825	33.0884	936	32.9915	880	32.5188	849	30.474	665	26.2905	608	21.6375	899	26.7682	902	28.9834	721	27.2855	scaffold003	38859	41083	+	1758	-	GO:0050660;GO:0016614;GO:0055114	K00108	sp|Q3L245|PDH1_LEUMG Pyranose dehydrogenase 1 OS=Leucoagaricus meleagris GN=pdh1 PE=1 SV=1	R	opiNOG06135;opiNOG15790	hypothetical protein PLEOSDRAFT_1109867 [Pleurotus ostreatus PC15]
X183_00143	1833	1894	65.0804	1858	66.2248	1623	60.8124	4620	169.548	4379	157.944	7147	249.007	1484	57.0837	1493	50.4711	1557	55.182	1937	66.6818	2098	79.5497	1560	53.2456	2921	83.4157	2771	85.3958	2687	97.526	scaffold003	42350	44875	-	1833	-	GO:1904823;GO:0016021;GO:0005345	K06901	sp|O94300|YOOH_SCHPO Putative xanthine/uracil permease C887.17 OS=Schizosaccharomyces pombe (strain 972 / ATCC 24843) GN=SPBC887.17 PE=3 SV=1	P	opiNOG04946	hypothetical protein PLEOSDRAFT_1060164 [Pleurotus ostreatus PC15]
X183_00144	798	371	29.2822	408	33.4037	351	30.2093	348	29.3353	261	21.6235	305	24.4089	312	27.5672	346	26.867	291	23.6898	363	28.7041	367	31.9638	323	25.3234	452	29.6493	291	20.5993	297	24.761	scaffold003	45802	46985	+	798	-	-	K00059	sp|Q5HGK2|FABG_STAAC 3-oxoacyl-[acyl-carrier-protein] reductase FabG OS=Staphylococcus aureus (strain COL) GN=fabG PE=3 SV=2	Q	opiNOG25864;opiNOG18171	hypothetical protein PLEOSDRAFT_32088, partial [Pleurotus ostreatus PC15]
X183_00145	1179	555	29.6491	479	26.5436	478	27.8452	634	36.1734	579	32.4679	587	31.7962	740	44.2546	765	40.2062	691	38.0746	738	39.4987	744	43.8586	603	31.9982	902	40.0471	557	26.6872	656	37.0173	scaffold003	48018	49245	+	1179	-	-	-	-	-	-	hypothetical protein PLEOSDRAFT_1085237 [Pleurotus ostreatus PC15]
X183_00146	1668	651	24.582	507	19.8586	472	19.4349	472	19.0353	478	18.9462	645	24.6953	483	20.417	549	20.3949	498	19.3957	601	22.7362	547	22.7922	464	17.4038	717	22.501	482	16.3235	498	19.8632	scaffold003	50196	52032	-	1668	-	-	-	-	S	agaNOG04427	hypothetical protein PLEOSDRAFT_174980 [Pleurotus ostreatus PC15]
X183_00147	2007	136	4.268	142	4.62252	152	5.20155	123	4.1226	36	1.18589	49	1.55919	83	2.91589	136	4.19892	101	3.26923	77	2.42094	54	1.87	84	2.61851	118	3.07761	96	2.70201	71	2.35357	scaffold003	52725	55353	+	2007	-	GO:0050660;GO:0016614;GO:0055114	K00108	sp|Q3L245|PDH1_LEUMG Pyranose dehydrogenase 1 OS=Leucoagaricus meleagris GN=pdh1 PE=1 SV=1	R	opiNOG06135;opiNOG15790	hypothetical protein PLEOSDRAFT_1109867 [Pleurotus ostreatus PC15]
X183_00148	993	3448	218.701	2689	176.921	3173	219.461	1588	107.576	26902	1791.12	2781	178.856	3173	225.3	2783	173.664	2803	183.377	1571	99.8313	2737	191.567	2110	132.94	3714	195.781	11995	682.36	4369	292.717	scaffold003	55854	57107	-	993	-	GO:0006633;GO:0016491;GO:0005506;GO:0016021;GO:0055114	K07750	sp|Q9UUH4|MSMO_SCHPO Methylsterol monooxygenase OS=Schizosaccharomyces pombe (strain 972 / ATCC 24843) GN=erg25 PE=3 SV=1	I	opiNOG02680	hypothetical protein PLEOSDRAFT_1068996 [Pleurotus ostreatus PC15]
X183_00149	1155	13349	727.947	13104	741.241	13475	801.278	7708	448.925	13105	750.143	11722	648.142	8858	540.747	10427	559.401	9650	542.771	8229	449.578	7482	450.227	6230	337.464	11776	533.696	11688	571.637	9681	557.639	scaffold003	58412	59896	+	1155	-	GO:0032160;GO:0000921;GO:0005525;GO:0070273;GO:0005545;GO:0045860;GO:0030011;GO:0000144;GO:0005937;GO:0000281;GO:0003924;GO:0031105;GO:0010314;GO:0032947	K16948	sp|P48009|SPN4_SCHPO Septin homolog spn4 OS=Schizosaccharomyces pombe (strain 972 / ATCC 24843) GN=spn4 PE=1 SV=1	D	opiNOG11728	hypothetical protein PLEOSDRAFT_1060156 [Pleurotus ostreatus PC15]
X183_00150	957	511	33.6312	537	36.6606	541	38.8259	479	33.6696	753	52.0202	759	50.6501	807	59.4569	854	55.2957	896	60.8229	575	37.9137	481	34.9324	473	30.9223	644	35.2251	617	36.4196	570	39.6258	scaffold003	60361	61385	+	957	-	GO:0008650;GO:0031167;GO:0005739	K02427	sp|Q89N72|RLME_BRADU Ribosomal RNA large subunit methyltransferase E OS=Bradyrhizobium diazoefficiens (strain JCM 10833 / IAM 13628 / NBRC 14792 / USDA 110) GN=rlmE PE=3 SV=1	AD	treNOG05988;opiNOG11109	hypothetical protein PLEOSDRAFT_1051036 [Pleurotus ostreatus PC15]
X183_00151	1566	0	0	0	0	0	0	0	0	0	0	0	0	0	0	0	0	0	0	0	0	0	0	0	0	0	0	0	0	0	0	scaffold003	62726	65899	-	1566	-	-	-	sp|P0CT41|TF212_SCHPO Transposon Tf2-12 polyprotein OS=Schizosaccharomyces pombe (strain 972 / ATCC 24843) GN=Tf2-12 PE=3 SV=1	RL	opiNOG01931;COG2801;NOG26177	Transposon Ty3-I Gag-Pol polyprotein, partial [Hypsizygus marmoreus]
X183_00152	1203	104	5.44503	62	3.36716	45	2.56911	141	7.88438	163	8.958	265	14.0679	266	15.5904	283	14.5769	287	15.4984	234	12.2741	255	14.7323	182	9.46516	332	14.4461	146	6.85567	213	11.7796	scaffold003	75884	77086	+	1203	-	GO:0016021	-	-	-	-	hypothetical protein PLEOSDRAFT_1109863 [Pleurotus ostreatus PC15]
X183_00153	813	546	42.2995	256	20.5725	244	20.6127	347	28.7113	578	47.0031	639	50.195	610	52.9029	697	53.1236	683	54.5759	584	45.3276	592	50.6089	448	34.4754	660	42.4944	530	36.8254	482	39.4432	scaffold003	77206	78246	-	813	-	GO:0005829;GO:0031298;GO:0000727;GO:0006261;GO:0000811;GO:0034613	K10735	sp|Q9P7C8|SLD5_SCHPO DNA replication complex GINS protein sld5 OS=Schizosaccharomyces pombe (strain 972 / ATCC 24843) GN=sld5 PE=1 SV=1	SL	opiNOG01074;COG5086	hypothetical protein PLEOSDRAFT_1050839 [Pleurotus ostreatus PC15]
X183_00154	1866	1617	54.5797	1305	45.6916	1250	46.0081	1384	49.8929	1754	62.1451	1979	67.7306	1933	73.04	2247	74.6169	2138	74.4333	2019	68.2755	1868	69.5762	2081	69.7722	2049	57.4789	1983	60.0307	1737	61.9303	scaffold003	78519	81465	+	1866	-	GO:0005634;GO:0005829;GO:0046982;GO:1902969	-	sp|Q10315|DPB3_SCHPO DNA polymerase epsilon subunit C OS=Schizosaccharomyces pombe (strain 972 / ATCC 24843) GN=dpb3 PE=1 SV=1	K	COG5247;opiNOG29247	hypothetical protein PLEOSDRAFT_1109861 [Pleurotus ostreatus PC15]
X183_00155	1026	193	11.8479	189	12.0352	187	12.5179	553	36.257	123	7.92587	621	38.654	147	10.1021	183	11.0522	144	9.11772	380	23.3709	241	16.3255	279	17.0129	391	19.9484	189	10.4058	263	17.0539	scaffold003	82005	83305	-	1026	-	GO:0016021	-	-	S	agaNOG04747	hypothetical protein PLEOSDRAFT_1013978, partial [Pleurotus ostreatus PC15]
X183_00156	6711	1768	16.5931	1235	12.0231	1154	11.8101	2291	22.9642	2691	26.5104	3094	29.4431	2893	30.395	2953	27.266	2653	25.6815	2067	19.4354	2346	24.2961	2054	19.1485	2897	22.5964	2983	25.1089	2372	23.5149	scaffold003	83716	90900	-	6711	-	GO:0004088;GO:0046872;GO:0006541;GO:0005524;GO:0004070;GO:0006207;GO:0016597	K11541	sp|O93937|PYR1_EMENI Protein pyrABCN OS=Emericella nidulans (strain FGSC A4 / ATCC 38163 / CBS 112.46 / NRRL 194 / M139) GN=pyrABCN PE=3 SV=2	R	treNOG08590;opiNOG00844	hypothetical protein GYMLUDRAFT_206219 [Gymnopus luxurians FD-317 M1]
X183_00157	192	78	25.5874	265	90.1742	196	70.1118	21	7.35753	89	30.6463	12	3.99145	34	12.4859	35	11.2957	34	11.504	60	19.7192	25	9.04971	39	12.7082	136	37.078	177	52.0756	102	35.3439	scaffold003	91230	91515	-	192	-	-	-	-	-	-	-
X183_00158	1332	24809	1173.11	16649	816.623	18375	947.457	17073	862.223	34497	1712.25	32178	1542.78	23274	1231.99	28933	1345.97	27177	1325.47	17339	821.41	15159	790.974	13597	638.647	25426	999.2	30793	1305.9	22200	1108.83	scaffold003	93167	95146	-	1332	-	GO:0005737;GO:0005200;GO:0005525;GO:0007017;GO:0003924;GO:0005874	K07375	sp|Q92268|TBB_PLESA Tubulin beta chain OS=Pleurotus sajor-caju PE=2 SV=1	Z	opiNOG00555	hypothetical protein PLEOSDRAFT_1091050 [Pleurotus ostreatus PC15]
X183_00159	411	93	14.2519	69	10.9684	62	10.3606	174	28.4788	211	33.9414	212	32.9416	202	34.6537	261	39.35	226	35.7222	289	44.3707	307	51.9149	300	45.6669	270	34.3875	204	28.0382	203	32.8601	scaffold003	96102	96706	-	411	-	-	-	-	-	-	class I hydrophobin superfamily [Pleurotus ostreatus PC15]
X183_00160	693	70366	6395.32	64398	6071.23	84880	8412.18	1683	163.367	41325	3942.47	1852	170.67	10593	1077.77	23723	2121.2	26639	2497.21	6860	624.642	4007	401.866	12936	1167.85	26531	2004.01	81811	6668.7	28283	2715.24	scaffold003	98440	100928	-	693	-	GO:0005199;GO:0009277	-	sp|O13300|HYP3_AGABI Hydrophobin-3 OS=Agaricus bisporus GN=abh3 PE=3 SV=1	R	agarNOG09222;agaNOG06850	class I hydrophobin superfamily [Pleurotus ostreatus PC15]
X183_00161	951	1166	77.2237	1043	71.6541	912	65.8644	485	34.3064	684	47.5516	704	47.2762	511	37.8862	724	47.1741	687	46.9296	444	29.4607	541	39.5378	532	34.9988	560	30.8238	663	39.3818	528	36.9376	scaffold003	102827	103936	-	951	-	GO:0006367;GO:0005634;GO:0005829;GO:0046982	K03135	sp|Q9US54|TAF11_SCHPO Transcription initiation factor TFIID subunit 11 OS=Schizosaccharomyces pombe (strain 972 / ATCC 24843) GN=taf11 PE=3 SV=1	K	opiNOG33909	hypothetical protein PLEOSDRAFT_1060145, partial [Pleurotus ostreatus PC15]
X183_00162	3474	5502	99.7524	6718	126.342	5825	115.16	5323	103.072	4144	78.8641	5049	92.8167	3299	66.9565	3456	61.6438	3119	58.3253	4028	73.1644	4521	90.4483	5092	91.7024	5447	82.0741	5186	84.3267	4031	77.1966	scaffold003	104708	108617	-	3474	-	-	K19487	sp|P32432|SFP1_YEAST Transcription factor SFP1 OS=Saccharomyces cerevisiae (strain ATCC 204508 / S288c) GN=SFP1 PE=1 SV=1	R	NOG106483;opiNOG82133	hypothetical protein K443DRAFT_192706 [Laccaria amethystina LaAM-08-1]
X183_00163	1317	1130	54.0413	912	45.2425	907	47.2996	1867	95.3614	1576	79.1152	2566	124.429	1338	71.6326	1617	76.0799	1577	77.7888	1309	62.7182	1698	89.6082	2152	102.23	1463	58.1483	998	42.8062	1056	53.345	scaffold003	112979	114904	+	1317	-	GO:0016021	-	sp|Q08980|YP264_YEAST Probable transport protein YPL264C OS=Saccharomyces cerevisiae (strain ATCC 204508 / S288c) GN=YPL264C PE=1 SV=1	S	opiNOG09252	hypothetical protein PLEOSDRAFT_1051361 [Pleurotus ostreatus PC15]
X183_00164	1248	677	34.167	815	42.6659	754	41.4947	934	50.3438	1252	66.3253	1014	51.8888	1190	67.2315	1123	55.7585	1075	55.9584	1579	79.8376	1227	68.3322	1160	58.1521	2223	93.2402	1702	77.0384	1668	88.9194	scaffold003	114986	116801	-	1248	-	GO:0016021	-	sp|F1DBA8|MPAB_PENBR Mycophenolic acid synthesis protein B OS=Penicillium brevicompactum GN=mpaB PE=3 SV=1	S	opiNOG22225	hypothetical protein PLEOSDRAFT_1079934 [Pleurotus ostreatus PC15]
X183_00165	1800	2398	83.9092	3353	121.702	3441	131.295	2346	87.6737	2391	87.8206	1676	59.4637	2020	79.126	1884	64.8566	1847	66.66	2845	99.7355	2274	87.8039	2853	99.1634	3697	107.512	3795	119.097	2968	109.7	scaffold003	117132	119737	-	1800	-	GO:0016021	-	-	S	agaNOG06858	hypothetical protein PLEOSDRAFT_1050260, partial [Pleurotus ostreatus PC15]
X183_00166	981	771	49.5015	673	44.8212	654	45.7873	684	46.903	793	53.4433	808	52.6009	655	47.0774	709	44.784	783	51.8518	713	45.8628	642	45.4843	639	40.7525	797	42.5273	604	34.7801	649	44.014	scaffold003	120563	121922	-	981	-	GO:0033698;GO:0004402;GO:0006357;GO:0032221;GO:0016575;GO:0030174;GO:0035267;GO:0071963;GO:0060195;GO:0006368;GO:0016573;GO:0006281	K11339	sp|Q4P827|EAF3_USTMA Chromatin modification-related protein EAF3 OS=Ustilago maydis (strain 521 / FGSC 9021) GN=EAF3 PE=3 SV=2	B	treNOG06774;opiNOG09904	hypothetical protein PLEOSDRAFT_1068976 [Pleurotus ostreatus PC15]
X183_00167	540	1135	132.384	1009	122.077	1181	150.208	1005	125.195	674	82.5193	323	38.1996	988	129.004	2070	237.532	1288	154.951	954	111.479	979	126.004	1442	167.068	728	70.5693	779	81.4903	511	62.9568	scaffold003	122440	123485	+	540	-	GO:0098869;GO:0051082;GO:0008379;GO:0004602;GO:0005634;GO:0005829;GO:0055114	K11187	sp|O14313|PMP20_SCHPO Peroxisomal membrane associated protein 20 OS=Schizosaccharomyces pombe (strain 972 / ATCC 24843) GN=pmp20 PE=1 SV=2	O	treNOG08975;opiNOG29916	hypothetical protein PLEOSDRAFT_1051082 [Pleurotus ostreatus PC15]
X183_00168	1437	2911	127.59	2676	121.665	2680	128.09	3197	149.658	5973	274.805	4277	190.079	3969	194.744	3824	164.895	3798	171.7	5025	220.658	4154	200.912	4122	179.462	6840	249.16	8499	334.098	5919	274.036	scaffold003	125581	127250	+	1437	-	GO:0016021	-	-	SR	agaNOG03471;agarNOG09135	hypothetical protein PLEOSDRAFT_1114685 [Pleurotus ostreatus PC15]
X183_00169	1251	1109	55.8351	1318	68.8328	1254	68.8456	1810	97.3274	1615	85.3502	1644	83.9257	1327	74.7918	1454	72.0199	1367	70.9876	1698	85.6486	1608	89.3356	1373	68.665	2011	84.146	1524	68.8161	1440	76.5809	scaffold003	127660	129188	-	1251	-	GO:0004650;GO:0005975	-	sp|A2QG68|RGXB_ASPNC Alpha-L-rhamnosidase rgxB OS=Aspergillus niger (strain CBS 513.88 / FGSC A1513) GN=rgxB PE=2 SV=2	R	sordNOG13548;opiNOG22617;euNOG05988;opiNOG06576	glycoside hydrolase family 28 protein [Pleurotus ostreatus PC15]
X183_00170	291	243	52.5952	274	61.517	232	54.7559	372	85.9931	418	94.967	389	85.3704	320	77.5349	317	67.5013	360	80.3675	327	70.9079	315	75.2338	214	46.009	437	78.608	289	56.1006	293	66.9869	scaffold003	129545	129895	+	291	-	-	-	-	-	-	hypothetical protein PLEOSDRAFT_1109848 [Pleurotus ostreatus PC15]
X183_00171	1548	233	9.4802	198	8.35664	194	8.6073	486	21.1193	612	26.1378	681	28.0949	503	22.9107	544	21.7758	538	22.5778	455	18.5473	422	18.9469	306	12.3672	747	25.2597	493	17.9903	499	21.4459	scaffold003	130025	131728	+	1548	-	-	-	-	-	-	hypothetical protein PLEOSDRAFT_1109848 [Pleurotus ostreatus PC15]
X183_00172	954	1264	83.451	1116	76.4281	976	70.2648	1821	128.403	1153	79.9043	2158	144.462	2058	152.103	2409	156.471	2510	170.921	2768	183.087	1275	92.8875	1283	84.1396	3304	181.288	2029	120.142	1756	122.459	scaffold003	131829	133043	-	954	-	-	-	-	-	-	hypothetical protein PLEOSDRAFT_1114683 [Pleurotus ostreatus PC15]
X183_00173	7830	2064	16.6028	2092	17.4557	1873	16.429	1498	12.8696	1246	10.5207	1683	13.7269	1563	14.0747	1909	15.1074	1706	14.1543	1808	14.5706	1122	9.95925	1209	9.66021	2129	14.2329	1742	12.5675	1551	13.1785	scaffold003	134360	145157	-	7830	-	GO:0003676;GO:0008026;GO:0005524	K12820	sp|O42945|DHX15_SCHPO Probable pre-mRNA-splicing factor ATP-dependent RNA helicase prp43 OS=Schizosaccharomyces pombe (strain 972 / ATCC 24843) GN=prp43 PE=3 SV=1	AL	opiNOG00499;COG1643	hypothetical protein PLEOSDRAFT_1068970 [Pleurotus ostreatus PC15]
X183_00174	576	0	0	0	0	0	0	0	0	0	0	0	0	0	0	0	0	0	0	0	0	0	0	0	0	0	0	0	0	0	0	scaffold003	145359	145987	-	576	-	-	-	sp|Q9UR07|TF211_SCHPO Transposon Tf2-11 polyprotein OS=Schizosaccharomyces pombe (strain 972 / ATCC 24843) GN=Tf2-11 PE=3 SV=1	R	opiNOG01931	hypothetical protein MPER_12479 [Moniliophthora perniciosa FA553]
X183_00175	1701	0	0	0	0	0	0	0	0	0	0	0	0	0	0	0	0	0	0	0	0	0	0	0	0	0	0	0	0	0	0	scaffold003	146366	148339	-	1701	-	-	-	sp|P0CT41|TF212_SCHPO Transposon Tf2-12 polyprotein OS=Schizosaccharomyces pombe (strain 972 / ATCC 24843) GN=Tf2-12 PE=3 SV=1	R	opiNOG01931	reverse transcriptase-RNase H-integrase [Tricholoma matsutake]
X183_00176	468	0	0	0	0	0	0	0	0	0	0	0	0	0	0	0	0	0	0	0	0	0	0	0	0	0	0	0	0	0	0	scaffold003	148871	149697	-	468	-	GO:0046872	-	-	-	-	hypothetical protein PLEOSDRAFT_1041617 [Pleurotus ostreatus PC15]
X183_00177	411	0	0	0	0	0	0	0	0	0	0	0	0	0	0	0	0	0	0	0	0	0	0	0	0	0	0	0	0	0	0	scaffold003	149818	150228	-	411	-	-	-	-	-	-	hypothetical protein PLEOSDRAFT_152542, partial [Pleurotus ostreatus PC15]
X183_00178	702	646	57.96	717	66.7298	641	62.7129	443	42.4503	790	74.4011	868	78.9647	653	65.5868	748	66.0253	648	59.9665	519	46.652	555	54.948	494	44.0263	613	45.709	661	53.1896	562	53.2616	scaffold003	151974	152798	+	702	-	-	-	-	S	agaNOG04694	hypothetical protein PLEOSDRAFT_154038 [Pleurotus ostreatus PC15]
X183_00179	1362	1000	46.244	925	44.3713	1024	51.6368	1094	54.0324	1842	89.4132	1910	89.5585	1391	72.0096	1480	67.3333	1364	65.0591	1330	61.619	1230	62.7659	936	42.9953	1475	56.6883	1457	60.4289	1276	62.3288	scaffold003	154082	156017	+	1362	-	GO:0016021;GO:0016740	-	-	S	treNOG04372;opiNOG27269	hypothetical protein PLEOSDRAFT_1081253 [Pleurotus ostreatus PC15]
X183_00180	1044	188	11.342	211	13.2044	216	14.2099	106	6.82998	201	12.7287	129	7.89114	208	14.0476	313	18.5776	235	14.6231	192	11.6049	219	14.5794	128	7.67064	178	8.92479	154	8.33264	114	7.26473	scaffold003	158846	160057	-	1044	-	GO:0000287;GO:0010333	-	sp|A8NE23|COP3_COPC7 Alpha-muurolene synthase OS=Coprinopsis cinerea (strain Okayama-7 / 130 / ATCC MYA-4618 / FGSC 9003) GN=COP3 PE=1 SV=1	SR	opiNOG52172;opiNOG29536	hypothetical protein PLEOSDRAFT_37946 [Pleurotus ostreatus PC15]
X183_00181	2493	2715	68.5931	2914	76.3668	2810	77.4141	2984	80.5175	2281	60.4912	2485	63.6582	2536	71.7245	2932	72.8765	2779	72.4165	3086	78.1113	2433	67.829	2062	51.7474	3712	77.9407	3506	79.4423	2983	79.6061	scaffold003	162603	165956	+	2493	-	GO:0055085;GO:0016021;GO:0005215	-	sp|Q8RWN2|ZIF1_ARATH Protein ZINC INDUCED FACILITATOR 1 OS=Arabidopsis thaliana GN=ZIF1 PE=1 SV=2	R	opiNOG21311;treNOG06289	hypothetical protein PLEOSDRAFT_172714 [Pleurotus ostreatus PC15]
X183_00182	4518	2310	32.2032	1985	28.7046	1993	30.2968	2599	38.6967	2695	39.4368	3034	42.8864	3161	49.3309	3021	41.4334	3175	45.6529	2722	38.0174	2662	40.9503	2166	29.994	3218	37.2836	2509	31.3702	2282	33.6035	scaffold003	166191	172462	+	4518	-	GO:0003676;GO:0005730;GO:0000463;GO:0005524;GO:0004386;GO:0000466	K12869	sp|P0CO11|CLF1_CRYNB Pre-mRNA-splicing factor CLF1 OS=Cryptococcus neoformans var. neoformans serotype D (strain B-3501A) GN=CLF1 PE=3 SV=1	A	opiNOG00050;opiNOG00799	hypothetical protein PLEOSDRAFT_154034 [Pleurotus ostreatus PC15]
X183_00183	714	370	32.639	393	35.961	320	30.7814	462	43.5269	387	35.8346	417	37.2982	369	36.4392	471	40.876	466	42.3993	577	50.9938	459	44.6797	471	41.271	555	40.6886	375	29.6685	383	35.6875	scaffold003	173809	174522	+	714	-	-	-	-	-	-	hypothetical protein PLEOSDRAFT_156329 [Pleurotus ostreatus PC15]
X183_00184	621	0	0	0	0	0	0	0	0	0	0	0	0	0	0	0	0	0	0	0	0	0	0	0	0	0	0	0	0	0	0	scaffold003	177468	178088	-	621	-	-	-	-	-	-	-
X183_00185	1005	0	0	0	0	0	0	0	0	0	0	0	0	0	0	0	0	0	0	0	0	0	0	0	0	0	0	0	0	0	0	scaffold003	178116	179282	-	1005	-	-	-	-	S	agaNOG06549;agaNOG07078	hypothetical protein PLEOSDRAFT_166744 [Pleurotus ostreatus PC15]
X183_00186	537	0	0	0	0	0	0	0	0	0	0	0	0	0	0	0	0	0	0	0	0	0	0	0	0	0	0	0	0	0	0	scaffold003	179778	180393	+	537	-	-	-	-	-	-	-
X183_00187	1419	0	0	0	0	0	0	0	0	0	0	0	0	0	0	0	0	0	0	0	0	0	0	0	0	0	0	0	0	0	0	scaffold003	182399	184180	-	1419	-	-	-	sp|Q99315|YG31B_YEAST Transposon Ty3-G Gag-Pol polyprotein OS=Saccharomyces cerevisiae (strain ATCC 204508 / S288c) GN=TY3B-G PE=1 SV=3	RB	sordNOG09800;opiNOG59235;opiNOG01931	Transposon Tf2-11 polyprotein [Hypsizygus marmoreus]
X183_00188	1356	0	0	0	0	0	0	0	0	0	0	0	0	0	0	0	0	0	0	0	0	0	0	0	0	0	0	0	0	0	0	scaffold003	192140	193806	+	1356	-	-	-	-	S	agaNOG05697	hypothetical protein PLEOSDRAFT_1106159 [Pleurotus ostreatus PC15]
X183_00189	909	0	0	0	0	0	0	0	0	0	0	0	0	0	0	0	0	0	0	0	0	0	0	0	0	0	0	0	0	0	0	scaffold003	193840	194833	+	909	-	-	-	-	S	agaNOG05697	hypothetical protein PLEOSDRAFT_1037626, partial [Pleurotus ostreatus PC15]
X183_00190	300	0	0	0	0	0	0	0	0	0	0	0	0	0	0	0	0	0	0	0	0	0	0	0	0	0	0	0	0	0	0	scaffold003	194861	195218	+	300	-	-	-	-	-	-	hypothetical protein PLEOSDRAFT_1106392 [Pleurotus ostreatus PC15]
X183_00191	753	0	0	0	0	0	0	0	0	0	0	0	0	0	0	0	0	0	0	0	0	0	0	0	0	0	0	0	0	0	0	scaffold003	204764	205633	+	753	-	-	-	-	-	-	-
X183_00192	312	0	0	0	0	0	0	0	0	0	0	0	0	0	0	0	0	0	0	0	0	0	0	0	0	0	0	0	0	0	0	scaffold003	205958	206321	-	312	-	-	-	-	-	-	-
X183_00193	651	0	0	0	0	0	0	0	0	0	0	0	0	0	0	0	0	0	0	0	0	0	0	0	0	0	0	0	0	0	0	scaffold003	206736	207609	+	651	-	-	-	-	-	-	-
X183_00194	1107	0	0	0	0	0	0	0	0	0	0	0	0	0	0	0	0	0	0	0	0	0	0	0	0	0	0	0	0	0	0	scaffold003	207713	209665	+	1107	-	-	-	-	-	-	-
X183_00195	804	0	0	0	0	0	0	0	0	0	0	0	0	0	0	0	0	0	0	0	0	0	0	0	0	0	0	0	0	0	0	scaffold003	209817	210917	+	804	-	-	-	-	-	-	-
X183_00196	3231	0	0	0	0	0	0	0	0	0	0	0	0	0	0	0	0	0	0	0	0	0	0	0	0	0	0	0	0	0	0	scaffold003	211163	214740	-	3231	-	-	-	-	S	agaNOG05697	hypothetical protein CY34DRAFT_83691, partial [Suillus luteus UH-Slu-Lm8-n1]
X183_00197	843	0	0	0	0	0	0	0	0	0	0	0	0	0	0	0	0	0	0	0	0	0	0	0	0	0	0	0	0	0	0	scaffold003	214940	215842	-	843	-	-	-	-	-	-	-
X183_00198	894	0	0	0	0	0	0	0	0	0	0	0	0	0	0	0	0	0	0	0	0	0	0	0	0	0	0	0	0	0	0	scaffold003	216069	218233	-	894	-	-	-	-	-	-	hypothetical protein LAESUDRAFT_718634 [Laetiporus sulphureus 93-53]
X183_00199	2997	0	0	0	0	0	0	0	0	0	0	0	0	0	0	0	0	0	0	0	0	0	0	0	0	0	0	0	0	0	0	scaffold003	218462	223105	+	2997	-	-	-	-	S	agarNOG09033;agaNOG07078;agaNOG07147	hypothetical protein Hypma_14972 [Hypsizygus marmoreus]
X183_00200	579	0	0	0	0	0	0	0	0	0	0	0	0	0	0	0	0	0	0	0	0	0	0	0	0	0	0	0	0	0	0	scaffold003	226109	226750	+	579	-	-	-	-	-	-	-
X183_00201	513	0	0	0	0	0	0	0	0	0	0	0	0	0	0	0	0	0	0	0	0	0	0	0	0	0	0	0	0	0	0	scaffold003	227636	228284	+	513	-	-	-	-	-	-	-
X183_00202	2334	0	0	0	0	0	0	0	0	0	0	0	0	0	0	0	0	0	0	0	0	0	0	0	0	0	0	0	0	0	0	scaffold003	228380	232916	+	2334	-	-	-	-	R	agaNOG07362	hypothetical protein PLEOSDRAFT_170890 [Pleurotus ostreatus PC15]
X183_00203	555	0	0	0	0	0	0	0	0	0	0	0	0	0	0	0	0	0	0	0	0	0	0	0	0	0	0	0	0	0	0	scaffold003	233015	233676	+	555	-	-	-	-	-	-	-
X183_00204	540	0	0	0	0	0	0	0	0	0	0	0	0	0	0	0	0	0	0	0	0	0	0	0	0	0	0	0	0	0	0	scaffold003	233813	234411	+	540	-	-	-	-	-	-	-
X183_00205	927	0	0	0	0	0	0	0	0	0	0	0	0	0	0	0	0	0	0	0	0	0	0	0	0	0	0	0	0	0	0	scaffold003	239290	240915	+	927	-	-	-	-	S	agaNOG05776	hypothetical protein PLEOSDRAFT_155425 [Pleurotus ostreatus PC15]
X183_00206	477	0	0	0	0	0	0	0	0	0	0	0	0	0	0	0	0	0	0	0	0	0	0	0	0	0	0	0	0	0	0	scaffold003	241452	241984	-	477	-	-	-	-	S	opiNOG73273;agaNOG05776;opiNOG76108	hypothetical protein PLEOSDRAFT_155425 [Pleurotus ostreatus PC15]
X183_00207	309	0	0	0	0	0	0	0	0	0	0	0	0	0	0	0	0	0	0	0	0	0	0	0	0	0	0	0	0	0	0	scaffold003	242383	242737	+	309	-	-	-	-	S	opiNOG73273;agaNOG05776;opiNOG67625	hypothetical protein SCHCODRAFT_237195 [Schizophyllum commune H4-8]
X183_00208	576	7	0.765435	4	0.453706	5	0.596189	4	0.467145	7	0.803461	7	0.776115	10	1.2241	13	1.39851	26	2.93239	0	0	1	0.120663	3	0.325852	0	0	2	0.196142	0	0	scaffold003	245406	246031	-	576	-	GO:0016021	-	-	S	agaNOG06098;agarNOG08791	hypothetical protein PLEOSDRAFT_169883 [Pleurotus ostreatus PC15]
X183_00209	3651	0	0	0	0	0	0	0	0	0	0	0	0	0	0	0	0	0	0	0	0	0	0	0	0	0	0	0	0	0	0	scaffold003	246054	250590	-	3651	-	GO:0016021	-	-	S	agaNOG05697	hypothetical protein PLEOSDRAFT_169883 [Pleurotus ostreatus PC15]
X183_00210	456	0	0	0	0	0	0	0	0	0	0	0	0	0	0	0	0	0	0	0	0	0	0	0	0	0	0	0	0	0	0	scaffold003	250439	251051	+	456	-	-	-	-	-	-	-
X183_00211	1785	0	0	0	0	0	0	0	0	0	0	0	0	0	0	0	0	0	0	0	0	0	0	0	0	0	0	0	0	0	0	scaffold003	251232	253240	+	1785	-	-	-	-	-	-	hypothetical protein PLEOSDRAFT_162046 [Pleurotus ostreatus PC15]
X183_00212	1683	514	19.2359	577	22.399	504	20.5676	743	29.6974	938	36.8475	888	33.6961	911	38.1658	899	33.0995	1026	39.6036	867	32.5069	788	32.5415	567	21.0776	869	27.028	942	31.6176	820	32.4149	scaffold003	254203	258015	-	1683	-	-	-	-	S	opiNOG41385	hypothetical protein PLEOSDRAFT_1113712 [Pleurotus ostreatus PC15]
X183_00213	288	0	0	0	0	0	0	0	0	0	0	0	0	0	0	0	0	0	0	0	0	0	0	0	0	0	0	0	0	0	0	scaffold003	258868	259176	+	288	-	-	-	-	-	-	-
X183_00214	483	0	0	0	0	0	0	0	0	0	0	0	0	0	0	0	0	0	0	0	0	0	0	0	0	0	0	0	0	0	0	scaffold003	259200	263548	+	483	-	-	-	-	-	-	hypothetical protein PLEOSDRAFT_1105726 [Pleurotus ostreatus PC15]
X183_00215	1851	0	0	0	0	0	0	0	0	0	0	0	0	0	0	0	0	0	0	0	0	0	0	0	0	0	0	0	0	0	0	scaffold003	260077	262390	-	1851	-	-	-	sp|P0CT41|TF212_SCHPO Transposon Tf2-12 polyprotein OS=Schizosaccharomyces pombe (strain 972 / ATCC 24843) GN=Tf2-12 PE=3 SV=1	RL	opiNOG01931;NOG26177	Transposon Ty3-I Gag-Pol polyprotein, partial [Hypsizygus marmoreus]
X183_00216	873	0	0	0	0	0	0	0	0	0	0	0	0	0	0	0	0	0	0	0	0	0	0	0	0	0	0	0	0	0	0	scaffold003	262590	267018	-	873	-	-	-	-	RL	opiNOG01931;COG2801	hypothetical protein M378DRAFT_179303 [Amanita muscaria Koide BX008]
X183_00217	522	0	0	0	0	0	0	0	0	0	0	0	0	0	0	0	0	0	0	0	0	0	0	0	0	0	0	0	0	0	0	scaffold003	263633	264165	+	522	-	GO:0008270;GO:0003676	-	-	-	-	hypothetical protein PLEOSDRAFT_19265, partial [Pleurotus ostreatus PC15]
X183_00218	447	0	0	0	0	0	0	0	0	0	0	0	0	0	0	0	0	0	0	0	0	0	0	0	0	0	0	0	0	0	0	scaffold003	267677	268144	-	447	-	-	-	-	-	-	hypothetical protein PLEOSDRAFT_1104993 [Pleurotus ostreatus PC15]
X183_00219	717	0	0	0	0	0	0	0	0	0	0	0	0	0	0	0	0	0	0	0	0	0	0	0	0	0	0	0	0	0	0	scaffold003	272933	273768	+	717	-	-	-	-	-	-	hypothetical protein PLEOSDRAFT_154634 [Pleurotus ostreatus PC15]
X183_00220	3036	0	0	0	0	0	0	0	0	0	0	0	0	0	0	0	0	0	0	0	0	0	0	0	0	0	0	0	0	0	0	scaffold003	275045	284795	+	3036	-	GO:0003676;GO:0005524	-	-	-	-	putative RecQ helicase [Pleurotus sp. &apos;Florida&apos;]
X183_00221	390	0	0	0	0	0	0	0	0	0	0	0	0	0	0	0	0	0	0	0	0	0	0	0	0	0	0	0	0	0	0	scaffold003	279838	280275	-	390	-	GO:0005488	-	sp|Q9UR07|TF211_SCHPO Transposon Tf2-11 polyprotein OS=Schizosaccharomyces pombe (strain 972 / ATCC 24843) GN=Tf2-11 PE=3 SV=1	R	opiNOG01931	hypothetical protein M404DRAFT_78252, partial [Pisolithus tinctorius Marx 270]
X183_00222	1659	0	0	0	0	0	0	0	0	0	0	0	0	0	0	0	0	0	0	0	0	0	0	0	0	0	0	0	0	0	0	scaffold003	280523	283321	-	1659	-	GO:0005488	-	sp|Q9UR07|TF211_SCHPO Transposon Tf2-11 polyprotein OS=Schizosaccharomyces pombe (strain 972 / ATCC 24843) GN=Tf2-11 PE=3 SV=1	R	opiNOG01931;treNOG04014	hypothetical protein PISMIDRAFT_16095 [Pisolithus microcarpus 441]
X183_00223	1317	0	0	0	0	0	0	0	0	0	0	0	0	0	0	0	0	0	0	0	0	0	0	0	0	0	0	0	0	0	0	scaffold003	284840	286377	-	1317	-	-	-	-	-	-	hypothetical protein PLEOSDRAFT_165609 [Pleurotus ostreatus PC15]
X183_00224	405	0	0	0	0	0	0	0	0	0	0	0	0	0	0	0	0	0	0	0	0	0	0	0	0	0	0	0	0	0	0	scaffold003	288340	288926	+	405	-	-	-	-	-	-	hypothetical protein PLEOSDRAFT_1114470 [Pleurotus ostreatus PC15]
X183_00225	213	0	0	0	0	0	0	0	0	0	0	0	0	0	0	0	0	0	0	0	0	0	0	0	0	0	0	0	0	0	0	scaffold003	288929	289217	+	213	-	-	-	-	-	-	-
X183_00226	498	0	0	0	0	0	0	0	0	0	0	0	0	0	0	0	0	0	0	0	0	0	0	0	0	0	0	0	0	0	0	scaffold003	292206	292909	-	498	-	-	-	-	-	-	hypothetical protein PLICRDRAFT_72159, partial [Plicaturopsis crispa FD-325 SS-3]
X183_00227	1080	0	0	0	0	0	0	0	0	0	0	0	0	0	0	0	0	0	0	0	0	0	0	0	0	0	0	0	0	0	0	scaffold003	304157	305568	+	1080	-	-	-	-	O	agaNOG04670	hypothetical protein PLEOSDRAFT_1083864 [Pleurotus ostreatus PC15]
X183_00228	348	0	0	0	0	0	0	0	0	0	0	0	0	0	0	0	0	0	0	0	0	0	0	0	0	0	0	0	0	0	0	scaffold003	309446	309865	-	348	-	-	-	-	-	-	-
X183_00229	984	0	0	0	0	0	0	0	0	0	0	0	0	0	0	0	0	0	0	0	0	0	0	0	0	0	0	0	0	0	0	scaffold003	311654	312865	+	984	-	-	-	-	-	-	hypothetical protein PLEOSDRAFT_1110075, partial [Pleurotus ostreatus PC15]
X183_00230	750	0	0	0	0	0	0	0	0	0	0	0	0	0	0	0	0	0	0	0	0	0	0	0	0	0	0	0	0	0	0	scaffold003	312868	313756	+	750	-	GO:0043167;GO:0097159;GO:1901363	-	-	-	-	hypothetical protein PLEOSDRAFT_1110075, partial [Pleurotus ostreatus PC15]
X183_00231	825	0	0	0	0	0	0	0	0	0	0	0	0	0	0	0	0	0	0	0	0	0	0	0	0	0	0	0	0	0	0	scaffold003	313775	314626	+	825	-	GO:0046872;GO:0003676;GO:0005524	-	-	L	opiNOG38646	hypothetical protein PLEOSDRAFT_1110075, partial [Pleurotus ostreatus PC15]
X183_00232	1323	0	0	0	0	0	0	0	0	0	0	0	0	0	0	0	0	0	0	0	0	0	0	0	0	0	0	0	0	0	0	scaffold003	314630	316031	+	1323	-	-	-	-	L	opiNOG17415;COG0514;opiNOG38646	hypothetical protein PLEOSDRAFT_1110075, partial [Pleurotus ostreatus PC15]
X183_00233	861	0	0	0	0	0	0	0	0	0	0	0	0	0	0	0	0	0	0	0	0	0	0	0	0	0	0	0	0	0	0	scaffold003	321575	322653	-	861	-	-	-	-	-	-	-
X183_00234	693	0	0	0	0	0	0	0	0	0	0	0	0	0	0	0	0	0	0	0	0	0	0	0	0	0	0	0	0	0	0	scaffold003	328437	329321	-	693	-	-	-	-	-	-	hypothetical protein PLEOSDRAFT_170896 [Pleurotus ostreatus PC15]
X183_00235	1068	0	0	0	0	0	0	0	0	0	0	0	0	0	0	0	0	0	0	0	0	0	0	0	0	0	0	0	0	0	0	scaffold003	332954	334207	-	1068	-	-	-	-	-	-	hypothetical protein PLEOSDRAFT_162073 [Pleurotus ostreatus PC15]
X183_00236	1992	0	0	0	0	0	0	0	0	0	0	0	0	0	0	0	0	0	0	0	0	0	0	0	0	0	0	0	0	0	0	scaffold003	334363	336934	+	1992	-	-	K19347	-	DR	KOG2687;opiNOG01358;treNOG06667;NOG14022	hypothetical protein PLEOSDRAFT_170896 [Pleurotus ostreatus PC15]
X183_00237	543	0	0	0	0	0	0	0	0	0	0	0	0	0	0	0	0	0	0	0	0	0	0	0	0	0	0	0	0	0	0	scaffold003	337396	338004	+	543	-	-	-	-	-	-	hypothetical protein PLEOSDRAFT_162043 [Pleurotus ostreatus PC15]
X183_00238	477	0	0	0	0	0	0	0	0	0	0	0	0	0	0	0	0	0	0	0	0	0	0	0	0	0	0	0	0	0	0	scaffold003	340237	340885	-	477	-	-	-	-	-	-	-
X183_00239	1341	0	0	0	0	0	0	0	0	0	0	0	0	0	0	0	0	0	0	0	0	0	0	0	0	0	0	0	0	0	0	scaffold003	342341	343738	+	1341	-	-	-	-	-	-	hypothetical protein PLEOSDRAFT_1085377 [Pleurotus ostreatus PC15]
X183_00240	3585	0	0	0	0	0	0	0	0	0	0	0	0	0	0	0	0	0	0	0	0	0	0	0	0	0	0	0	0	0	0	scaffold003	344454	349105	-	3585	-	-	-	sp|Q9UR07|TF211_SCHPO Transposon Tf2-11 polyprotein OS=Schizosaccharomyces pombe (strain 972 / ATCC 24843) GN=Tf2-11 PE=3 SV=1	R	opiNOG01931;opiNOG59235	Transposon Tf2-11 polyprotein [Hypsizygus marmoreus]
X183_00241	573	0	0	0	0	0	0	0	0	0	0	0	0	0	0	0	0	0	0	0	0	0	0	0	0	0	0	0	0	0	0	scaffold003	349217	349840	-	573	-	-	-	sp|Q9UR07|TF211_SCHPO Transposon Tf2-11 polyprotein OS=Schizosaccharomyces pombe (strain 972 / ATCC 24843) GN=Tf2-11 PE=3 SV=1	R	opiNOG01931;sorNOG07076	Transposon Tf2-11 polyprotein [Hypsizygus marmoreus]
X183_00242	1173	0	0	0	0	0	0	0	0	0	0	0	0	0	0	0	0	0	0	0	0	0	0	0	0	0	0	0	0	0	0	scaffold003	349896	351127	-	1173	-	-	-	sp|P0CT41|TF212_SCHPO Transposon Tf2-12 polyprotein OS=Schizosaccharomyces pombe (strain 972 / ATCC 24843) GN=Tf2-12 PE=3 SV=1	RL	opiNOG62762;COG2801;opiNOG01931	hypothetical protein M404DRAFT_31083 [Pisolithus tinctorius Marx 270]
X183_00243	474	0	0	0	0	0	0	0	0	0	0	0	0	0	0	0	0	0	0	0	0	0	0	0	0	0	0	0	0	0	0	scaffold003	351479	352017	-	474	-	GO:0008270;GO:0003676	-	-	-	-	hypothetical protein PLEOSDRAFT_1086421 [Pleurotus ostreatus PC15]
X183_00244	567	0	0	0	0	0	0	0	0	0	0	0	0	0	0	0	0	0	0	0	0	0	0	0	0	0	0	0	0	0	0	scaffold003	352176	352742	-	567	-	-	-	-	-	-	hypothetical protein PLEOSDRAFT_160525 [Pleurotus ostreatus PC15]
X183_00245	1821	61	2.10986	70	2.51146	60	2.26296	162	5.98438	165	5.9905	210	7.36478	195	7.55032	254	8.6431	185	6.59983	217	7.51951	195	7.44253	306	10.5132	222	6.38148	231	7.1658	129	4.71297	scaffold003	357469	359855	-	1821	-	GO:0016740	K03006	sp|P36594|RPB1_SCHPO DNA-directed RNA polymerase II subunit rpb1 OS=Schizosaccharomyces pombe (strain 972 / ATCC 24843) GN=rpb1 PE=1 SV=1	K	opiNOG00500	hypothetical protein PLEOSDRAFT_24928 [Pleurotus ostreatus PC15]
X183_00246	558	7	0.790126	10	1.17086	12	1.47701	16	1.92886	23	2.7251	35	4.00576	30	3.79077	20	2.22096	26	3.02698	23	2.60096	27	3.36299	30	3.36364	25	2.34522	25	2.53086	24	2.86149	scaffold003	361195	361841	-	558	-	-	-	-	-	-	-
X183_00247	1257	58	2.9062	50	2.5988	56	3.05977	2727	145.936	1759	92.5166	2507	127.371	1958	109.829	2432	119.887	2289	118.299	2470	123.994	2092	115.67	2298	114.376	2011	83.7443	2048	92.0359	1600	84.6837	scaffold003	361695	363126	+	1257	-	-	-	-	-	-	hypothetical protein PLEOSDRAFT_159913 [Pleurotus ostreatus PC15]
X183_00248	300	0	0	0	0	0	0	6	1.34538	2	0.440756	3	0.638632	9	2.11525	4	0.826198	5	1.08273	8	1.68271	3	0.695017	5	1.04273	4	0.697939	3	0.564888	1	0.221766	scaffold003	363729	364086	-	300	-	-	-	-	-	-	-
X183_00249	471	54	7.22114	57	7.90663	46	6.70769	102	14.5678	101	14.1772	112	15.1861	101	15.1196	125	16.445	117	16.1375	117	15.6749	74	10.9196	77	10.228	205	22.783	135	16.1911	113	15.9615	scaffold003	368309	368829	-	471	-	-	-	-	-	-	hypothetical protein PLEOSDRAFT_154655 [Pleurotus ostreatus PC15]
X183_00250	825	150	11.4517	123	9.74067	177	14.7352	257	20.9553	319	25.5638	291	22.5263	202	17.2639	287	21.5563	279	21.9696	216	16.5211	184	15.501	130	9.85851	183	11.6112	157	10.75	171	13.7898	scaffold003	369937	371563	+	825	-	GO:0043234;GO:0044427;GO:0006271	K10756	sp|Q8X082|RFC5_NEUCR Replication factor C subunit 5 OS=Neurospora crassa (strain ATCC 24698 / 74-OR23-1A / CBS 708.71 / DSM 1257 / FGSC 987) GN=B14D6.460 PE=3 SV=1	L	opiNOG00510	hypothetical protein PLEOSDRAFT_1046367 [Pleurotus ostreatus PC15]
X183_00251	1278	31	1.52779	9	0.460097	14	0.752373	43	2.26335	34	1.75888	47	2.34865	18	0.993075	40	1.93943	34	1.7283	10	0.493752	16	0.870131	30	1.46863	41	1.67931	27	1.19343	31	1.61379	scaffold003	372279	373836	-	1278	-	-	K09448	-	S	agaNOG06261;agarNOG08870;agaNOG06207	hypothetical protein PLEOSDRAFT_161625 [Pleurotus ostreatus PC15]
X183_00252	1011	684	42.6126	791	51.1167	583	39.6053	1366	90.8894	1875	122.614	2090	132.022	1727	120.443	2057	126.075	1797	115.47	1883	117.527	1743	119.823	2482	153.593	2528	130.889	2086	116.554	1886	124.11	scaffold003	375661	378101	+	1011	-	-	-	-	-	-	-
X183_00253	1560	132	5.32945	139	5.8214	114	5.01899	138	5.9507	201	8.51845	208	8.51509	213	9.6271	264	10.4864	255	10.6191	243	9.82928	219	9.75698	367	14.7185	295	9.89865	228	8.25606	195	8.31621	scaffold003	378136	379886	+	1560	-	GO:0016740	K03006	sp|P36594|RPB1_SCHPO DNA-directed RNA polymerase II subunit rpb1 OS=Schizosaccharomyces pombe (strain 972 / ATCC 24843) GN=rpb1 PE=1 SV=1	K	opiNOG00500	hypothetical protein PLEOSDRAFT_24928 [Pleurotus ostreatus PC15]
X183_00254	363	45	7.80798	20	3.59965	23	4.35169	37	6.8566	59	10.7457	87	15.3061	67	13.0139	60	10.2421	86	15.3909	59	10.2562	55	10.5306	57	9.82404	56	8.07532	25	3.89041	31	5.6816	scaffold003	380452	380814	+	363	-	-	-	-	-	-	-
X183_00255	2712	283	6.57248	368	8.86534	348	8.81304	760	18.8511	780	19.0149	964	22.7006	567	14.7412	569	13.0007	575	13.7737	734	17.0784	685	17.5548	970	22.3771	883	17.0431	642	13.3724	637	15.6266	scaffold003	381231	385612	+	2712	-	-	-	-	R	opiNOG04537	hypothetical protein PLEOSDRAFT_1108617 [Pleurotus ostreatus PC15]
X183_00256	387	271	44.1053	270	45.5817	261	46.3197	444	77.1766	372	63.5508	473	78.055	302	55.022	358	57.3215	351	58.9206	402	65.5473	302	54.2365	280	45.2657	439	59.3789	344	50.2123	340	58.4498	scaffold003	386170	386752	-	387	-	-	-	-	-	-	-
X183_00257	1980	960	30.5379	742	24.4837	683	23.6915	930	31.596	810	27.0464	996	32.1251	850	30.2687	1006	31.4832	954	31.3007	988	31.487	836	29.3452	862	27.2373	1129	29.8474	907	25.8764	972	32.66	scaffold003	387125	391186	+	1980	-	GO:0006629;GO:0016829;GO:0044446;GO:0016020;GO:0005794	K01613	sp|O14111|PSD3_SCHPO Phosphatidylserine decarboxylase proenzyme 3 OS=Schizosaccharomyces pombe (strain 972 / ATCC 24843) GN=psd3 PE=3 SV=2	I	opiNOG00172;treNOG09415	hypothetical protein PLEOSDRAFT_1045821 [Pleurotus ostreatus PC15]
X183_00258	1503	933	39.0981	895	38.9047	797	36.4196	1114	49.8586	981	43.1518	1345	57.1497	1066	50.0079	1210	49.8852	1161	50.1816	1209	50.7583	1073	49.6177	1236	51.4495	1491	51.9275	1071	40.2525	1013	44.84	scaffold003	391271	393752	-	1503	-	GO:0016787	K01227	sp|F4JZC2|ENAS1_ARATH Cytosolic endo-beta-N-acetylglucosaminidase 1 OS=Arabidopsis thaliana GN=ENGASE1 PE=1 SV=1	RG	opiNOG06671;COG4724	glycoside hydrolase family 85 protein [Pleurotus ostreatus PC15]
X183_00259	4095	299	4.59886	339	5.40858	392	6.57459	332	5.45379	467	7.53967	393	6.12899	319	5.49259	368	5.56852	398	6.31394	385	5.93262	322	5.46509	269	4.1098	478	6.11016	407	5.61439	376	6.10871	scaffold003	393964	402118	+	4095	-	GO:0006396	K14408	sp|Q4PCV8|RNA14_USTMA mRNA 3&apos;-end-processing protein RNA14 OS=Ustilago maydis (strain 521 / FGSC 9021) GN=RNA14 PE=3 SV=1	A	COG5107;opiNOG04365	hypothetical protein PLEOSDRAFT_1040156 [Pleurotus ostreatus PC15]
X183_00260	951	0	0	0	0	0	0	0	0	0	0	0	0	0	0	0	0	0	0	0	0	0	0	0	0	0	0	0	0	0	0	scaffold003	403088	404154	-	951	-	-	-	-	-	-	predicted protein [Laccaria bicolor S238N-H82]
X183_00261	1575	0	0	0	0	0	0	0	0	0	0	0	0	0	0	0	0	0	0	0	0	0	0	0	0	0	0	0	0	0	0	scaffold003	404308	406179	+	1575	-	-	-	-	-	-	hypothetical protein K443DRAFT_15018 [Laccaria amethystina LaAM-08-1]
X183_00262	2649	1	0.0237767	0	0	0	0	0	0	0	0	0	0	0	0	0	0	0	0	0	0	0	0	0	0	0	0	0	0	0	0	scaffold003	407068	410301	-	2649	-	-	-	-	-	-	hypothetical protein PLEOSDRAFT_1081553 [Pleurotus ostreatus PC15]
X183_00263	402	1	0.156678	0	0	2	0.341696	0	0	0	0	0	0	0	0	0	0	0	0	0	0	0	0	0	0	0	0	0	0	0	0	scaffold003	410333	411158	-	402	-	-	-	-	-	-	hypothetical protein PLEOSDRAFT_1081553 [Pleurotus ostreatus PC15]
X183_00264	732	0	0	0	0	0	0	0	0	0	0	0	0	0	0	0	0	0	0	0	0	0	0	1	0.0854694	0	0	0	0	0	0	scaffold003	412491	413222	+	732	-	-	-	-	S	agaNOG07373	predicted protein [Laccaria bicolor S238N-H82]
X183_00265	2355	0	0	0	0	0	0	0	0	0	0	0	0	0	0	0	0	0	0	0	0	0	0	0	0	0	0	0	0	0	0	scaffold003	414676	417367	+	2355	-	GO:0016020	-	-	S	agaNOG05697;agarNOG08791	hypothetical protein PLEOSDRAFT_169869 [Pleurotus ostreatus PC15]
X183_00266	681	0	0	0	0	0	0	0	0	0	0	0	0	0	0	0	0	0	0	0	0	0	0	0	0	0	0	0	0	0	0	scaffold003	417458	420861	+	681	-	GO:0016021	-	-	S	agaNOG05697;agarNOG08791	hypothetical protein PLEOSDRAFT_169869 [Pleurotus ostreatus PC15]
X183_00267	543	1	0.115993	0	0	0	0	2	0.247767	1	0.121756	0	0	0	0	2	0.228232	3	0.358916	0	0	2	0.255992	0	0	0	0	1	0.104031	1	0.122522	scaffold003	419099	419850	-	543	-	-	-	-	-	-	-
X183_00268	1254	0	0	0	0	0	0	0	0	0	0	0	0	0	0	0	0	0	0	1	0.0503202	0	0	0	0	0	0	0	0	0	0	scaffold003	421354	422898	+	1254	-	-	-	-	S	agarNOG07843;opiNOG68932;agaNOG06669	hypothetical protein PLEOSDRAFT_1051459 [Pleurotus ostreatus PC15]
X183_00269	822	0	0	0	0	0	0	0	0	0	0	0	0	0	0	0	0	0	0	0	0	0	0	0	0	0	0	0	0	0	0	scaffold003	423181	424030	+	822	-	-	-	-	SR	NOG81909;opiNOG15800	hypothetical protein PLEOSDRAFT_1106992 [Pleurotus ostreatus PC15]
X183_00270	2220	2	0.0567427	0	0	0	0	0	0	0	0	0	0	0	0	0	0	0	0	0	0	0	0	0	0	0	0	0	0	0	0	scaffold003	427048	429896	-	2220	-	-	-	-	S	fuNOG17357;opiNOG20494	hypothetical protein M378DRAFT_18199 [Amanita muscaria Koide BX008]
X183_00271	642	2	0.196213	1	0.101766	2	0.213959	6	0.628681	5	0.514902	1	0.0994754	0	0	1	0.0965185	0	0	1	0.098289	0	0	0	0	0	0	0	0	0	0	scaffold003	432097	432835	-	642	-	-	-	-	-	-	hypothetical protein PILCRDRAFT_14007 [Piloderma croceum F 1598]
X183_00272	2028	1	0.0310574	1	0.0322158	12	0.406396	7	0.23219	12	0.391203	11	0.346398	2	0.0695349	6	0.183328	5	0.160167	1	0.0311152	18	0.616879	2	0.0616998	8	0.206491	1	0.0278544	6	0.196833	scaffold003	434999	437294	-	2028	-	-	-	-	-	-	hypothetical protein FIBSPDRAFT_883701 [Fibulorhizoctonia sp. CBS 109695]
X183_00273	2196	1023	29.3411	703	20.9151	669	20.9233	3339	102.282	3980	119.823	4345	126.36	3727	119.665	4915	138.687	4134	122.295	3229	92.7846	2284	72.2869	3543	100.939	3569	85.0732	3211	82.5982	2182	66.1055	scaffold003	437481	440017	+	2196	-	-	-	-	S	agarNOG08678;opiNOG68608	hypothetical protein PLEOSDRAFT_1112386 [Pleurotus ostreatus PC15]
X183_00274	882	123	8.78353	124	9.18524	116	9.03287	69	5.26253	92	6.89618	79	5.72017	59	4.71654	60	4.2153	60	4.4193	67	4.79343	74	5.83121	69	4.89443	104	6.17225	95	6.0844	75	5.65728	scaffold003	440648	442429	+	882	-	-	-	-	S	opiNOG58065	hypothetical protein PLEOSDRAFT_165076 [Pleurotus ostreatus PC15]
X183_00275	1164	34	1.83975	23	1.29096	26	1.53411	248	14.3322	285	16.1876	227	12.4544	237	14.3561	286	15.225	287	16.0177	191	10.3543	148	8.83699	164	8.81481	196	8.81417	236	11.4531	162	9.25928	scaffold003	442879	445471	-	1164	-	-	-	-	-	-	-
X183_00276	1800	0	0	0	0	0	0	0	0	0	0	0	0	0	0	0	0	0	0	1	0.0350564	0	0	0	0	0	0	0	0	0	0	scaffold003	445668	447815	+	1800	-	-	-	-	-	-	-
X183_00277	1719	0	0	0	0	0	0	0	0	0	0	0	0	0	0	0	0	0	0	0	0	0	0	0	0	0	0	0	0	0	0	scaffold003	447951	450034	-	1719	-	-	-	-	-	-	-
X183_00278	741	0	0	0	0	0	0	0	0	0	0	0	0	0	0	0	0	0	0	0	0	0	0	0	0	0	0	0	0	0	0	scaffold003	451052	451976	+	741	-	-	-	-	-	-	hypothetical protein HYPSUDRAFT_145347 [Hypholoma sublateritium FD-334 SS-4]
X183_00279	3294	3	0.0573628	10	0.198342	5	0.104252	0	0	0	0	0	0	0	0	0	0	0	0	0	0	0	0	0	0	0	0	0	0	0	0	scaffold003	452826	456692	+	3294	-	-	-	-	-	-	hypothetical protein PLEOSDRAFT_1081553 [Pleurotus ostreatus PC15]
X183_00280	186	0	0	0	0	0	0	0	0	0	0	0	0	0	0	0	0	0	0	0	0	0	0	0	0	0	0	0	0	0	0	scaffold003	456693	456886	+	186	-	-	-	-	-	-	hypothetical protein PLEOSDRAFT_1032237 [Pleurotus ostreatus PC15]
X183_00281	2673	0	0	0	0	0	0	0	0	0	0	0	0	0	0	0	0	0	0	0	0	0	0	0	0	0	0	0	0	0	0	scaffold003	457668	461263	+	2673	-	-	-	-	S	opiNOG40385	hypothetical protein HYPSUDRAFT_60190 [Hypholoma sublateritium FD-334 SS-4]
X183_00282	756	0	0	0	0	0	0	0	0	0	0	0	0	0	0	0	0	0	0	0	0	0	0	0	0	0	0	0	0	0	0	scaffold003	461371	462203	+	756	-	-	-	-	-	-	-
X183_00283	363	1	0.173511	0	0	3	0.567611	0	0	0	0	0	0	0	0	0	0	0	0	0	0	0	0	0	0	0	0	0	0	0	0	scaffold003	464826	465262	+	363	-	-	-	-	-	-	hypothetical protein PLEOSDRAFT_152655 [Pleurotus ostreatus PC15]
X183_00284	576	0	0	0	0	0	0	0	0	0	0	0	0	0	0	0	0	0	0	0	0	0	0	0	0	0	0	0	0	0	0	scaffold003	469446	470021	-	576	-	-	-	-	-	-	-
X183_00285	771	0	0	0	0	0	0	0	0	0	0	0	0	0	0	0	0	0	0	0	0	0	0	0	0	0	0	0	0	0	0	scaffold003	470218	471047	-	771	-	GO:0003676;GO:0046872	K09467	sp|Q5A0E5|NRG1_CANAL Transcriptional regulator NRG1 OS=Candida albicans (strain SC5314 / ATCC MYA-2876) GN=NRG1 PE=2 SV=1	RK	treNOG08690;opiNOG43174	Nrg1-like Zn-finger transcription factor [Laccaria bicolor S238N-H82]
X183_00286	2478	214	5.43933	139	3.66481	136	3.76941	531	14.4148	549	14.6474	705	18.1693	492	13.9992	564	14.1034	456	11.9546	363	9.24369	345	9.67639	447	11.2857	412	8.70311	346	7.88746	253	6.79258	scaffold003	478227	481669	-	2478	-	GO:0006629;GO:0016829;GO:0044446;GO:0016020;GO:0005794	K01613	sp|O14111|PSD3_SCHPO Phosphatidylserine decarboxylase proenzyme 3 OS=Schizosaccharomyces pombe (strain 972 / ATCC 24843) GN=psd3 PE=3 SV=2	I	opiNOG00172;treNOG09415	hypothetical protein PLEOSDRAFT_1045821 [Pleurotus ostreatus PC15]
X183_00287	432	0	0	0	0	1	0.158984	0	0	2	0.30608	2	0.295663	4	0.652855	1	0.143437	0	0	0	0	5	0.804418	6	0.868939	1	0.12117	2	0.261522	2	0.308008	scaffold003	482977	483408	-	432	-	-	-	-	-	-	-
X183_00288	1908	1	0.0330107	15	0.51363	1	0.0359963	57	2.0096	91	3.15321	113	3.78225	86	3.17805	79	2.56563	57	1.94074	67	2.21583	58	2.11274	61	2.0002	98	2.6886	48	1.4211	69	2.40595	scaffold003	483540	485957	-	1908	-	-	-	-	SR	basNOG02875;opiNOG04537	hypothetical protein PLEOSDRAFT_1047217, partial [Pleurotus ostreatus PC15]
X183_00289	1377	409	18.7078	450	21.3509	425	21.1978	528	25.7937	430	20.6454	655	30.3779	423	21.6594	431	19.395	426	20.0977	485	22.2253	557	28.1136	862	39.1647	696	26.4578	477	19.568	403	19.4709	scaffold003	486674	488697	-	1377	-	-	-	-	-	-	hypothetical protein PLEOSDRAFT_1114470 [Pleurotus ostreatus PC15]
X183_00290	363	250	43.3777	177	31.8569	148	28.0021	335	62.0801	409	74.4914	528	92.8919	377	73.2277	436	74.4261	388	69.4378	348	60.494	473	90.5629	386	66.5277	497	71.6685	276	42.9502	277	50.7678	scaffold003	489115	489477	-	363	-	-	-	-	-	-	-
X183_00291	1503	433	18.1452	450	19.561	424	19.3751	529	23.6761	587	25.8207	715	30.3807	737	34.574	776	31.9925	739	31.9416	780	32.7473	787	36.3925	1244	51.7825	983	34.2352	791	29.729	639	28.2851	scaffold003	490041	491732	-	1503	-	-	K03006	sp|P36594|RPB1_SCHPO DNA-directed RNA polymerase II subunit rpb1 OS=Schizosaccharomyces pombe (strain 972 / ATCC 24843) GN=rpb1 PE=1 SV=1	K	opiNOG00500	hypothetical protein PLEOSDRAFT_24928 [Pleurotus ostreatus PC15]
X183_00292	525	9	1.07973	7	0.871116	2	0.261642	10	1.28131	11	1.38523	7	0.851509	3	0.402905	14	1.6524	6	0.742443	10	1.20193	7	0.92669	9	1.07252	9	0.89735	3	0.322793	13	1.6474	scaffold003	491768	492413	+	525	-	-	-	-	-	-	-
X183_00293	1512	15	0.624845	10	0.432101	9	0.408815	15	0.66735	16	0.699612	29	1.22489	23	1.07255	25	1.02455	26	1.1171	28	1.16855	27	1.2411	54	2.23442	10	0.3462	13	0.485684	17	0.748019	scaffold003	497316	498901	-	1512	-	-	K03006	sp|P18616|NRPB1_ARATH DNA-directed RNA polymerase II subunit 1 OS=Arabidopsis thaliana GN=NRPB1 PE=1 SV=3	K	opiNOG00500	hypothetical protein PLEOSDRAFT_24928 [Pleurotus ostreatus PC15]
X183_00294	537	28	3.2841	36	4.37992	35	4.47641	29	3.63277	9	1.10805	30	3.56778	24	3.15121	26	3.00016	27	3.26633	11	1.29258	13	1.68254	16	1.86409	31	3.0218	30	3.1558	17	2.10615	scaffold003	498982	499575	+	537	-	-	-	-	-	-	-
X183_00295	609	27	2.79241	22	2.36017	27	3.04497	62	6.84839	53	5.75371	38	3.98489	50	5.78886	50	5.08743	54	5.76033	53	5.4916	62	7.07571	55	5.65025	60	5.15718	40	3.71027	31	3.38657	scaffold003	500047	502359	-	609	-	-	-	-	-	-	hypothetical protein PLEOSDRAFT_156270 [Pleurotus ostreatus PC15]
X183_00296	966	48	3.12966	30	2.029	31	2.20405	67	4.66564	66	4.51706	63	4.16499	48	3.50352	63	4.04119	56	3.76601	68	4.44193	58	4.17298	73	4.72789	43	2.33007	59	3.45014	35	2.41049	scaffold003	501134	503018	+	966	-	-	-	-	-	-	-
X183_00297	570	20	2.20998	14	1.60469	10	1.20493	20	2.36031	25	2.89971	34	3.80938	20	2.47398	32	3.47873	23	2.62134	20	2.21409	39	4.75538	37	4.06115	16	1.46934	20	1.98206	27	3.1514	scaffold003	503315	503943	-	570	-	-	-	-	-	-	hypothetical protein PLEOSDRAFT_1085458 [Pleurotus ostreatus PC15]
X183_00298	432	24	3.49913	33	4.99077	28	4.45154	30	4.67145	34	5.20337	47	6.94808	27	4.40677	37	5.30718	31	4.66175	25	3.65171	49	7.8833	60	8.68939	40	4.8468	27	3.53055	28	4.31211	scaffold003	504079	504562	+	432	-	-	-	-	-	-	-
X183_00299	516	0	0	0	0	0	0	0	0	0	0	0	0	0	0	0	0	0	0	0	0	0	0	0	0	0	0	0	0	0	0	scaffold003	508016	509225	+	516	-	-	-	-	-	-	-
X183_00300	1200	0	0	0	0	0	0	0	0	0	0	0	0	0	0	1	0.0516374	0	0	0	0	0	0	0	0	0	0	0	0	0	0	scaffold003	510263	511721	+	1200	-	-	-	-	-	-	hypothetical protein STEHIDRAFT_114137 [Stereum hirsutum FP-91666 SS1]
X183_00301	1749	0	0	0	0	0	0	0	0	0	0	0	0	0	0	0	0	0	0	0	0	0	0	0	0	0	0	0	0	0	0	scaffold003	513683	515888	-	1749	-	-	-	-	-	-	-
X183_00302	1686	0	0	0	0	0	0	0	0	0	0	0	0	0	0	0	0	0	0	0	0	0	0	0	0	0	0	0	0	0	0	scaffold003	516156	519100	+	1686	-	-	-	-	-	-	hypothetical protein PLEOSDRAFT_1024742, partial [Pleurotus ostreatus PC15]
X183_00303	2736	0	0	0	0	0	0	0	0	0	0	0	0	0	0	0	0	0	0	0	0	0	0	0	0	0	0	0	0	0	0	scaffold003	519128	522643	+	2736	-	-	-	sp|P10394|POL4_DROME Retrovirus-related Pol polyprotein from transposon 412 OS=Drosophila melanogaster GN=POL PE=3 SV=1	RL	COG2801;opiNOG15800	hypothetical protein HETIRDRAFT_411418, partial [Heterobasidion irregulare TC 32-1]
X183_00304	1179	0	0	0	0	0	0	0	0	0	0	0	0	0	0	0	0	0	0	0	0	0	0	0	0	0	0	0	0	0	0	scaffold003	522715	524026	+	1179	-	-	-	sp|O92815|POL_WDSV Gag-Pol polyprotein OS=Walleye dermal sarcoma virus GN=gag-pol PE=1 SV=2	SR	NOG151070;opiNOG15800;opiNOG80807	DNA/RNA polymerase [Auricularia subglabra TFB-10046 SS5]
X183_00305	1284	0	0	0	0	0	0	0	0	0	0	0	0	0	0	0	0	0	0	0	0	0	0	0	0	0	0	0	0	0	0	scaffold003	524490	525778	-	1284	-	-	-	-	-	-	hypothetical protein PLEOSDRAFT_157603 [Pleurotus ostreatus PC15]
X183_00306	576	0	0	0	0	0	0	0	0	0	0	0	0	0	0	0	0	0	0	0	0	0	0	0	0	0	0	0	0	0	0	scaffold003	527297	527872	+	576	-	-	-	-	-	-	-
X183_00307	639	0	0	0	0	0	0	0	0	0	0	0	0	0	0	0	0	0	0	0	0	0	0	0	0	0	0	0	0	0	0	scaffold003	528596	530488	+	639	-	-	-	-	-	-	hypothetical protein PLEOSDRAFT_1086016 [Pleurotus ostreatus PC15]
X183_00308	873	0	0	0	0	0	0	0	0	0	0	0	0	0	0	0	0	0	0	0	0	0	0	0	0	1	0.0599604	0	0	0	0	scaffold003	530810	532145	-	873	-	-	-	-	S	agaNOG06765;agaNOG06592	hypothetical protein PLEOSDRAFT_1081497 [Pleurotus ostreatus PC15]
X183_00309	810	0	0	0	0	0	0	0	0	0	0	0	0	0	0	0	0	0	0	0	0	0	0	0	0	0	0	0	0	0	0	scaffold003	534284	535406	-	810	-	-	-	-	-	-	hypothetical protein PLEOSDRAFT_1037294 [Pleurotus ostreatus PC15]
X183_00310	564	0	0	0	0	0	0	0	0	0	0	0	0	0	0	0	0	0	0	0	0	0	0	0	0	0	0	0	0	0	0	scaffold003	535724	536507	-	564	-	-	-	-	-	-	-
X183_00311	543	0	0	0	0	0	0	0	0	0	0	0	0	0	0	0	0	0	0	0	0	0	0	0	0	0	0	0	0	0	0	scaffold003	537457	538163	+	543	-	-	-	-	-	-	hypothetical protein PLEOSDRAFT_160920 [Pleurotus ostreatus PC15]
X183_00312	327	0	0	0	0	0	0	0	0	0	0	0	0	0	0	0	0	0	0	0	0	0	0	0	0	0	0	0	0	0	0	scaffold003	539295	539663	-	327	-	GO:0003676;GO:0046983	-	-	-	-	hypothetical protein M422DRAFT_271550 [Sphaerobolus stellatus SS14]
X183_00313	423	0	0	0	0	0	0	0	0	0	0	0	0	0	0	0	0	0	0	0	0	0	0	0	0	0	0	2	0.267087	0	0	scaffold003	539673	540198	-	423	-	-	-	-	-	-	hypothetical protein EXIGLDRAFT_576667, partial [Exidia glandulosa HHB12029]
X183_00314	1221	0	0	0	0	0	0	0	0	0	0	0	0	0	0	0	0	0	0	0	0	0	0	0	0	0	0	0	0	0	0	scaffold003	541871	543522	-	1221	-	-	-	sp|P08770|TRA1_MAIZE Putative AC transposase OS=Zea mays PE=2 SV=2	SL	opiNOG72096;opiNOG57854;NOG101447	hypothetical protein M378DRAFT_201131 [Amanita muscaria Koide BX008]
X183_00315	870	0	0	0	0	0	0	0	0	0	0	0	0	0	0	0	0	0	0	0	0	0	0	0	0	0	0	0	0	0	0	scaffold003	547548	548749	+	870	-	-	-	-	S	opiNOG66052	hypothetical protein Hypma_08911 [Hypsizygus marmoreus]
X183_00316	765	0	0	0	0	0	0	0	0	0	0	0	0	0	0	0	0	0	0	0	0	0	0	0	0	0	0	0	0	0	0	scaffold003	549293	550057	+	765	-	-	-	-	S	opiNOG66052	hypothetical protein FIBSPDRAFT_666170, partial [Fibulorhizoctonia sp. CBS 109695]
X183_00317	288	0	0	0	0	0	0	0	0	0	0	0	0	0	0	0	0	0	0	0	0	0	0	0	0	0	0	0	0	0	0	scaffold003	550094	550684	+	288	-	-	-	-	-	-	hypothetical protein HYDPIDRAFT_156602 [Hydnomerulius pinastri MD-312]
X183_00318	576	0	0	0	0	0	0	0	0	0	0	0	0	0	0	0	0	0	0	0	0	0	0	0	0	0	0	0	0	0	0	scaffold003	555911	556486	-	576	-	-	-	-	S	agarNOG07843;agaNOG06669	hypothetical protein PLEOSDRAFT_1036663 [Pleurotus ostreatus PC15]
X183_00319	846	0	0	0	0	0	0	0	0	0	0	0	0	0	0	0	0	0	0	0	0	0	0	0	0	0	0	0	0	0	0	scaffold003	556786	557631	-	846	-	-	-	-	-	-	-
X183_00320	324	0	0	0	0	0	0	0	0	0	0	0	0	0	0	0	0	0	0	0	0	0	0	0	0	0	0	0	0	0	0	scaffold003	558238	558561	-	324	-	-	-	-	-	-	hypothetical protein PLEOSDRAFT_1024739, partial [Pleurotus ostreatus PC15]
X183_00321	816	0	0	0	0	0	0	0	0	0	0	0	0	0	0	0	0	0	0	0	0	0	0	0	0	0	0	0	0	0	0	scaffold003	562674	564313	+	816	-	-	-	-	-	-	hypothetical protein PLEOSDRAFT_168509 [Pleurotus ostreatus PC15]
X183_00322	885	0	0	0	0	0	0	0	0	0	0	0	0	0	0	0	0	0	0	0	0	0	0	0	0	0	0	0	0	0	0	scaffold003	565161	566539	+	885	-	-	-	-	-	-	hypothetical protein PLEOSDRAFT_154812 [Pleurotus ostreatus PC15]
X183_00323	2262	0	0	0	0	0	0	0	0	0	0	0	0	0	0	0	0	0	0	0	0	0	0	0	0	0	0	0	0	0	0	scaffold003	568694	571111	-	2262	-	-	K15192	sp|Q9VL72|SMRCD_DROME SWI/SNF-related matrix-associated actin-dependent regulator of chromatin subfamily A containing DEAD/H box 1 homolog OS=Drosophila melanogaster GN=Etl1 PE=1 SV=1	KRL	opiNOG02062;agarNOG09247;saccNOG00615;KOG1001	hypothetical protein PLEOSDRAFT_1110078 [Pleurotus ostreatus PC15]
X183_00324	747	0	0	0	0	0	0	0	0	0	0	0	0	0	0	0	0	0	0	0	0	0	0	0	0	0	0	0	0	0	0	scaffold003	574308	575223	-	747	-	-	-	-	-	-	hypothetical protein PLEOSDRAFT_168509 [Pleurotus ostreatus PC15]
X183_00325	876	2	0.1438	1	0.0745819	0	0	0	0	0	0	0	0	0	0	0	0	0	0	0	0	0	0	0	0	0	0	0	0	0	0	scaffold003	575755	578728	+	876	-	-	-	-	-	-	-
X183_00326	744	5	0.423282	15	1.31721	17	1.56932	0	0	2	0.177724	0	0	1	0.0947693	1	0.0832861	4	0.349267	1	0.0848139	1	0.0934163	0	0	0	0	0	0	0	0	scaffold003	579027	579829	-	744	-	-	-	-	-	-	hypothetical protein PLEOSDRAFT_1085458 [Pleurotus ostreatus PC15]
X183_00327	1029	1	0.0612093	0	0	5	0.333727	5	0.326865	2	0.1285	4	0.248253	5	0.342606	10	0.602185	5	0.315664	11	0.674555	6	0.405258	16	0.972807	14	0.712182	8	0.439174	11	0.711201	scaffold003	579907	584072	+	1029	-	GO:0005488	-	sp|P0CT41|TF212_SCHPO Transposon Tf2-12 polyprotein OS=Schizosaccharomyces pombe (strain 972 / ATCC 24843) GN=Tf2-12 PE=3 SV=1	R	opiNOG01931	hypothetical protein M404DRAFT_30906 [Pisolithus tinctorius Marx 270]
X183_00328	936	0	0	0	0	0	0	0	0	0	0	0	0	0	0	0	0	0	0	0	0	0	0	0	0	0	0	0	0	0	0	scaffold003	584522	585533	-	936	-	-	-	-	-	-	hypothetical protein PLEOSDRAFT_168509 [Pleurotus ostreatus PC15]
X183_00329	915	0	0	0	0	0	0	0	0	0	0	0	0	0	0	0	0	0	0	0	0	0	0	0	0	0	0	0	0	0	0	scaffold003	586984	588424	-	915	-	-	-	-	-	-	-
X183_00330	1137	0	0	0	0	0	0	0	0	0	0	0	0	0	0	0	0	0	0	0	0	0	0	0	0	0	0	0	0	0	0	scaffold003	590174	592004	+	1137	-	-	-	-	-	-	hypothetical protein GLOTRDRAFT_134159 [Gloeophyllum trabeum ATCC 11539]
X183_00331	1686	0	0	0	0	0	0	0	0	0	0	0	0	0	0	0	0	0	0	0	0	0	0	0	0	0	0	0	0	0	0	scaffold003	593937	596219	+	1686	-	-	-	-	-	-	hypothetical protein PLEOSDRAFT_157625 [Pleurotus ostreatus PC15]
X183_00332	543	0	0	0	0	0	0	0	0	0	0	0	0	0	0	0	0	0	0	0	0	0	0	0	0	0	0	0	0	0	0	scaffold003	598230	598772	+	543	-	-	-	-	-	-	-
X183_00333	1047	0	0	0	0	0	0	0	0	0	0	0	0	0	0	0	0	0	0	0	0	0	0	0	0	0	0	0	0	0	0	scaffold003	598826	600084	+	1047	-	-	-	-	-	-	hypothetical protein NEOLEDRAFT_1152855 [Neolentinus lepideus HHB14362 ss-1]
X183_00334	1356	0	0	0	0	0	0	0	0	0	0	0	0	0	0	0	0	0	0	0	0	0	0	0	0	0	0	0	0	0	0	scaffold003	601998	603918	+	1356	-	-	-	-	-	-	-
X183_00335	921	0	0	0	0	0	0	0	0	0	0	0	0	0	0	0	0	0	0	0	0	0	0	0	0	0	0	0	0	0	0	scaffold003	604392	605513	+	921	-	-	-	-	-	-	hypothetical protein GLOTRDRAFT_97168 [Gloeophyllum trabeum ATCC 11539]
X183_00336	639	0	0	0	0	0	0	0	0	0	0	0	0	0	0	0	0	0	0	0	0	0	0	0	0	0	0	0	0	0	0	scaffold003	606108	606746	+	639	-	-	-	-	-	-	-
X183_00337	1083	0	0	0	0	0	0	0	0	0	0	0	0	0	0	0	0	0	0	0	0	0	0	0	0	0	0	0	0	0	0	scaffold003	609109	610241	+	1083	-	-	-	-	-	-	hypothetical protein NEOLEDRAFT_1081904, partial [Neolentinus lepideus HHB14362 ss-1]
X183_00338	1845	0	0	0	0	0	0	0	0	0	0	0	0	0	0	0	0	0	0	0	0	0	0	0	0	0	0	0	0	0	0	scaffold003	620271	623558	+	1845	-	-	-	-	-	-	-
X183_00339	2637	0	0	0	0	0	0	0	0	0	0	0	0	0	0	0	0	0	0	0	0	0	0	0	0	0	0	0	0	0	0	scaffold003	623661	626595	+	2637	-	-	-	-	-	-	hypothetical protein NEOLEDRAFT_1081904, partial [Neolentinus lepideus HHB14362 ss-1]
X183_00340	1239	0	0	0	0	0	0	0	0	0	0	0	0	0	0	0	0	0	0	0	0	0	0	0	0	0	0	0	0	0	0	scaffold003	635919	637372	+	1239	-	-	-	-	S	agaNOG05502	hypothetical protein NEOLEDRAFT_1152855 [Neolentinus lepideus HHB14362 ss-1]
X183_00341	405	0	0	0	0	0	0	0	0	0	0	0	0	0	0	0	0	0	0	0	0	0	0	0	0	0	0	0	0	0	0	scaffold003	637483	637941	+	405	-	-	-	-	-	-	hypothetical protein PLEOSDRAFT_157626 [Pleurotus ostreatus PC15]
X183_00342	4413	0	0	0	0	0	0	0	0	0	0	0	0	0	0	0	0	0	0	0	0	0	0	0	0	0	0	0	0	0	0	scaffold003	638971	643857	+	4413	-	-	-	-	-	-	hypothetical protein NEOLEDRAFT_1081904, partial [Neolentinus lepideus HHB14362 ss-1]
X183_00343	348	0	0	0	0	0	0	0	0	0	0	0	0	0	0	0	0	0	0	0	0	0	0	0	0	0	0	0	0	0	0	scaffold003	644813	645310	+	348	-	-	-	-	-	-	-
X183_00344	1791	0	0	0	0	0	0	0	0	0	0	0	0	0	0	0	0	0	0	0	0	0	0	0	0	0	0	0	0	0	0	scaffold003	646003	648081	+	1791	-	-	-	-	SR	NOG133343;agaNOG05495	hypothetical protein PLEOSDRAFT_1046052 [Pleurotus ostreatus PC15]
X183_00345	1455	154	6.66639	76	3.41262	89	4.2011	637	29.4503	1011	45.9386	881	38.669	865	41.9173	922	39.2657	922	41.166	712	30.8786	857	40.9368	797	34.2703	846	30.4359	573	22.2461	555	25.3773	scaffold003	651595	653319	+	1455	-	-	K13303	sp|Q3UU96|MRCKA_MOUSE Serine/threonine-protein kinase MRCK alpha OS=Mus musculus GN=Cdc42bpa PE=1 SV=2	T	treNOG04778;sacNOG01966;KOG0598	kinase-like protein, partial [Fibulorhizoctonia sp. CBS 109695]
X183_00346	675	31	2.89262	22	2.1294	19	1.93324	19	1.89349	11	1.0774	12	1.13535	19	1.98468	20	1.836	21	2.02109	36	3.36542	12	1.23559	20	1.85374	50	3.87744	35	2.92905	37	3.64681	scaffold003	653671	654480	-	675	-	-	-	-	-	-	hypothetical protein PLEOSDRAFT_1081102 [Pleurotus ostreatus PC15]
X183_00347	549	219	25.1249	171	20.3499	171	21.3924	125	15.3162	155	18.6659	136	15.8204	387	49.7026	371	41.8743	370	43.7825	434	49.8836	284	35.9535	374	42.6208	366	34.8969	312	32.1029	209	25.3273	scaffold003	654950	655619	+	549	-	-	-	-	-	-	hypothetical protein PLEOSDRAFT_1095634, partial [Pleurotus ostreatus PC15]
X183_00348	1113	139	7.86597	59	3.46333	87	5.36859	14670	886.643	193	11.4644	1123	64.437	224	14.1904	245	13.6401	215	12.5492	133	7.54044	2600	162.358	1690	94.9978	131	6.16105	109	5.53215	122	7.29256	scaffold003	655793	657465	-	1113	-	GO:0008270;GO:0016491;GO:0055114	K13953	sp|P43067|ADH1_CANAX Alcohol dehydrogenase 1 OS=Candida albicans GN=ADH1 PE=1 SV=1	QC	opiNOG02528;COG1064;treNOG05367	hypothetical protein PLEOSDRAFT_1052916 [Pleurotus ostreatus PC15]
X183_00349	171	30	11.0499	32	12.2262	35	14.0575	46	18.0957	42	16.2384	29	10.8306	28	11.5452	34	12.3205	44	16.7158	24	8.85636	34	13.8191	45	16.4641	35	10.714	28	9.24963	28	10.8937	scaffold003	661876	662213	-	171	-	GO:0050660;GO:0016021;GO:0004499;GO:0055114;GO:0050661	-	-	R	opiNOG11270	hypothetical protein PLEOSDRAFT_1031458 [Pleurotus ostreatus PC15]
X183_00350	1197	483	25.4147	431	23.5245	461	26.4511	562	31.5832	431	23.8052	761	40.6014	435	25.6233	474	24.5375	449	24.3682	513	27.0435	529	30.7155	451	23.5724	493	21.5591	457	21.5667	413	22.9547	scaffold003	662720	665114	-	1197	-	-	-	sp|Q4A054|Y0419_STAS1 Uncharacterized oxidoreductase SSP0419 OS=Staphylococcus saprophyticus subsp. saprophyticus (strain ATCC 15305 / DSM 20229) GN=SSP0419 PE=3 SV=1	SQRI	NOG00082;COG1028;opiNOG09719;opiNOG03631	hypothetical protein PLEOSDRAFT_152203 [Pleurotus ostreatus PC15]
X183_00351	897	568	39.8831	526	38.3116	457	34.9913	1104	82.7924	835	61.5437	1292	91.9858	1643	129.147	1564	108.041	1653	119.716	2045	143.86	1213	93.9862	1196	83.4182	1749	102.065	1490	93.8331	1254	93.008	scaffold003	666449	667403	+	897	-	-	-	-	S	agaNOG04918	hypothetical protein PLEOSDRAFT_1106641 [Pleurotus ostreatus PC15]
X183_00352	1617	1506	58.6608	2183	88.2026	1979	84.0566	872	36.2761	933	38.147	4123	162.837	254	11.0755	417	15.9798	321	12.8963	1203	46.9457	919	39.5004	1081	41.8252	1201	38.8787	372	12.9956	501	20.6131	scaffold003	668562	671930	+	1617	-	GO:0050660;GO:0016021;GO:0004499;GO:0055114;GO:0050661	-	sp|A2QK68|KTND_ASPNC FAD-binding monooxygenase ktnD OS=Aspergillus niger (strain CBS 513.88 / FGSC A1513) GN=ktnD PE=3 SV=1	R	opiNOG11270	hypothetical protein PLEOSDRAFT_1110870 [Pleurotus ostreatus PC15]
X183_00353	2748	912	20.9031	869	20.6605	778	19.4446	693	16.9641	610	14.6758	946	21.9849	610	15.6514	690	15.5589	682	16.1227	857	19.679	897	22.6867	1073	24.429	945	18.0009	880	18.0896	677	16.3903	scaffold003	672416	676374	+	2748	-	GO:0030246;GO:0005975;GO:0004553	K01187	sp|B0XNL6|AGDC_ASPFC Probable alpha/beta-glucosidase agdC OS=Neosartorya fumigata (strain CEA10 / CBS 144.89 / FGSC A1163) GN=agdC PE=3 SV=1	G	opiNOG03012	glycoside hydrolase family 31 protein [Pleurotus ostreatus PC15]
X183_00354	609	53	5.4814	54	5.79314	60	6.7666	76	8.3948	72	7.81636	97	10.172	83	9.60951	75	7.63114	78	8.32048	69	7.14944	74	8.4452	108	11.095	70	6.01671	61	5.65816	51	5.57145	scaffold003	677227	677907	-	609	-	-	-	-	-	-	hypothetical protein PLEOSDRAFT_1081110 [Pleurotus ostreatus PC15]
X183_00355	876	157	11.2883	108	8.05484	101	7.91869	478	36.7061	150	11.3208	547	39.878	238	19.1564	231	16.3401	211	15.6477	223	16.0635	289	22.9292	420	29.9963	208	12.429	184	11.8652	175	13.2907	scaffold003	681747	683815	+	876	-	-	-	-	S	agaNOG06581	hypothetical protein PLEOSDRAFT_1052927 [Pleurotus ostreatus PC15]
X183_00356	2673	454	10.6977	459	11.2189	496	12.7444	776	19.5288	762	18.8471	828	19.7825	672	17.726	774	17.9427	705	17.1341	799	18.862	759	19.7351	676	15.8223	938	18.3689	736	15.554	699	17.3978	scaffold003	684035	686912	-	2673	-	-	-	-	S	euNOG31375	hypothetical protein PLEOSDRAFT_1100107 [Pleurotus ostreatus PC15]
X183_00357	1650	101	3.85541	87	3.44487	73	3.03861	171	6.9715	148	5.93017	241	9.3279	234	9.99936	331	12.4305	266	10.4729	268	10.2492	157	6.6132	159	6.02886	280	8.88285	256	8.76432	240	9.67704	scaffold003	688040	690922	+	1650	-	GO:0016020	-	sp|Q09752|FNX1_SCHPO Multidrug resistance protein fnx1 OS=Schizosaccharomyces pombe (strain 972 / ATCC 24843) GN=fnx1 PE=2 SV=2	R	opiNOG05004	hypothetical protein GALMADRAFT_222000 [Galerina marginata CBS 339.88]
X183_00358	1530	6274	258.277	4245	181.269	3950	177.314	4846	213.062	8827	381.427	4773	199.228	3697	170.372	4741	192.01	4669	198.246	2317	95.5597	8017	364.18	11330	463.298	4523	154.744	4027	148.68	3726	162.019	scaffold003	692132	694396	+	1530	-	GO:0016787;GO:0006084	K01067	sp|P15937|ACH1_NEUCR Acetyl-CoA hydrolase OS=Neurospora crassa (strain ATCC 24698 / 74-OR23-1A / CBS 708.71 / DSM 1257 / FGSC 987) GN=acu-8 PE=3 SV=2	C	COG0427;opiNOG03070	hypothetical protein PLEOSDRAFT_1088056 [Pleurotus ostreatus PC15]
X183_00359	768	347	28.4578	272	23.139	242	21.6417	457	40.0285	225	19.3692	591	49.1447	229	21.024	262	21.1391	252	21.3162	206	16.9257	237	21.4478	277	22.5653	276	18.8116	197	14.49	193	16.719	scaffold003	694967	696121	+	768	-	GO:0016491;GO:0055114;GO:0010181	-	sp|O05220|YWRF_BACSU Uncharacterized protein YwrF OS=Bacillus subtilis (strain 168) GN=ywrF PE=3 SV=1	S	opiNOG16564;opiNOG64418	hypothetical protein PLEOSDRAFT_1032647 [Pleurotus ostreatus PC15]
X183_00360	1005	1932	121.08	1580	102.714	1572	107.429	2074	138.821	1650	108.544	2123	134.907	1305	91.5556	1503	92.6699	1379	89.1393	1678	105.358	1429	98.8239	1383	86.095	1730	90.107	2062	115.9	1533	101.483	scaffold003	697688	698809	+	1005	-	-	-	-	R	agaNOG04035;agaNOG06604	hypothetical protein PLEOSDRAFT_167514 [Pleurotus ostreatus PC15]
X183_00361	1386	1246	56.6223	1843	86.876	1278	63.3292	4153	201.564	1821	86.8632	1995	91.9243	1369	69.6435	1109	49.5808	1053	49.3556	1853	84.363	2860	143.416	2874	129.732	1968	74.3259	4813	196.162	2455	117.843	scaffold003	700404	702175	+	1386	-	GO:0072488;GO:0007124;GO:0005886;GO:0016021;GO:0019740;GO:0008519	K03320	sp|Q9C0V1|AMT1_SCHPO Ammonium transporter 1 OS=Schizosaccharomyces pombe (strain 972 / ATCC 24843) GN=amt1 PE=3 SV=1	P	opiNOG01511	hypothetical protein PLEOSDRAFT_1052933 [Pleurotus ostreatus PC15]
X183_00362	2556	739	18.2103	919	23.4905	708	19.0243	1923	50.6095	899	23.2535	1651	41.2512	555	15.3099	587	14.2306	532	13.5214	830	20.4907	1349	36.6815	1447	35.4185	810	16.5883	961	21.2386	708	18.4284	scaffold003	702839	705722	-	2556	-	-	-	-	R	agarNOG08808	hypothetical protein PLEOSDRAFT_1100114 [Pleurotus ostreatus PC15]
X183_00363	2292	0	0	0	0	0	0	0	0	0	0	0	0	0	0	0	0	0	0	0	0	0	0	0	0	0	0	0	0	0	0	scaffold003	707963	710657	-	2292	-	-	-	-	S	agaNOG06980	hypothetical protein PLEOSDRAFT_1100495 [Pleurotus ostreatus PC15]
X183_00364	2904	0	0	0	0	0	0	0	0	1	0.0227663	0	0	0	0	0	0	0	0	0	0	0	0	0	0	0	0	1	0.0194521	0	0	scaffold003	710843	714078	+	2904	-	-	-	-	SR	agaNOG05967;agarNOG04179	hypothetical protein PLEOSDRAFT_1091908 [Pleurotus ostreatus PC15]
X183_00365	519	1	0.121357	1	0.125884	0	0	6	0.777674	16	2.03818	12	1.47661	7	0.95098	14	1.6715	13	1.62722	6	0.729498	15	2.00872	15	1.8082	11	1.10944	23	2.50336	9	1.15369	scaffold003	714175	714745	-	519	-	-	-	-	-	-	hypothetical protein PLEOSDRAFT_1094218 [Pleurotus ostreatus PC15]
X183_00366	1521	446	18.4688	490	21.0477	439	19.8231	902	39.8925	1153	50.1175	1293	54.29	909	42.1381	1038	42.2877	903	38.5682	785	32.5672	823	37.6068	695	28.5876	1052	36.2047	941	34.948	878	38.4044	scaffold003	717673	719242	-	1521	-	GO:0006470;GO:0004722	K01102	sp|O14189|PP2C5_SCHPO Protein phosphatase 2C homolog C10F6.17c OS=Schizosaccharomyces pombe (strain 972 / ATCC 24843) GN=SPAC10F6.17c PE=3 SV=4	T	opiNOG11760	hypothetical protein PLEOSDRAFT_1033422 [Pleurotus ostreatus PC15]
X183_00367	1488	293	12.4022	477	20.9437	424	19.5704	782	35.3523	700	31.1017	658	28.2406	549	26.0142	442	18.4062	506	22.0912	685	29.0488	615	28.7255	448	18.8364	799	28.1075	701	26.612	609	27.2289	scaffold003	720550	722661	+	1488	-	GO:0055085;GO:0016021	-	sp|Q59XM0|QDR3_CANAL MFS antiporter QDR3 OS=Candida albicans (strain SC5314 / ATCC MYA-2876) GN=QDR3 PE=2 SV=2	R	euNOG34261;opiNOG02224	hypothetical protein PLEOSDRAFT_1030967 [Pleurotus ostreatus PC15]
X183_00368	1905	4288	141.773	3570	122.436	3555	128.168	3236	114.269	4017	139.411	4466	149.718	3256	120.512	3797	123.507	3659	124.778	3171	105.037	2944	107.408	3781	124.175	4497	123.568	4655	138.034	3670	128.17	scaffold003	723208	725112	+	1905	-	-	-	-	-	-	hypothetical protein PLEOSDRAFT_1100124 [Pleurotus ostreatus PC15]
X183_00369	1299	1533	74.3303	1021	51.3516	1039	54.9342	701	36.3013	1855	94.4113	948	46.6068	2262	122.779	2070	98.7431	2050	102.522	1649	80.1035	2883	154.252	8957	431.395	2120	85.429	3960	172.206	2381	121.945	scaffold003	725752	727277	-	1299	-	-	-	-	R	sordNOG09809;NOG19231;agaNOG04421	hypothetical protein PLEOSDRAFT_1061756 [Pleurotus ostreatus PC15]
X183_00370	963	158	10.3339	213	14.4508	179	12.7662	194	13.5516	240	16.4769	365	24.2057	185	13.5452	260	16.7299	205	13.8293	189	12.3844	182	13.1353	160	10.3948	249	13.5348	223	13.081	194	13.4027	scaffold003	727589	728658	-	963	-	GO:0016021	-	-	R	agaNOG04035;agaNOG06604	hypothetical protein PLEOSDRAFT_1100122 [Pleurotus ostreatus PC15]
X183_00371	1002	2518	158.278	3074	200.435	3316	227.291	2468	165.688	5320	351.021	3431	218.677	2293	161.353	2217	137.102	2174	140.949	2207	138.987	2182	151.35	2179	136.054	2828	147.737	3605	203.236	2480	164.664	scaffold003	729305	730519	+	1002	-	GO:0006633;GO:0016491;GO:0005506;GO:0016021;GO:0005783;GO:0055114	K07750	sp|Q9UUH4|MSMO_SCHPO Methylsterol monooxygenase OS=Schizosaccharomyces pombe (strain 972 / ATCC 24843) GN=erg25 PE=3 SV=1	I	opiNOG02680	hypothetical protein PLEOSDRAFT_1088060 [Pleurotus ostreatus PC15]
X183_00372	2937	4	0.0857805	3	0.0667352	2	0.0467695	294	6.73375	208	4.68219	287	6.24063	100	2.40069	144	3.03811	131	2.8976	108	2.32038	99	2.34276	116	2.47102	326	5.81021	324	6.23166	278	6.29733	scaffold003	731842	735408	+	2937	-	-	-	-	S	agarNOG07837	hypothetical protein PLEOSDRAFT_1048158 [Pleurotus ostreatus PC15]
X183_00373	309	0	0	0	0	0	0	0	0	0	0	0	0	0	0	0	0	0	0	0	0	0	0	0	0	0	0	0	0	0	0	scaffold003	735632	735988	+	309	-	-	-	-	-	-	hypothetical protein PLEOSDRAFT_162163 [Pleurotus ostreatus PC15]
X183_00374	636	0	0	0	0	0	0	0	0	0	0	0	0	0	0	0	0	0	0	0	0	0	0	0	0	0	0	0	0	0	0	scaffold003	737629	738466	+	636	-	-	-	-	-	-	hypothetical protein PLEOSDRAFT_162163 [Pleurotus ostreatus PC15]
X183_00375	183	0	0	0	0	0	0	0	0	0	0	0	0	0	0	0	0	0	0	0	0	0	0	0	0	0	0	0	0	0	0	scaffold003	738695	738877	+	183	-	-	-	-	-	-	-
X183_00376	1302	901	43.586	687	34.4733	694	36.6087	1075	55.5407	1108	56.2624	1262	61.9012	984	53.2874	1220	58.0623	1137	56.731	974	47.205	961	51.2989	789	37.913	1142	45.9128	991	42.9957	943	48.1855	scaffold003	740009	741833	+	1302	-	GO:0005737;GO:0007067;GO:0005875;GO:0045502;GO:0000132;GO:0006810;GO:0000922;GO:0051301;GO:0005874	K16794	sp|C5PFX0|LIS1_COCP7 Nuclear distribution protein PAC1 OS=Coccidioides posadasii (strain C735) GN=PAC1 PE=3 SV=2	S	opiNOG00318;pleNOG01787	hypothetical protein PLEOSDRAFT_1100119 [Pleurotus ostreatus PC15]
X183_00377	1932	2130	69.4393	2115	71.5222	2060	73.2312	2240	77.9929	1709	58.4823	2061	68.1273	1740	63.5013	1808	57.9878	1621	54.5063	2004	65.4532	1927	69.3219	1752	56.7347	2336	63.2913	1879	54.9392	1597	54.9937	scaffold003	742321	744767	+	1932	-	GO:0006468;GO:0005524;GO:0004674	K08827	sp|Q08DZ2|PRP4B_BOVIN Serine/threonine-protein kinase PRP4 homolog OS=Bos taurus GN=PRPF4B PE=2 SV=1	AT	opiNOG08512;treNOG07118	hypothetical protein PLEOSDRAFT_1061752 [Pleurotus ostreatus PC15]
X183_00378	1194	1060	55.9158	800	43.7747	895	51.4819	3620	203.947	2100	116.28	2423	129.598	1682	99.3258	2190	113.654	1972	107.294	1788	94.4938	1926	112.111	1825	95.627	1810	79.3511	1687	79.8129	1432	79.791	scaffold003	750969	753163	+	1194	-	GO:0004061;GO:0019441	-	-	S	basNOG05063;opiNOG21747;opiNOG23026	hypothetical protein PLEOSDRAFT_1091773 [Pleurotus ostreatus PC15]
X183_00379	5412	2010	23.3922	2000	24.144	1779	22.5764	1975	24.5484	1957	23.9068	2775	32.7458	1998	26.0302	2278	26.082	2121	25.4597	1834	21.3836	1593	20.4576	1697	19.6176	2169	20.9788	1861	19.4246	1572	19.3246	scaffold003	754120	760801	+	5412	-	GO:0033566;GO:0051415;GO:0043015;GO:0000923;GO:0030953;GO:0000742;GO:0030989;GO:0044732;GO:0051315	-	sp|P42818|KPK1_ARATH Serine/threonine-protein kinase AtPK1/AtPK6 OS=Arabidopsis thaliana GN=ATPK1 PE=1 SV=1	SZ	NOG202959;opiNOG21932	hypothetical protein PLEOSDRAFT_47891 [Pleurotus ostreatus PC15]
X183_00380	4269	8173	120.584	6421	98.2684	5876	94.5348	6347	100.013	6090	94.3149	8335	124.69	6292	103.921	7434	107.905	6494	98.8228	6270	92.679	6139	99.9464	5372	78.7285	7530	92.3309	6406	84.7663	5399	84.14	scaffold003	761196	766763	-	4269	-	GO:0000155;GO:0000160;GO:0005622;GO:0016021;GO:0023014	K19691	sp|Q54YZ9|DHKJ_DICDI Hybrid signal transduction histidine kinase J OS=Dictyostelium discoideum GN=dhkJ PE=3 SV=2	T	opiNOG00052;treNOG07252	hypothetical protein PLEOSDRAFT_1052949 [Pleurotus ostreatus PC15]
X183_00381	399	168	26.5197	23	3.7661	30	5.16398	4132	696.629	162	26.843	110	17.6064	118	20.8521	123	19.102	175	28.4929	72	11.3867	1629	283.755	3120	489.219	79	10.3641	62	8.77771	83	13.8395	scaffold003	767173	767666	-	399	-	-	-	-	-	-	hypothetical protein PLEOSDRAFT_152177 [Pleurotus ostreatus PC15]
X183_00382	1941	1262	40.9512	1108	37.2951	978	34.6059	1017	35.246	1162	39.5795	1231	40.5026	1070	38.8686	1284	40.9907	1164	38.9582	910	29.5839	1026	36.7382	1113	35.875	1166	31.445	1053	30.6454	949	32.5279	scaffold003	767906	770066	+	1941	-	GO:0045132;GO:0005634;GO:0000775	-	-	S	agaNOG04758;agarNOG09127	hypothetical protein PLEOSDRAFT_1081126 [Pleurotus ostreatus PC15]
X183_00383	2280	3496	96.576	2662	76.28	2451	73.832	1135	33.4869	976	28.3012	1149	32.1837	2039	63.0555	2412	65.5523	2278	64.9068	2465	68.2216	1587	48.3769	1800	49.3923	2346	53.8607	1337	33.1252	1315	38.3713	scaffold003	770807	773645	-	2280	-	GO:0003924;GO:0005525	-	sp|Q9WVP9|MX2_MOUSE Interferon-induced GTP-binding protein Mx2 OS=Mus musculus GN=Mx2 PE=2 SV=2	RU	COG0699;opiNOG19691	hypothetical protein PLEOSDRAFT_1061762 [Pleurotus ostreatus PC15]
X183_00384	513	434	53.285	310	39.4804	370	49.536	194	25.4389	249	32.0901	245	30.5	207	28.4507	291	35.1497	292	36.9774	181	22.2639	160	21.677	227	27.6841	217	22.1422	184	20.2611	168	21.7875	scaffold003	774086	774598	+	513	-	GO:0004725;GO:0035335	-	-	S	NOG200556	hypothetical protein PLEOSDRAFT_1100133 [Pleurotus ostreatus PC15]
X183_00385	870	370	26.7865	172	12.9166	191	15.0782	87	6.72688	277	21.0499	218	16.0025	355	28.7706	594	42.3071	526	39.2769	1132	82.1045	790	63.1108	1625	116.857	920	55.3537	375	24.3486	321	24.5471	scaffold003	774633	775719	-	870	-	GO:0008152;GO:0016787	-	sp|Q6GLT8|FAHD2_XENLA Fumarylacetoacetate hydrolase domain-containing protein 2 OS=Xenopus laevis GN=fahd2 PE=2 SV=1	QR	sorNOG06517;sordNOG08454;COG0179;opiNOG10932	hypothetical protein PLEOSDRAFT_1032901 [Pleurotus ostreatus PC15]
X183_00386	1503	106	4.44201	103	4.4773	95	4.34111	142	6.35541	148	6.51017	153	6.50104	176	8.25647	164	6.7613	161	6.95886	167	7.01128	107	4.94789	122	5.07835	212	7.38338	160	6.01345	161	7.1266	scaffold003	776524	779280	-	1503	-	-	K01417	sp|Q0CFJ0|MEP_ASPTN Extracellular metalloproteinase mep OS=Aspergillus terreus (strain NIH 2624 / FGSC A1156) GN=mep PE=2 SV=1	O	NOG11304	hypothetical protein PLEOSDRAFT_1074186 [Pleurotus ostreatus PC15]
X183_00387	1476	823	35.1193	679	30.0553	598	27.826	697	31.7658	988	44.2547	1046	45.2581	766	36.5917	950	39.8825	940	41.3726	650	27.7886	687	32.3494	651	27.5941	795	28.1942	748	28.6271	664	29.9293	scaffold003	780264	781796	+	1476	-	GO:0006470;GO:0004722	K01102	sp|O14189|PP2C5_SCHPO Protein phosphatase 2C homolog C10F6.17c OS=Schizosaccharomyces pombe (strain 972 / ATCC 24843) GN=SPAC10F6.17c PE=3 SV=4	T	COG0631;opiNOG11760	hypothetical protein PLEOSDRAFT_1033846, partial [Pleurotus ostreatus PC15]
X183_00388	333	784	148.288	628	123.212	654	134.887	1407	284.226	1154	229.114	1100	210.959	852	180.4	966	179.754	1057	206.206	813	154.059	1062	221.654	802	150.679	891	140.059	736	124.852	725	144.847	scaffold003	782322	783106	-	333	-	-	-	-	-	-	hypothetical protein PLEOSDRAFT_163919 [Pleurotus ostreatus PC15]
X183_00389	777	764	61.9306	758	63.7361	657	58.0739	724	62.6804	426	36.2475	473	38.8768	651	59.0746	696	55.5052	667	55.7668	869	70.573	763	68.2495	778	62.6442	801	53.9622	677	49.2187	603	51.6311	scaffold003	783002	784246	+	777	-	-	-	-	R	agaNOG07320	hypothetical protein PLEOSDRAFT_1100137 [Pleurotus ostreatus PC15]
X183_00390	1818	1881	65.167	1769	63.5728	1629	61.5408	838	31.0073	1191	43.3119	1200	42.1539	1038	40.2572	1342	45.7409	1147	40.9865	1194	41.4429	1121	42.8556	1448	49.8307	1368	39.3886	1252	38.9021	1028	37.6196	scaffold003	786394	789257	+	1818	-	GO:0055085;GO:0016021	-	sp|Q09752|FNX1_SCHPO Multidrug resistance protein fnx1 OS=Schizosaccharomyces pombe (strain 972 / ATCC 24843) GN=fnx1 PE=2 SV=2	R	opiNOG05004	hypothetical protein PLEOSDRAFT_1061763 [Pleurotus ostreatus PC15]
X183_00391	903	4236	295.462	3178	229.934	3114	236.847	2955	220.132	3380	247.468	4898	346.403	3399	265.402	3739	256.574	3424	246.33	3054	213.413	4655	358.284	3491	241.871	3954	229.207	3627	226.894	3094	227.954	scaffold003	790284	791242	+	903	-	-	-	-	-	-	hypothetical protein PLEOSDRAFT_1110885 [Pleurotus ostreatus PC15]
X183_00392	588	21	2.24944	20	2.22224	9	1.05124	15	1.71604	18	2.02388	26	2.82388	20	2.39824	22	2.31841	19	2.09917	15	1.60973	17	2.0094	17	1.80881	31	2.75971	22	2.11353	26	2.94179	scaffold003	792669	793357	+	588	-	-	-	-	S	agaNOG04258	hypothetical protein PLEOSDRAFT_1030439, partial [Pleurotus ostreatus PC15]
X183_00393	333	152	28.7496	180	35.3155	167	34.4436	156	31.5133	178	35.3399	265	50.8221	189	40.0182	222	41.3099	185	36.091	169	32.0245	175	36.5249	161	30.2485	187	29.3952	149	25.2758	122	24.3742	scaffold003	793645	794049	-	333	-	-	-	-	-	-	hypothetical protein PLEOSDRAFT_1098163 [Pleurotus ostreatus PC15]
X183_00394	522	75	9.04948	78	9.76251	64	8.42065	77	9.9228	68	8.61247	85	10.3992	63	8.50963	99	11.752	100	12.4452	64	7.73659	54	7.18984	53	6.35225	58	5.81615	41	4.43686	50	6.37257	scaffold003	794594	795140	+	522	-	-	-	-	S	agarNOG08010;agaNOG05742	hypothetical protein PLEOSDRAFT_156173 [Pleurotus ostreatus PC15]
X183_00395	810	70	5.44309	99	7.98523	90	7.63122	115	9.55051	130	10.6108	143	11.2746	123	10.7068	136	10.404	131	10.5065	103	8.02402	88	7.55081	89	6.87428	130	8.40111	128	8.92663	82	6.7351	scaffold003	795200	797036	-	810	-	-	-	-	-	-	-
X183_00396	2184	7099	204.728	5847	174.911	4492	141.261	4548	140.082	2388	72.2888	5383	157.406	2007	64.7941	2456	69.6821	2440	72.5785	2840	82.0551	2618	83.313	2567	73.5352	3379	80.9868	3013	77.9308	2715	82.7051	scaffold003	798687	801562	+	2184	-	GO:0044424;GO:0006468;GO:0004674;GO:0050789;GO:0005524	K08832	sp|Q03656|SKY1_YEAST Serine/threonine-protein kinase SKY1 OS=Saccharomyces cerevisiae (strain ATCC 204508 / S288c) GN=SKY1 PE=1 SV=1	T	opiNOG00143	hypothetical protein PLEOSDRAFT_172231 [Pleurotus ostreatus PC15]
X183_00397	1476	626	26.7129	442	19.5647	491	22.8471	443	20.1898	750	33.5942	552	23.8838	883	42.1808	854	35.8523	912	40.1402	876	37.4505	660	31.078	499	21.1513	779	27.6267	589	22.5419	708	31.9126	scaffold003	801685	803160	-	1476	-	-	-	-	S	agarNOG08010;agaNOG05742	hypothetical protein PLEOSDRAFT_1102462 [Pleurotus ostreatus PC15]
X183_00398	783	0	0	0	0	0	0	0	0	0	0	0	0	0	0	0	0	0	0	0	0	0	0	0	0	0	0	0	0	0	0	scaffold003	808932	810850	+	783	-	-	-	-	-	-	hypothetical protein PLEOSDRAFT_153961 [Pleurotus ostreatus PC15]
X183_00399	897	0	0	0	0	0	0	0	0	0	0	0	0	0	0	0	0	0	0	0	0	0	0	0	0	0	0	0	0	0	0	scaffold003	810977	811892	+	897	-	GO:0008270;GO:0003676	-	-	SR	opiNOG01931;opiNOG25897;treNOG04014	hypothetical protein PLEOSDRAFT_1086421 [Pleurotus ostreatus PC15]
X183_00400	3744	0	0	2	0.0349005	0	0	1	0.0179671	0	0	0	0	0	0	0	0	0	0	0	0	0	0	0	0	0	0	0	0	0	0	scaffold003	812118	816172	+	3744	-	-	-	sp|P0CT41|TF212_SCHPO Transposon Tf2-12 polyprotein OS=Schizosaccharomyces pombe (strain 972 / ATCC 24843) GN=Tf2-12 PE=3 SV=1	R	opiNOG01931;treNOG04014	Transposon Tf2-11 polyprotein [Hypsizygus marmoreus]
X183_00401	504	0	0	0	0	0	0	0	0	0	0	0	0	0	0	0	0	0	0	0	0	0	0	0	0	0	0	0	0	0	0	scaffold003	816702	817257	+	504	-	-	-	-	-	-	-
X183_00402	2697	0	0	0	0	0	0	0	0	0	0	0	0	0	0	0	0	0	0	0	0	0	0	0	0	0	0	0	0	0	0	scaffold003	817608	820559	+	2697	-	-	-	sp|P10978|POLX_TOBAC Retrovirus-related Pol polyprotein from transposon TNT 1-94 OS=Nicotiana tabacum PE=2 SV=1	R	opiNOG73213;opiNOG00185	hypothetical protein SCLCIDRAFT_33005 [Scleroderma citrinum Foug A]
X183_00403	651	0	0	0	0	0	0	0	0	0	0	0	0	0	0	0	0	0	0	0	0	0	0	0	0	0	0	0	0	0	0	scaffold003	820611	821261	+	651	-	-	-	sp|P10978|POLX_TOBAC Retrovirus-related Pol polyprotein from transposon TNT 1-94 OS=Nicotiana tabacum PE=2 SV=1	SR	opiNOG00185;NOG123565	hypothetical protein PAXINDRAFT_52884, partial [Paxillus involutus ATCC 200175]
X183_00404	1938	2106	68.4443	1958	66.008	1937	68.6455	1958	67.963	2172	74.0961	2727	89.8632	2477	90.1182	2724	87.0961	2537	85.0428	2944	95.857	2345	84.0978	2059	66.4698	3627	97.9653	3111	90.6794	2759	94.7138	scaffold003	823043	825381	-	1938	-	GO:0006378;GO:0036002;GO:0008143;GO:0043144;GO:0043488;GO:1902373;GO:0005635;GO:0005737;GO:0016973	-	-	A	agarNOG08284;opiNOG43242	hypothetical protein PLEOSDRAFT_1112906 [Pleurotus ostreatus PC15]
X183_00405	960	9785	641.981	9158	623.257	9073	649.106	9773	684.811	6998	481.939	9590	637.967	5831	428.265	5515	355.975	5462	369.617	8380	550.824	7605	550.584	9874	643.493	10931	596.029	11543	679.219	7976	552.751	scaffold003	828078	829140	-	960	-	-	-	sp|Q12477|PCL9_YEAST PHO85 cyclin-9 OS=Saccharomyces cerevisiae (strain ATCC 204508 / S288c) GN=PCL9 PE=1 SV=1	R	agarNOG07952;opiNOG34412;treNOG08779	hypothetical protein PLEOSDRAFT_1065490 [Pleurotus ostreatus PC15]
X183_00406	822	800	61.2987	489	38.8664	391	32.6694	952	77.9075	804	64.6656	1141	88.6471	838	71.8808	1057	79.6799	1013	80.0587	959	73.6185	978	82.6919	1141	86.8432	1078	68.6476	921	63.2922	914	73.9758	scaffold003	833288	834279	-	822	-	GO:0005829;GO:0006342;GO:0046941;GO:0005634	-	sp|Q09927|AZET_SCHPO L-azetidine-2-carboxylic acid acetyltransferase OS=Schizosaccharomyces pombe (strain 972 / ATCC 24843) GN=ppr1 PE=1 SV=1	SR	opiNOG12954;treNOG05624	hypothetical protein PLEOSDRAFT_1014853, partial [Pleurotus ostreatus PC15]
X183_00407	906	346	24.0536	367	26.4652	354	26.8356	448	33.2632	378	27.5837	454	32.0021	629	48.9512	829	56.6985	836	59.9445	951	66.2357	405	31.0687	564	38.9469	1122	64.8251	572	35.664	666	48.9059	scaffold003	834557	835618	-	906	-	GO:0005524	K15918	sp|P42938|TDA10_YEAST Probable ATP-dependent kinase TDA10 OS=Saccharomyces cerevisiae (strain ATCC 204508 / S288c) GN=TDA10 PE=1 SV=1	ZG	opiNOG06953;treNOG06893	hypothetical protein PLEOSDRAFT_1040990 [Pleurotus ostreatus PC15]
X183_00408	576	1519	166.099	1168	132.482	1265	150.836	1283	149.837	1568	179.975	1671	185.27	1585	194.02	1810	194.716	1806	203.688	1778	194.782	1022	123.317	1097	119.153	1875	170.395	1506	147.695	1286	148.537	scaffold003	835906	836793	+	576	-	GO:0030134;GO:0030137;GO:0006890;GO:0006621;GO:0000324;GO:0016021;GO:0006888;GO:0005783	-	sp|Q10358|RER1_SCHPO Protein rer1 OS=Schizosaccharomyces pombe (strain 972 / ATCC 24843) GN=rer1 PE=3 SV=1	U	opiNOG26213	hypothetical protein PLEOSDRAFT_1104877 [Pleurotus ostreatus PC15]
X183_00409	753	853	71.3488	618	53.6205	614	56.0028	739	66.0182	662	58.1236	769	65.2202	769	72.0065	896	73.7324	830	71.6068	661	55.3919	576	53.1647	573	47.6082	717	49.8428	669	50.1873	518	45.7667	scaffold003	838598	839403	-	753	-	GO:0035861	-	sp|Q9W625|IMPCT_XENLA Protein IMPACT OS=Xenopus laevis GN=impact PE=2 SV=1	S	opiNOG44136	hypothetical protein PLEOSDRAFT_1112909 [Pleurotus ostreatus PC15]
X183_00410	3777	254	4.23564	177	3.06171	180	3.27312	253	4.50596	376	6.58158	462	7.8117	376	7.0191	428	7.0217	395	6.79393	254	4.24352	256	4.71073	223	3.69386	342	4.73977	376	5.62346	276	4.86158	scaffold003	839565	845109	-	3777	-	GO:0016021	-	sp|O43022|YGV8_SCHPO Uncharacterized protein C354.08c OS=Schizosaccharomyces pombe (strain 972 / ATCC 24843) GN=SPBC354.08c PE=3 SV=1	S	opiNOG10769	hypothetical protein PLEOSDRAFT_1104879 [Pleurotus ostreatus PC15]
X183_00411	609	8028	830.277	7873	844.618	7959	897.589	183	20.2138	246	26.7059	220	23.0704	527	61.0146	959	97.5769	731	77.9778	285	29.5303	126	14.3797	227	23.3201	226	19.4254	155	14.3773	153	16.7143	scaffold003	846701	847495	-	609	-	-	-	-	R	agaNOG03713;agarNOG08096;opiNOG37334	hypothetical protein PLEOSDRAFT_1089630 [Pleurotus ostreatus PC15]
X183_00412	2307	1838	50.18	2164	61.284	1830	54.4803	1098	32.0161	903	25.8779	1059	29.3156	747	22.8304	800	21.4876	829	23.3441	855	23.3861	764	23.0166	659	17.8715	984	22.3268	965	23.6288	805	23.2147	scaffold003	848265	850815	+	2307	-	-	K20061	sp|O74798|ALY2_SCHPO Putative arrestin-related trafficking adapter C2D10.04 OS=Schizosaccharomyces pombe (strain 972 / ATCC 24843) GN=SPBC2D10.04 PE=1 SV=1	SR	NOG00421;KOG3780;opiNOG01069	hypothetical protein PLEOSDRAFT_1077147 [Pleurotus ostreatus PC15]
X183_00413	570	815	90.0566	610	69.9186	703	84.7065	910	107.394	1248	144.753	1241	139.042	1088	134.584	995	108.167	1203	137.108	839	92.881	908	110.715	797	87.4793	995	91.3749	928	91.9677	812	94.7756	scaffold003	851226	851957	-	570	-	GO:0016021	K17790	sp|P0CR89|TIM22_CRYNB Mitochondrial import inner membrane translocase subunit TIM22 OS=Cryptococcus neoformans var. neoformans serotype D (strain B-3501A) GN=TIM22 PE=3 SV=1	U	opiNOG02453	hypothetical protein PLEOSDRAFT_50790 [Pleurotus ostreatus PC15]
X183_00414	927	699	47.4931	639	45.0359	685	50.7513	503	36.5008	488	34.804	545	37.5463	559	42.518	747	49.9329	605	42.3981	679	46.22	530	39.7367	520	35.095	869	49.0703	933	56.8544	680	48.8028	scaffold003	852127	853108	+	927	-	GO:0016021;GO:0005783;GO:0016627;GO:0055114;GO:0006629	K12343	sp|Q9UT20|YFY8_SCHPO Uncharacterized protein C9.08c OS=Schizosaccharomyces pombe (strain 972 / ATCC 24843) GN=SPAC9.08c PE=3 SV=1	I	opiNOG12519	hypothetical protein PLEOSDRAFT_1077149 [Pleurotus ostreatus PC15]
X183_00415	309	77	15.6951	59	12.4747	47	10.4466	48	10.4495	46	9.84212	58	11.9873	66	15.06	69	13.8368	80	16.8191	48	9.80218	65	14.6201	54	10.9335	94	15.9238	31	5.66716	48	10.3347	scaffold003	853331	853639	-	309	-	-	-	-	-	-	hypothetical protein PLEOSDRAFT_157920 [Pleurotus ostreatus PC15]
X183_00416	3678	2072	35.4822	1559	27.6931	1541	28.7758	1494	27.3245	1649	29.6414	2370	41.1516	1921	36.8261	2056	34.6383	2076	36.668	1915	32.8547	1898	35.8658	1464	24.903	1988	28.2933	1583	24.3126	1641	29.6833	scaffold003	853958	858309	-	3678	-	GO:0001172;GO:0003968	K11699	sp|Q0DXS3|RDR1_ORYSJ Probable RNA-dependent RNA polymerase 1 OS=Oryza sativa subsp. japonica GN=RDR1 PE=2 SV=2	A	opiNOG14638;opiNOG07750	hypothetical protein PLEOSDRAFT_1041769 [Pleurotus ostreatus PC15]
X183_00417	3279	1011	19.4197	714	14.2264	633	13.2586	2866	58.7961	849	17.1181	1540	29.9937	844	18.1485	1130	21.3542	945	18.7224	991	19.0709	1324	28.0635	2333	44.5139	1136	18.1349	1039	17.8993	864	17.5302	scaffold003	858920	863977	-	3279	-	GO:0016810;GO:0071704	K01443	sp|P34480|NAGA_CAEEL N-acetylglucosamine-6-phosphate deacetylase OS=Caenorhabditis elegans GN=F59B2.3 PE=3 SV=1	G	opiNOG07108;treNOG04877	carbohydrate esterase family 9 protein [Pleurotus ostreatus PC15]
X183_00418	1620	495	19.2452	436	17.5836	434	18.3997	459	19.0595	629	25.6699	924	36.4257	557	24.2427	534	20.4255	521	20.8927	792	30.8496	1118	47.9648	1369	52.8701	721	23.2969	556	19.3875	542	22.2587	scaffold003	867161	868896	-	1620	-	GO:0006355;GO:0043565;GO:0003700	-	-	S	opiNOG46220	hypothetical protein PLEOSDRAFT_1112913 [Pleurotus ostreatus PC15]
X183_00419	438	325	46.735	450	67.1237	779	122.152	297	45.6138	1314	198.34	153	22.3084	357	57.4691	274	38.7634	314	46.5722	399	57.4829	173	27.4516	154	21.9973	788	94.1739	1275	164.437	511	77.6179	scaffold003	874098	874643	-	438	-	-	-	-	SR	eurotNOG07020;opiNOG63607	hypothetical protein PLEOSDRAFT_1112914 [Pleurotus ostreatus PC15]
X183_00420	4389	2649	38.0145	2120	31.5579	1975	30.9056	952	14.591	1212	18.2569	1169	17.0098	3546	56.9657	4055	57.2494	3933	58.2143	3822	54.9497	1551	24.5608	2039	29.0652	3087	36.8171	3212	41.3402	2158	32.7116	scaffold003	876259	881081	+	4389	-	-	K03260	sp|Q10475|IF4G_SCHPO Eukaryotic translation initiation factor 4 gamma OS=Schizosaccharomyces pombe (strain 972 / ATCC 24843) GN=tif471 PE=1 SV=1	J	opiNOG08788;opiNOG06563;NOG212360;NOG06850	Eukaryotic translation initiation factor 4 gamma [Hypsizygus marmoreus]
X183_00421	1500	670	28.133	627	27.3095	652	29.8533	5559	249.298	4930	217.293	1239	52.751	836	39.2966	866	35.7744	682	29.5368	507	21.3283	938	43.4618	670	27.9451	2598	90.6622	1897	71.4395	1132	50.2077	scaffold003	882812	884311	+	1500	-	-	-	-	-	-	hypothetical protein PLEOSDRAFT_1071453, partial [Pleurotus ostreatus PC15]
X183_00422	2631	1030	24.6575	574	14.2537	572	14.9318	1078	27.5621	1186	29.8025	1295	31.434	1307	35.0264	1517	35.7281	1429	35.2844	1196	28.6847	1034	27.3146	1202	28.5829	1458	29.0078	1104	23.7034	1101	27.8408	scaffold003	884742	887776	+	2631	-	-	-	sp|O59676|PDP1_SCHPO PWWP domain-containing protein 1 OS=Schizosaccharomyces pombe (strain 972 / ATCC 24843) GN=pdp1 PE=1 SV=1	SB	opiNOG78359;agaNOG06994;NOG50120	hypothetical protein PLEOSDRAFT_157914 [Pleurotus ostreatus PC15]
X183_00423	1836	1569	53.8249	1590	56.5799	1456	54.4659	1458	53.4194	991	35.6854	1432	49.8105	1438	55.2239	1905	64.2936	1642	58.0994	2150	73.8934	1080	40.8834	1041	35.4732	2033	57.962	1413	43.4742	1306	47.3245	scaffold003	887973	890575	-	1836	-	-	-	-	S	saccNOG03959;opiNOG18078;sorNOG07387	hypothetical protein PLEOSDRAFT_157913 [Pleurotus ostreatus PC15]
X183_00424	1788	580	20.4312	357	13.0448	360	13.8284	586	22.0467	508	18.7839	1122	40.0752	347	13.6837	484	16.7735	432	15.6959	468	16.5165	527	20.4851	341	11.9319	483	14.1403	320	10.1099	309	11.4976	scaffold003	892366	897292	-	1788	-	GO:0055085;GO:0016021	-	sp|Q9US37|YFZ4_SCHPO Uncharacterized transporter C1039.04 OS=Schizosaccharomyces pombe (strain 972 / ATCC 24843) GN=SPAC1039.04 PE=3 SV=1	G	opiNOG04094;opiNOG22882	hypothetical protein PLEOSDRAFT_173690 [Pleurotus ostreatus PC15]
X183_00425	849	820	60.833	535	41.1703	552	44.6547	1484	117.582	728	56.6909	692	52.0534	837	69.5118	876	63.9355	992	75.9058	982	72.9867	1421	116.327	1745	128.591	1058	65.2314	810	53.8939	759	59.477	scaffold003	898153	899368	-	849	-	GO:0009435;GO:0005524;GO:0000309	K06210	sp|P53204|NMA2_YEAST Nicotinamide/nicotinic acid mononucleotide adenylyltransferase 2 OS=Saccharomyces cerevisiae (strain ATCC 204508 / S288c) GN=NMA2 PE=1 SV=1	H	opiNOG15507	hypothetical protein PLEOSDRAFT_1077156 [Pleurotus ostreatus PC15]
X183_00426	1680	784	29.3927	916	35.6224	902	36.8751	533	21.3418	407	16.0168	471	17.9045	470	19.7255	643	23.7163	554	21.4226	883	33.1659	510	21.0987	664	24.7275	934	29.1015	697	23.4361	663	26.2555	scaffold003	900649	902884	+	1680	-	GO:0005829;GO:0090305;GO:0042276;GO:0003887;GO:1990506;GO:0051575;GO:0061674;GO:0007533;GO:0003896;GO:0003677;GO:0008408;GO:0006269;GO:0005634	K03513	sp|Q9NP87|DPOLM_HUMAN DNA-directed DNA/RNA polymerase mu OS=Homo sapiens GN=POLM PE=1 SV=1	L	COG1796;opiNOG08389;treNOG04789	hypothetical protein PLEOSDRAFT_1041924 [Pleurotus ostreatus PC15]
X183_00427	1869	7503	252.847	4599	160.765	4797	176.277	3812	137.201	5899	208.669	4763	162.75	5900	222.579	7237	239.936	7945	276.157	5967	201.459	5423	201.663	5201	174.1	7608	213.079	7368	222.691	6457	229.846	scaffold003	902959	907372	-	1869	-	GO:0050660;GO:0003995;GO:0055114	K00252	sp|Q2KHZ9|GCDH_BOVIN Glutaryl-CoA dehydrogenase, mitochondrial OS=Bos taurus GN=GCDH PE=2 SV=1	IE	treNOG07815;opiNOG03810	hypothetical protein PLEOSDRAFT_50782 [Pleurotus ostreatus PC15]
X183_00428	3096	5667	115.288	6223	131.322	5849	129.753	6287	136.602	6325	135.067	6221	128.325	6565	149.511	6728	134.658	6074	127.451	7733	157.611	5902	132.493	5914	119.509	8807	148.904	7383	134.708	6494	139.549	scaffold003	909236	913097	-	3096	-	GO:0051286;GO:0016021;GO:0032153	-	sp|O43022|YGV8_SCHPO Uncharacterized protein C354.08c OS=Schizosaccharomyces pombe (strain 972 / ATCC 24843) GN=SPBC354.08c PE=3 SV=1	S	opiNOG10769	hypothetical protein PLEOSDRAFT_1041843 [Pleurotus ostreatus PC15]
X183_00429	1215	667	34.5766	672	36.1352	715	40.4172	884	48.9429	1198	65.1883	1178	61.9184	1030	59.7725	1037	52.8869	1062	56.7831	802	41.6522	896	51.254	721	37.1262	1147	49.4158	964	44.8191	979	53.607	scaffold003	913280	914604	-	1215	-	-	-	-	-	-	hypothetical protein PLEOSDRAFT_157903 [Pleurotus ostreatus PC15]
X183_00430	612	1425	146.655	1877	200.378	1756	197.065	719	79.0299	949	102.519	681	71.0634	708	81.5685	732	74.1149	792	84.0707	756	77.949	660	74.9529	624	63.7904	1131	96.7363	1075	99.2246	875	95.12	scaffold003	914680	915343	+	612	-	-	-	-	SJ	fuNOG20386;opiNOG76713;opiNOG04725	hypothetical protein PLEOSDRAFT_1104902 [Pleurotus ostreatus PC15]
X183_00431	1155	838	45.6977	866	48.9862	899	53.4582	1157	67.3853	929	53.1769	1144	63.255	1013	61.8398	1129	60.57	1072	60.2954	1130	61.7357	962	57.888	992	53.7343	1215	55.0646	1129	55.2172	872	50.2284	scaffold003	915601	916891	+	1155	-	-	-	-	S	opiNOG82002;opiNOG73808;opiNOG81039	hypothetical protein PLEOSDRAFT_1104903 [Pleurotus ostreatus PC15]
X183_00432	843	823	61.4901	582	45.1059	559	45.5429	196	15.6402	157	12.3129	204	15.4544	289	24.1719	398	29.2551	341	26.2783	251	18.7882	228	18.7976	263	19.5187	464	28.8117	261	17.4894	272	21.4663	scaffold003	917460	918365	+	843	-	-	-	-	S	agaNOG07098;agarNOG09037	hypothetical protein PLEOSDRAFT_1041547 [Pleurotus ostreatus PC15]
X183_00433	2496	577	14.5601	669	17.5113	516	14.1985	590	15.9009	598	15.8397	583	14.9168	731	20.6497	889	22.07	655	17.0478	826	20.8822	991	27.5946	785	19.6765	1008	21.1395	826	18.6938	838	22.3365	scaffold003	919801	923751	+	2496	-	GO:0003723	K03260	sp|Q10475|IF4G_SCHPO Eukaryotic translation initiation factor 4 gamma OS=Schizosaccharomyces pombe (strain 972 / ATCC 24843) GN=tif471 PE=1 SV=1	J	opiNOG08788;NOG212360;opiNOG06563;NOG06850	hypothetical protein PLEOSDRAFT_28508 [Pleurotus ostreatus PC15]
X183_00434	318	0	0	6	1.23271	5	1.07989	7	1.48076	9	1.87113	16	3.21324	14	3.10414	9	1.75372	8	1.63431	8	1.58746	4	0.874236	4	0.786964	18	2.96295	11	1.95402	3	0.627638	scaffold003	924161	924533	-	318	-	-	-	-	-	-	-
X183_00435	945	1118	74.5148	1355	93.6796	1355	98.479	1002	71.3263	1275	89.2006	1488	100.559	1098	81.924	1056	69.2433	1088	74.7942	1238	82.6664	864	63.5444	796	52.6991	1963	108.734	1436	85.8391	1309	92.1559	scaffold003	925236	926457	+	945	-	-	K03260	-	JR	opiNOG08788;NOG212360;euNOG46640	hypothetical protein PLEOSDRAFT_1084055 [Pleurotus ostreatus PC15]
X183_00436	1527	1170	48.2591	616	26.356	614	27.6163	978	43.0838	838	36.2823	1808	75.6153	942	43.4963	1521	61.7214	1252	53.2643	839	34.6707	691	31.451	933	38.2265	953	32.6687	615	22.7509	556	24.2243	scaffold003	928526	930935	-	1527	-	GO:0016021	-	-	S	agaNOG04714	hypothetical protein PLEOSDRAFT_1104908 [Pleurotus ostreatus PC15]
X183_00437	2586	2179	53.0715	1792	45.2738	1855	49.2665	2313	60.1674	2205	56.3728	2865	70.7533	2332	63.5829	2218	53.147	2449	61.5221	2215	54.0487	2053	55.1767	2154	52.1122	2979	60.3004	2318	50.6346	2018	51.9168	scaffold003	931968	935595	-	2586	-	GO:0015079;GO:0071805;GO:0016021	-	sp|P28584|TRK2_YEAST Low-affinity potassium transport protein OS=Saccharomyces cerevisiae (strain ATCC 204508 / S288c) GN=TRK2 PE=1 SV=1	P	treNOG07367;opiNOG00158;opiNOG57224	TRKH superfamily [Pleurotus ostreatus PC15]
X183_00438	360	225	39.3652	211	38.2928	157	29.9525	187	34.9424	195	35.8114	283	50.2036	214	41.9133	264	45.4409	226	40.7828	276	48.3778	296	57.1459	250	43.447	321	46.6746	232	36.4039	261	48.234	scaffold003	936874	937285	+	360	-	-	-	-	-	-	-
X183_00439	1857	759	25.7432	565	19.8781	451	16.6802	550	19.9235	275	9.79062	573	19.7058	578	21.9461	550	18.3525	567	19.8355	565	19.1989	606	22.6807	635	21.3936	574	16.18	432	13.1412	408	14.6172	scaffold003	938148	940050	-	1857	-	-	K03260	-	JR	opiNOG08788;NOG212360;euNOG46640	hypothetical protein PLEOSDRAFT_1084055 [Pleurotus ostreatus PC15]
X183_00440	3189	7964	157.293	7927	162.402	7975	171.756	8779	185.184	8727	180.925	10382	207.911	8377	185.214	9281	180.337	8782	178.9	8673	171.615	6785	147.874	5949	116.711	11026	180.985	10101	178.926	8624	179.916	scaffold003	940992	945938	-	3189	-	GO:0003723	K03260	sp|Q10475|IF4G_SCHPO Eukaryotic translation initiation factor 4 gamma OS=Schizosaccharomyces pombe (strain 972 / ATCC 24843) GN=tif471 PE=1 SV=1	J	opiNOG08788;opiNOG06563;NOG212360;NOG06850	eukaryotic initiation factor 4F subunit P130 [Coprinopsis cinerea okayama7#130]
X183_00441	1173	674	36.1905	582	32.4162	575	33.6671	549	31.4839	533	30.0413	682	37.131	619	37.2077	673	35.5519	626	34.6695	673	36.204	619	36.6765	484	25.8148	705	31.4608	753	36.2626	560	31.7618	scaffold003	946406	947756	-	1173	-	GO:0032259;GO:0005739;GO:0008168	K18203	sp|P0CO57|LCMT1_CRYNB Leucine carboxyl methyltransferase 1 OS=Cryptococcus neoformans var. neoformans serotype D (strain B-3501A) GN=PPM1 PE=3 SV=1	O	opiNOG10099;treNOG05445	hypothetical protein PLEOSDRAFT_1089644 [Pleurotus ostreatus PC15]
X183_00442	4323	502	7.31394	462	6.98223	475	7.54648	742	11.546	570	8.71724	866	12.7933	732	11.939	815	11.682	757	11.3758	819	11.9547	779	12.5241	722	10.449	991	11.9996	699	9.13386	768	11.8193	scaffold003	947976	952708	-	4323	-	-	-	sp|A0QS28|RECD_MYCS2 RecBCD enzyme subunit RecD OS=Mycobacterium smegmatis (strain ATCC 700084 / mc(2)155) GN=recD PE=3 SV=1	SL	euNOG50205;sorNOG00234	hypothetical protein PLEOSDRAFT_1077171 [Pleurotus ostreatus PC15]
X183_00443	1014	114	7.08108	93	5.99215	94	6.36687	139	9.22127	54	3.52083	442	27.8378	130	9.03953	120	7.33312	145	9.28969	237	14.7486	322	22.0706	367	22.6438	215	11.0989	84	4.67955	134	8.79189	scaffold003	953247	954997	-	1014	-	GO:0020037;GO:0046872;GO:0004601;GO:0098869;GO:0055114;GO:0006979	K20205	sp|Q9UR19|VPL1_PLEER Versatile peroxidase VPL1 OS=Pleurotus eryngii GN=vpl1 PE=1 SV=1	Q	opiNOG25235	MnP-short, short manganese peroxidase [Pleurotus ostreatus PC15]
X183_00444	420	9	1.34966	2	0.311113	5	0.81763	7	1.12115	11	1.73154	6	0.912331	18	3.02179	18	2.65564	22	3.40286	14	2.10338	25	4.13701	44	6.55429	13	1.62021	16	2.15195	9	1.42564	scaffold003	958557	958976	+	420	-	GO:0003676;GO:0046983	-	-	-	-	hypothetical protein PLEOSDRAFT_1049064, partial [Pleurotus ostreatus PC15]
X183_00445	1059	1694	100.751	1268	78.2277	998	64.7248	266	16.8966	93	5.80599	149	8.98547	216	14.3813	352	20.5964	257	15.7655	340	20.2592	218	14.3073	597	35.2696	534	26.3951	248	13.2287	212	13.3185	scaffold003	960140	961416	+	1059	-	GO:0008152;GO:0016787	-	sp|Q0QLE4|DML_EUBBA 2,3-dimethylmalate lyase OS=Eubacterium barkeri GN=Dml PE=1 SV=1	C	sordNOG06612;opiNOG07824	hypothetical protein PLEOSDRAFT_1097095 [Pleurotus ostreatus PC15]
X183_00446	2433	4093	105.958	4246	114.019	3441	97.1357	1884	52.0898	1860	50.5429	2419	63.4957	2129	61.6984	2509	63.9005	2427	64.8035	1278	33.1458	1397	39.9071	1683	43.2777	1771	38.1026	1404	32.5977	1215	33.2238	scaffold003	961664	966472	-	2433	-	GO:0020037;GO:0046872;GO:0016491;GO:0055114;GO:0010181	K00101	sp|P09437|CYB2_WICAO Cytochrome b2, mitochondrial OS=Wickerhamomyces anomalus GN=CYB2 PE=1 SV=2	C	opiNOG03129	hypothetical protein PLEOSDRAFT_1040851 [Pleurotus ostreatus PC15]
X183_00447	1497	1207	50.783	1337	58.3508	984	45.145	316	14.1997	185	8.17032	334	14.2487	485	22.8434	381	15.7706	576	24.9961	180	7.58736	500	23.2137	1663	69.5012	739	25.8405	315	11.8864	346	15.3769	scaffold003	967999	970188	+	1497	-	GO:0020037;GO:0046872;GO:0016491;GO:0055114;GO:0010181	K00101	sp|P09437|CYB2_WICAO Cytochrome b2, mitochondrial OS=Wickerhamomyces anomalus GN=CYB2 PE=1 SV=2	C	opiNOG03129	hypothetical protein PLEOSDRAFT_1056728 [Pleurotus ostreatus PC15]
X183_00448	1140	507	28.0115	499	28.5978	497	29.9425	544	32.1002	619	35.8984	587	32.8839	601	37.1715	816	44.3538	699	39.833	836	46.2745	510	31.0929	463	25.4096	987	45.3201	725	35.9249	653	38.1087	scaffold003	970390	972023	-	1140	-	GO:0016020	-	-	-	-	hypothetical protein PLEOSDRAFT_167892, partial [Pleurotus ostreatus PC15]
X183_00449	3573	1407	24.8024	1245	22.7653	1241	23.8548	1224	23.0442	834	15.432	1343	24.0045	1141	22.5161	1287	22.3198	1175	21.3637	1500	26.491	1209	23.5174	1205	21.0997	1674	24.5245	1081	17.0905	1021	19.0111	scaffold003	972654	977968	+	3573	-	GO:0016787;GO:0030246;GO:0005975	-	sp|D4ATR3|A7629_ARTBC Uncharacterized secreted glycosidase ARB_07629 OS=Arthroderma benhamiae (strain ATCC MYA-4681 / CBS 112371) GN=ARB_07629 PE=1 SV=1	RG	opiNOG21830;COG3537	glycoside hydrolase family 92 protein, partial [Pleurotus ostreatus PC15]
X183_00450	2514	453	11.3492	470	12.2143	370	10.1082	437	11.6931	415	10.9137	575	14.6067	495	13.8829	651	16.0458	584	15.091	509	12.7759	427	11.8048	396	9.85489	613	12.7636	465	10.4484	456	12.0674	scaffold003	978049	980949	-	2514	-	-	-	-	SR	agarNOG08740;agaNOG04380;agaNOG06262	hypothetical protein PLEOSDRAFT_1077175 [Pleurotus ostreatus PC15]
X183_00451	1077	123	7.1932	142	8.6141	116	7.39739	130	8.11973	102	6.26143	158	9.36897	199	13.028	148	8.51514	153	9.22883	215	12.5969	187	12.0676	166	9.64305	191	9.28317	173	9.07388	140	8.64824	scaffold003	981206	982351	+	1077	-	-	-	-	-	-	hypothetical protein PLEOSDRAFT_1104925 [Pleurotus ostreatus PC15]
X183_00452	783	668	53.7338	656	54.7368	583	51.1379	775	66.5815	896	75.6546	911	74.3031	719	64.7452	798	63.1519	801	66.4572	722	58.1856	710	63.022	813	64.9607	821	54.8858	700	50.5008	581	49.3662	scaffold003	982987	983870	+	783	-	GO:0016020	-	-	S	opiNOG22832;opiNOG43716;opiNOG72755;euNOG43275	hypothetical protein Moror_17810 [Moniliophthora roreri MCA 2997]
X183_00453	567	199	22.1056	187	21.5475	200	24.2261	245	29.0668	267	31.1328	329	37.0564	261	32.4562	287	31.3649	310	35.5181	250	27.8225	269	32.9735	190	20.9649	263	24.2801	217	21.6192	208	24.4059	scaffold003	983890	984676	-	567	-	-	K10427	sp|Q5R559|DCTN5_PONAB Dynactin subunit 5 OS=Pongo abelii GN=DCTN5 PE=2 SV=1	Z	opiNOG12299	hypothetical protein PLEOSDRAFT_1089648 [Pleurotus ostreatus PC15]
X183_00454	2010	4460	139.756	3337	108.467	3771	128.854	9840	329.316	12545	412.633	12420	394.617	9008	315.99	9955	306.896	9530	308.012	5851	183.685	7366	254.701	4807	149.624	7664	199.59	7595	213.449	6488	214.748	scaffold003	985080	987510	-	2010	-	GO:0006457;GO:0005524;GO:0051082;GO:0005739	K04043	sp|Q5B0C0|HSP7M_EMENI Heat shock 70 kDa protein OS=Emericella nidulans (strain FGSC A4 / ATCC 38163 / CBS 112.46 / NRRL 194 / M139) GN=AN6010 PE=1 SV=1	O	opiNOG00748	hypothetical protein PLEOSDRAFT_1093556 [Pleurotus ostreatus PC15]
X183_00455	744	0	0	0	0	0	0	0	0	0	0	0	0	0	0	0	0	0	0	0	0	1	0.0934163	0	0	0	0	0	0	0	0	scaffold003	990954	992572	+	744	-	GO:0005488	-	-	S	opiNOG35957	hypothetical protein PLEOSDRAFT_165925 [Pleurotus ostreatus PC15]
X183_00456	561	0	0	0	0	0	0	0	0	0	0	0	0	0	0	0	0	0	0	0	0	0	0	0	0	0	0	0	0	0	0	scaffold003	995996	996823	+	561	-	-	-	-	HS	agaNOG07074;opiNOG17585	hypothetical protein PISMIDRAFT_113320 [Pisolithus microcarpus 441]
X183_00457	2769	845	19.2206	1104	26.0486	973	24.1338	990	24.0506	737	17.5968	864	19.927	699	17.799	769	17.2087	702	16.4697	959	21.8542	737	18.4987	552	12.4721	939	17.7509	723	14.7495	666	16.0017	scaffold003	999655	1002972	+	2769	-	GO:0008152;GO:0016787	-	sp|O14158|YE76_SCHPO AB hydrolase superfamily protein C4A8.06c OS=Schizosaccharomyces pombe (strain 972 / ATCC 24843) GN=SPAC4A8.06c PE=3 SV=1	V	opiNOG10970	hypothetical protein PLEOSDRAFT_1104928 [Pleurotus ostreatus PC15]
X183_00458	492	229	29.3159	182	24.1682	177	24.7084	278	38.0096	295	39.6411	311	40.3688	223	31.958	217	27.33	257	33.9343	215	27.5749	213	30.0892	235	29.883	306	32.5563	198	22.7333	172	23.2583	scaffold003	1003240	1003920	-	492	-	GO:0016021;GO:0006810;GO:0005215	K09885	sp|P0CD89|AQY2_YEASX Aquaporin-2 OS=Saccharomyces cerevisiae GN=AQY2 PE=2 SV=1	G	opiNOG07335	hypothetical protein PLEOSDRAFT_1077179 [Pleurotus ostreatus PC15]
X183_00459	1119	1733	97.5442	1528	89.2135	1433	87.9533	1864	112.055	2285	135.004	2446	139.597	1838	115.813	2043	113.132	2247	130.45	1371	77.3121	1645	102.172	1444	80.7345	2228	104.223	1926	97.2274	1813	107.791	scaffold003	1004093	1005608	+	1119	-	-	-	sp|Q8RWZ3|IBR3_ARATH Probable acyl-CoA dehydrogenase IBR3 OS=Arabidopsis thaliana GN=IBR3 PE=1 SV=1	R	COG3173;opiNOG77642	hypothetical protein PLEOSDRAFT_61612 [Pleurotus ostreatus PC15]
X183_00460	507	104	12.9199	116	14.9482	116	15.714	172	22.821	145	18.9082	164	20.6579	142	19.7479	149	18.2106	140	17.9387	153	19.0425	102	13.9826	105	12.957	171	17.655	227	25.2918	151	19.8146	scaffold003	1005869	1006476	-	507	-	GO:0016021	-	sp|B8NM67|USTYA_ASPFN Oxidase ustYa OS=Aspergillus flavus (strain ATCC 200026 / FGSC A1120 / NRRL 3357 / JCM 12722 / SRRC 167) GN=ustYa PE=1 SV=1	S	agaNOG06410;opiNOG75033;opiNOG73680;opiNOG46580	hypothetical protein PLEOSDRAFT_1104931 [Pleurotus ostreatus PC15]
X183_00461	1527	730	30.1104	443	18.9541	627	28.201	567	24.978	1013	43.8591	1140	47.6778	693	31.9989	703	28.5274	809	34.4176	575	23.7612	540	24.5782	668	27.369	661	22.659	372	13.7615	496	21.6102	scaffold003	1007590	1009548	+	1527	-	-	-	-	-	-	hypothetical protein PLEOSDRAFT_1112933 [Pleurotus ostreatus PC15]
X183_00462	420	0	0	0	0	0	0	1	0.160164	0	0	0	0	0	0	0	0	0	0	0	0	0	0	0	0	0	0	0	0	0	0	scaffold003	1012597	1014384	+	420	-	-	-	-	-	-	hypothetical protein PLEOSDRAFT_166568 [Pleurotus ostreatus PC15]
X183_00463	666	0	0	0	0	0	0	0	0	0	0	0	0	0	0	0	0	0	0	0	0	0	0	0	0	0	0	0	0	0	0	scaffold003	1017109	1018124	-	666	-	-	-	-	S	agaNOG05361	hypothetical protein Hypma_02359 [Hypsizygus marmoreus]
X183_00464	570	0	0	0	0	0	0	0	0	0	0	0	0	0	0	0	0	0	0	0	0	0	0	0	0	0	0	0	0	0	0	scaffold003	1018466	1019091	-	570	-	-	-	-	-	-	-
X183_00465	2106	0	0	0	0	0	0	0	0	0	0	0	0	0	0	0	0	0	0	0	0	0	0	0	0	0	0	0	0	0	0	scaffold003	1020681	1022983	-	2106	-	-	-	sp|P0CT41|TF212_SCHPO Transposon Tf2-12 polyprotein OS=Schizosaccharomyces pombe (strain 972 / ATCC 24843) GN=Tf2-12 PE=3 SV=1	RL	COG2801;opiNOG01931;NOG26177	Transposon Ty3-I Gag-Pol polyprotein, partial [Hypsizygus marmoreus]
X183_00466	798	70	5.52494	87	7.12285	76	6.54104	89	7.50241	125	10.3561	116	9.28337	110	9.71919	112	8.69683	110	8.9549	90	7.11672	85	7.40307	71	5.56644	136	8.92102	75	5.3091	101	8.42042	scaffold003	1026973	1027822	-	798	-	GO:0016021	-	-	-	-	hypothetical protein PLEOSDRAFT_29441, partial [Pleurotus ostreatus PC15]
X183_00467	1386	277	12.5878	291	13.7173	270	13.3794	298	14.4633	268	12.7838	296	13.6389	235	11.9549	286	12.7864	288	13.499	307	13.977	254	12.737	243	10.9689	308	11.6323	299	12.1863	278	13.3443	scaffold003	1028321	1030386	+	1386	-	GO:0046872;GO:0016491;GO:0055114	K00505	sp|B8NM74|USTQ_ASPFN Tyrosinase ustQ OS=Aspergillus flavus (strain ATCC 200026 / FGSC A1120 / NRRL 3357 / JCM 12722 / SRRC 167) GN=ustQ PE=1 SV=1	SR	opiNOG28993;NOG189096;sorNOG06788;opiNOG47061	hypothetical protein PLEOSDRAFT_1104934 [Pleurotus ostreatus PC15]
X183_00468	753	23	1.92383	19	1.64853	27	2.46266	18	1.60802	29	2.5462	19	1.61142	9	0.842729	16	1.31665	15	1.2941	14	1.1732	14	1.2922	14	1.1632	19	1.3208	14	1.05026	11	0.971881	scaffold003	1030502	1031717	+	753	-	GO:0008810;GO:0000272	K18576	sp|P22669|GUN_ASPAC Endoglucanase-1 OS=Aspergillus aculeatus PE=1 SV=1	R	opiNOG20090;opiNOG26314;agarNOG08464;sordNOG08455	glycoside hydrolase family 12 protein [Pleurotus ostreatus PC15]
X183_00469	819	514	39.5286	761	60.7069	514	43.1038	556	45.6672	179	14.4497	301	23.4711	235	20.2313	290	21.9412	219	17.3713	420	32.3598	363	30.8048	472	36.0562	325	20.772	186	12.829	159	12.916	scaffold003	1031784	1032727	-	819	-	GO:0008152;GO:0005737;GO:0004364	K00799	sp|Q03666|GSTX4_TOBAC Probable glutathione S-transferase OS=Nicotiana tabacum PE=2 SV=1	OP	NOG02048;opiNOG11378;treNOG06710	hypothetical protein PLEOSDRAFT_1040953 [Pleurotus ostreatus PC15]
X183_00470	1098	189	10.8416	159	9.4609	163	10.1958	322	19.7273	330	19.8701	345	20.0663	280	17.9803	363	20.4857	317	18.7555	329	18.9075	260	16.4576	236	13.4472	358	17.0671	314	16.1544	292	17.6928	scaffold003	1033192	1034456	+	1098	-	-	-	-	S	sorNOG07192;sordNOG10784	hypothetical protein PLEOSDRAFT_1042562, partial [Pleurotus ostreatus PC15]
X183_00471	3852	1957	31.9991	2008	34.0577	1916	34.1622	2161	37.7383	2149	36.8841	2518	41.7465	2176	39.8303	2195	35.3097	2093	35.2983	2003	32.8121	2078	37.4934	1884	30.5997	2422	32.9129	2133	31.28	1935	33.4203	scaffold003	1035108	1039844	+	3852	-	-	K20308	sp|Q7Z392|TPC11_HUMAN Trafficking protein particle complex subunit 11 OS=Homo sapiens GN=TRAPPC11 PE=1 SV=2	S	opiNOG05777;treNOG09468	hypothetical protein PLEOSDRAFT_1104939 [Pleurotus ostreatus PC15]
X183_00472	348	82	14.8411	115	21.5902	84	16.5782	166	32.088	100	18.9981	143	26.2426	123	24.9211	174	30.9824	139	25.9482	163	29.5562	154	30.7565	104	18.6972	190	28.5794	114	18.505	155	29.6325	scaffold003	1040435	1040932	+	348	-	-	-	-	-	-	-
X183_00473	4281	4672	68.737	4157	63.4413	3737	59.9534	7813	122.768	3797	58.6387	5180	77.2743	4010	66.045	4190	60.6477	3947	59.8953	4331	63.8385	5205	84.5028	4647	67.9125	4717	57.6765	3795	50.0759	3562	55.3559	scaffold003	1041855	1048687	-	4281	-	GO:0005777;GO:0006734;GO:0016021;GO:0005634;GO:0005829;GO:0000210	K03426	sp|Q9Y7J0|NPY1_SCHPO Probable NADH pyrophosphatase OS=Schizosaccharomyces pombe (strain 972 / ATCC 24843) GN=SPBC1778.03c PE=3 SV=1	SL	opiNOG27181;opiNOG05430	hypothetical protein PLEOSDRAFT_28295, partial [Pleurotus ostreatus PC15]
X183_00474	735	540	46.2742	714	63.4671	681	63.635	527	48.2322	560	50.3721	988	85.846	486	46.6218	561	47.2956	546	48.2588	492	42.2394	333	31.4885	344	29.2815	555	39.5261	576	44.2688	506	45.8014	scaffold003	1049108	1049945	+	735	-	GO:0016021;GO:0005886	-	-	S	agaNOG06336;opiNOG32485	hypothetical protein PLEOSDRAFT_1097103 [Pleurotus ostreatus PC15]
X183_00475	222	364	103.272	264	77.6942	254	78.5809	221	66.9658	247	73.5586	166	47.7536	164	52.0872	176	49.1253	292	85.4478	200	56.8482	208	65.1187	199	56.0818	272	64.1349	260	66.1581	203	60.8357	scaffold003	1050147	1050538	-	222	-	-	K13113	sp|Q3T0Z3|UBL5_BOVIN Ubiquitin-like protein 5 OS=Bos taurus GN=UBL5 PE=3 SV=1	O	opiNOG37508;treNOG06663	hypothetical protein PLEOSDRAFT_50760 [Pleurotus ostreatus PC15]
X183_00476	558	1594	179.923	1153	135	1137	139.947	1376	165.882	1902	225.354	1657	189.644	1632	206.218	1885	209.326	2045	238.084	1571	177.657	1528	190.32	1171	131.294	1754	164.541	1671	169.163	1516	180.751	scaffold003	1050690	1051401	+	558	-	GO:0006890;GO:0005634;GO:0005829;GO:0030126;GO:0015031	K20472	sp|O74891|COPZ_SCHPO Probable coatomer subunit zeta OS=Schizosaccharomyces pombe (strain 972 / ATCC 24843) GN=ret3 PE=3 SV=1	U	opiNOG20493	hypothetical protein PLEOSDRAFT_1056747 [Pleurotus ostreatus PC15]
X183_00477	183	839	288.764	640	228.49	617	231.564	1324	486.688	885	319.729	1260	439.714	1332	513.208	1365	462.197	1481	525.745	1371	472.744	1265	480.436	2266	774.695	1442	412.47	1286	396.965	1201	436.624	scaffold003	1051862	1052108	-	183	-	GO:0016021	-	-	-	-	hypothetical protein PLEOSDRAFT_1105038 [Pleurotus ostreatus PC15]
X183_00478	3258	1468	28.3797	1593	31.9449	1592	33.5605	1278	26.3872	1756	35.6338	1562	30.6183	1620	35.0594	1851	35.2047	1614	32.1828	1683	32.5967	1463	31.2097	1500	28.8046	2125	34.1418	1806	31.3133	1560	31.8558	scaffold003	1052433	1056838	-	3258	-	GO:0006506;GO:0051377;GO:0016021	K05288	sp|Q74ZS2|GPI13_ASHGO GPI ethanolamine phosphate transferase 3 OS=Ashbya gossypii (strain ATCC 10895 / CBS 109.51 / FGSC 9923 / NRRL Y-1056) GN=GPI13 PE=3 SV=2	TG	opiNOG01877;treNOG08167	hypothetical protein PLEOSDRAFT_1042398 [Pleurotus ostreatus PC15]
X183_00479	909	1451	100.539	1230	88.4054	1149	86.8145	539	39.8877	534	38.8389	865	60.7719	769	59.649	999	68.1	935	66.8219	804	55.8126	617	47.1755	685	47.1464	963	55.455	703	43.6872	681	49.8423	scaffold003	1058336	1059632	-	909	-	-	-	-	S	agaNOG06251	hypothetical protein PLEOSDRAFT_1089657 [Pleurotus ostreatus PC15]
X183_00480	2061	1414	43.212	1445	45.8065	1348	44.9209	1240	40.4723	1653	53.0254	1679	52.0263	1566	53.574	1597	48.0145	1731	54.562	1536	47.0276	1337	45.0868	1408	42.7412	1873	47.5706	1716	47.0329	1517	48.9692	scaffold003	1059902	1062583	-	2061	-	GO:0055085;GO:0016021;GO:0005743;GO:0042626;GO:0070301;GO:0005524	-	sp|Q9JI39|ABCBA_MOUSE ATP-binding cassette sub-family B member 10, mitochondrial OS=Mus musculus GN=Abcb10 PE=1 SV=1	Q	opiNOG04969	hypothetical protein PLEOSDRAFT_1104949 [Pleurotus ostreatus PC15]
X183_00481	1041	673	40.719	851	53.4092	804	53.0446	564	36.4454	464	29.4684	537	32.9438	492	33.3238	585	34.8218	526	32.8251	746	45.2197	685	45.7336	918	55.1714	826	41.5344	534	28.977	505	32.2742	scaffold003	1064111	1065375	+	1041	-	GO:0003824;GO:0008152	-	sp|Q0QLE4|DML_EUBBA 2,3-dimethylmalate lyase OS=Eubacterium barkeri GN=Dml PE=1 SV=1	C	sordNOG06612;opiNOG07824	hypothetical protein PLEOSDRAFT_157854 [Pleurotus ostreatus PC15]
X183_00482	660	154	14.6964	137	13.5617	148	15.4012	151	15.3903	188	18.8323	219	21.191	150	16.0246	149	13.989	181	17.8158	148	14.15	155	16.3224	116	10.996	212	16.814	148	12.6672	127	12.8019	scaffold003	1065561	1066433	-	660	-	GO:0046838;GO:0031314;GO:0005759;GO:0008962;GO:0032049	K01094	sp|P38812|GEP4_YEAST Phosphatidylglycerophosphatase GEP4, mitochondrial OS=Saccharomyces cerevisiae (strain ATCC 204508 / S288c) GN=GEP4 PE=1 SV=1	R	opiNOG78312;agarNOG08128;COG1011	hypothetical protein PLEOSDRAFT_1112941 [Pleurotus ostreatus PC15]
X183_00483	957	486	31.9858	528	36.0462	492	35.3093	458	32.1934	671	46.3554	664	44.3105	555	40.8904	637	41.2452	730	49.5544	467	30.7925	510	37.0385	462	30.2031	777	42.4999	611	36.0655	613	42.6151	scaffold003	1066542	1067766	+	957	-	GO:0047372;GO:0016020;GO:0006641;GO:0005811	K01054	sp|O94305|MGLL_SCHPO Putative monoglyceride lipase OS=Schizosaccharomyces pombe (strain 972 / ATCC 24843) GN=SPCC5E4.05c PE=1 SV=1	I	opiNOG15784	hypothetical protein PLEOSDRAFT_1104952 [Pleurotus ostreatus PC15]
X183_00484	768	1195	98.003	1173	99.7871	1134	101.412	1485	130.071	1956	168.382	2079	172.88	1679	154.145	1864	150.394	2004	169.515	1778	146.087	1534	138.822	1371	111.686	2140	145.858	1892	139.163	1670	144.667	scaffold003	1068033	1069086	-	768	-	GO:0030132;GO:0045807;GO:0030130;GO:0031505;GO:0005768;GO:0006886;GO:0005198	-	sp|Q9USP6|CLC1_SCHPO Clathrin light chain OS=Schizosaccharomyces pombe (strain 972 / ATCC 24843) GN=clc1 PE=1 SV=1	U	opiNOG26438;NOG40374;KOG4031	hypothetical protein PLEOSDRAFT_1056755 [Pleurotus ostreatus PC15]
X183_00485	1608	71	2.78103	44	1.78774	55	2.34916	78	3.26304	132	5.42722	88	3.495	88	3.85867	69	2.65894	73	2.94922	79	3.10014	74	3.19846	58	2.25665	112	3.64595	73	2.56448	87	3.59955	scaffold003	1069516	1071303	-	1608	-	-	-	sp|Q00808|HETE1_PODAS Vegetative incompatibility protein HET-E-1 OS=Podospora anserina GN=HET-E1 PE=4 SV=1	-	-	hypothetical protein PLEOSDRAFT_166754 [Pleurotus ostreatus PC15]
X183_00486	1296	164	7.97024	217	10.9394	243	12.8777	309	16.0386	318	16.2223	313	15.4237	278	15.1245	286	13.6743	275	13.7847	202	9.83527	243	13.0316	170	8.20665	239	9.6532	236	10.2865	249	12.7823	scaffold003	1072631	1074534	+	1296	-	GO:0005975;GO:0005576;GO:0004650;GO:0071555	K01213	sp|Q00359|PGLRX_COCCA Exopolygalacturonase OS=Cochliobolus carbonum GN=PGX1 PE=3 SV=1	RG	opiNOG14889;pleNOG03241;NOG16803	glycoside hydrolase family 28 protein [Pleurotus ostreatus PC15]
X183_00487	360	3	0.52487	7	1.27038	1	0.19078	7	1.30801	11	2.02013	26	4.61234	20	3.91713	16	2.75399	25	4.51137	15	2.62923	8	1.54448	2	0.347576	14	2.03565	5	0.784567	12	2.21766	scaffold003	1075405	1075764	-	360	-	-	K18457	sp|C3K630|LAAA_PSEFS L-amino acid amidase OS=Pseudomonas fluorescens (strain SBW25) GN=laaA PE=3 SV=1	R	opiNOG25371;sorNOG07975	hypothetical protein PLICRDRAFT_168214 [Plicaturopsis crispa FD-325 SS-3]
X183_00488	3192	719	14.1873	859	17.582	766	16.4817	935	19.7044	792	16.4041	898	17.9665	894	19.7476	984	19.102	824	16.7701	1096	21.6664	1369	29.8082	1213	23.775	1127	18.4816	653	11.5561	698	14.5482	scaffold003	1075771	1079560	-	3192	-	-	-	sp|Q76KX0|LAAA_PSEAZ L-amino acid amidase OS=Pseudomonas azotoformans GN=laaA PE=1 SV=1	R	agaNOG06162	hypothetical protein TRAVEDRAFT_48806 [Trametes versicolor FP-101664 SS1]
X183_00489	1098	0	0	0	0	0	0	3	0.183795	5	0.301063	3	0.17449	8	0.513722	4	0.225737	2	0.118331	1	0.0574695	6	0.379791	8	0.455837	5	0.238367	3	0.154341	1	0.0605917	scaffold003	1084207	1085421	-	1098	-	-	-	-	-	-	-
X183_00490	318	0	0	0	0	0	0	0	0	1	0.207904	0	0	1	0.221724	0	0	0	0	0	0	23	5.02686	1	0.196741	0	0	0	0	2	0.418426	scaffold003	1085940	1086405	+	318	-	-	-	-	-	-	hypothetical protein PLEOSDRAFT_152365 [Pleurotus ostreatus PC15]
X183_00491	1044	0	0	0	0	0	0	0	0	0	0	0	0	0	0	0	0	0	0	0	0	0	0	0	0	0	0	0	0	0	0	scaffold003	1086510	1087808	-	1044	-	-	-	-	S	agaNOG06765;agaNOG06592	hypothetical protein PLEOSDRAFT_1081002 [Pleurotus ostreatus PC15]
X183_00492	1851	0	0	0	0	0	0	0	0	0	0	0	0	0	0	0	0	0	0	0	0	0	0	0	0	0	0	0	0	0	0	scaffold003	1088494	1090972	+	1851	-	GO:0016021	-	-	-	-	hypothetical protein PLEOSDRAFT_1099946 [Pleurotus ostreatus PC15]
X183_00493	2061	0	0	0	0	0	0	0	0	0	0	0	0	0	0	0	0	0	0	0	0	0	0	0	0	0	0	0	0	0	0	scaffold003	1093177	1095475	+	2061	-	GO:0009987	-	-	S	agaNOG06560;opiNOG45862	hypothetical protein PLEOSDRAFT_1078941 [Pleurotus ostreatus PC15]
X183_00494	1152	0	0	0	0	0	0	0	0	0	0	0	0	0	0	0	0	0	0	0	0	0	0	0	0	0	0	0	0	0	0	scaffold003	1095525	1096832	+	1152	-	GO:0006259;GO:0016787	-	-	S	agaNOG02081;opiNOG45862;agaNOG05288	hypothetical protein PLEOSDRAFT_154430 [Pleurotus ostreatus PC15]
X183_00495	1674	3	0.112875	0	0	0	0	0	0	0	0	0	0	0	0	0	0	0	0	0	0	2	0.0830367	0	0	0	0	1	0.0337448	0	0	scaffold003	1096942	1099527	+	1674	-	-	-	-	S	euNOG47500	hypothetical protein PLEOSDRAFT_1045307 [Pleurotus ostreatus PC15]
X183_00496	930	30	2.03175	16	1.12402	15	1.10776	18	1.30198	41	2.91468	25	1.71675	70	5.30708	114	7.59569	56	3.9118	71	4.81743	28	2.09253	47	3.16182	71	3.99626	60	3.64444	59	4.2207	scaffold003	1100116	1101139	-	930	-	-	-	-	S	agaNOG05776	hypothetical protein HYPSUDRAFT_149831 [Hypholoma sublateritium FD-334 SS-4]
X183_00497	1596	243	9.58972	241	9.86556	266	11.4468	300	12.6445	328	13.5872	308	12.3245	352	15.5507	428	16.6171	325	13.2288	313	12.3752	265	11.5401	356	13.9553	409	13.4143	434	15.361	258	10.7548	scaffold003	1101709	1103554	+	1596	-	-	-	sp|O44400|F37C4_CAEEL Protein F37C4.5 OS=Caenorhabditis elegans GN=F37C4.5 PE=1 SV=3	S	opiNOG21852	hypothetical protein PLEOSDRAFT_164929 [Pleurotus ostreatus PC15]
X183_00498	1614	120	4.68285	95	3.84554	111	4.72341	123	5.12644	136	5.57089	147	5.81654	158	6.9023	249	9.55964	209	8.41228	190	7.42831	129	5.55497	150	5.81446	292	9.47017	210	7.34984	210	8.65627	scaffold003	1103684	1105559	-	1614	-	GO:0030170;GO:0003824	K01739	sp|O74314|MET7_SCHPO Probable cystathionine gamma-synthase OS=Schizosaccharomyces pombe (strain 972 / ATCC 24843) GN=SPBC15D4.09c PE=3 SV=1	E	treNOG08686;opiNOG05153	hypothetical protein PLEOSDRAFT_1091180 [Pleurotus ostreatus PC15]
X183_00499	696	391	35.3835	321	30.1324	331	32.6629	346	33.4411	348	33.0567	423	38.8134	527	53.3878	571	50.8361	521	48.6295	625	56.6645	627	62.6115	477	42.8777	728	54.7521	488	39.6071	481	45.9781	scaffold003	1106210	1107470	+	696	-	GO:0097159;GO:1901363;GO:0016787	-	-	A	treNOG09440;opiNOG01630	hypothetical protein PLEOSDRAFT_1080222 [Pleurotus ostreatus PC15]
X183_00500	1833	205	7.04408	158	5.6316	173	6.48216	339	12.4409	595	21.4607	618	21.5316	327	12.5784	388	13.1164	461	16.3384	746	25.6813	548	20.7785	250	8.53296	738	21.0752	718	22.1271	538	19.527	scaffold003	1107696	1109749	-	1833	-	-	-	sp|O44400|F37C4_CAEEL Protein F37C4.5 OS=Caenorhabditis elegans GN=F37C4.5 PE=1 SV=3	S	opiNOG21852	hypothetical protein PLEOSDRAFT_164929 [Pleurotus ostreatus PC15]
X183_00501	387	6083	990.01	4097	691.66	4112	729.757	3232	561.79	5681	970.517	4076	672.626	5072	924.078	6620	1059.97	7142	1198.89	5457	889.781	4108	737.76	4618	746.56	6914	935.184	7104	1036.94	5826	1001.55	scaffold003	1110139	1110738	-	387	-	GO:0005840;GO:0003735;GO:0006412	K02927	sp|P0CH08|RL40A_YEAST Ubiquitin-60S ribosomal protein L40 OS=Saccharomyces cerevisiae (strain ATCC 204508 / S288c) GN=RPL40A PE=1 SV=1	J	sacNOG03715;opiNOG25226	ubiquitin-60S ribosomal protein L40 fusion protein [Coprinopsis cinerea okayama7#130]
X183_00502	1719	998	36.5668	1160	44.0879	1097	43.8296	1112	43.5154	1031	39.6526	855	31.7644	1133	46.4723	1182	42.6076	1121	42.3644	997	36.5982	756	30.5662	1146	41.7091	1336	40.6826	1038	34.1102	995	38.509	scaffold003	1112124	1114207	+	1719	-	-	-	-	S	agarNOG08700;opiNOG59337;treNOG06118	hypothetical protein PLEOSDRAFT_1110239 [Pleurotus ostreatus PC15]
X183_00503	975	2545	164.405	2839	190.238	2562	180.472	3390	233.889	2100	142.398	2096	137.289	1844	133.351	1970	125.201	1864	124.197	2178	140.959	2639	188.118	2829	181.531	2015	108.18	1969	114.078	1645	112.247	scaffold003	1114651	1115936	+	975	-	GO:1903874;GO:0016021;GO:0030026;GO:0000329;GO:0006874;GO:0005384;GO:0015093;GO:0006879;GO:0071421;GO:0005794	-	sp|P47818|CCC1_YEAST Protein CCC1 OS=Saccharomyces cerevisiae (strain ATCC 204508 / S288c) GN=CCC1 PE=1 SV=1	S	treNOG04200;opiNOG14107	hypothetical protein PLEOSDRAFT_1060454 [Pleurotus ostreatus PC15]
X183_00504	1599	1919	75.5891	1722	70.3594	1252	53.7765	325	13.6725	429	17.7377	396	15.816	1049	46.2559	1025	39.7211	1086	44.1217	1376	54.3013	922	40.0754	1312	51.3343	1091	35.7153	566	19.9954	535	22.2598	scaffold003	1116111	1117898	-	1599	-	GO:0005525	-	-	SR	opiNOG71799;opiNOG44113	hypothetical protein PLEOSDRAFT_153613 [Pleurotus ostreatus PC15]
X183_00505	1596	2225	87.8072	1827	74.7899	1755	75.5232	1848	77.8902	2498	103.478	2632	105.318	2497	110.313	2958	114.845	2959	120.443	2621	103.627	2073	90.2739	1701	66.6797	2949	96.7209	2413	85.4057	2404	100.211	scaffold003	1118420	1120272	-	1596	-	GO:0006890;GO:0030126;GO:0015031	K20471	sp|P48444|COPD_HUMAN Coatomer subunit delta OS=Homo sapiens GN=ARCN1 PE=1 SV=1	U	opiNOG01526	hypothetical protein PLEOSDRAFT_172640 [Pleurotus ostreatus PC15]
X183_00506	1605	446	17.5022	393	15.9976	362	15.4907	581	24.3509	504	20.7608	676	26.8981	508	22.3167	527	20.3461	574	23.2331	478	18.7929	495	21.4351	366	14.2668	557	18.166	379	13.3391	362	15.0054	scaffold003	1120550	1122307	+	1605	-	GO:0003676;GO:0005634;GO:0000166	-	sp|Q9HFE6|YNW6_SCHPO Uncharacterized RNA-binding protein P16F5.06 OS=Schizosaccharomyces pombe (strain 972 / ATCC 24843) GN=SPBP16F5.06 PE=1 SV=1	R	opiNOG78272;NOG81847;fuNOG16853	hypothetical protein PLEOSDRAFT_164921 [Pleurotus ostreatus PC15]
X183_00507	942	4	0.26745	4	0.277426	9	0.656187	5	0.357053	8	0.561472	8	0.542362	11	0.823346	8	0.526241	7	0.482745	8	0.535894	4	0.295124	1	0.0664157	2	0.111137	8	0.479735	11	0.776886	scaffold003	1122485	1123654	-	942	-	GO:0008233;GO:0006508	-	sp|C3K630|LAAA_PSEFS L-amino acid amidase OS=Pseudomonas fluorescens (strain SBW25) GN=laaA PE=3 SV=1	R	opiNOG25371;sorNOG07975	hypothetical protein PLEOSDRAFT_1098703 [Pleurotus ostreatus PC15]
X183_00508	1557	5426	219.495	4115	172.671	4060	179.091	3573	154.368	4648	197.363	5220	214.108	4751	215.148	5695	226.647	5353	223.347	6082	246.489	4415	197.078	4351	174.833	7013	235.773	7895	286.435	5682	242.788	scaffold003	1124362	1126756	-	1557	-	GO:0006468;GO:0005524;GO:0004674	-	sp|Q9Y899|KCC1B_EMEND Calcium/calmodulin-dependent protein kinase cmkB OS=Emericella nidulans GN=cmkB PE=1 SV=1	T	opiNOG00173;treNOG08022	hypothetical protein PLEOSDRAFT_1060462 [Pleurotus ostreatus PC15]
X183_00509	1836	413	14.1681	455	16.1911	475	17.7688	880	32.2421	894	32.1925	1895	65.9154	626	24.0404	865	29.1937	710	25.1221	670	23.0273	460	17.4133	460	15.675	767	21.8676	765	23.537	679	24.6044	scaffold003	1127124	1129110	+	1836	-	-	-	sp|O44400|F37C4_CAEEL Protein F37C4.5 OS=Caenorhabditis elegans GN=F37C4.5 PE=1 SV=3	S	opiNOG21852	hypothetical protein PLEOSDRAFT_1033751 [Pleurotus ostreatus PC15]
X183_00510	1758	546	19.5617	612	22.7442	551	21.5263	1456	55.713	1472	55.3577	2208	80.2104	1066	42.7542	1033	36.4105	968	35.7707	1094	39.268	843	33.3276	864	30.748	1266	37.6958	1068	34.3174	1068	40.4173	scaffold003	1129388	1131316	-	1758	-	-	-	sp|O44400|F37C4_CAEEL Protein F37C4.5 OS=Caenorhabditis elegans GN=F37C4.5 PE=1 SV=3	S	opiNOG21852	hypothetical protein PLEOSDRAFT_48724 [Pleurotus ostreatus PC15]
X183_00511	2103	194	5.81026	233	7.23859	203	6.62969	499	15.9616	525	16.5048	541	16.4289	351	11.7682	409	12.0512	354	10.9354	481	14.4326	308	10.179	283	8.41917	559	13.914	558	14.9885	457	14.4575	scaffold003	1132112	1134455	-	2103	-	GO:0005525	-	-	SR	opiNOG71799;opiNOG44113	hypothetical protein PLEOSDRAFT_1010145, partial [Pleurotus ostreatus PC15]
X183_00512	2061	605	18.4889	722	22.8874	526	17.5285	1007	32.8674	1325	42.5037	1137	35.2317	985	33.6976	1062	31.9295	1027	32.3716	874	26.7592	749	25.258	775	23.5259	1160	29.4617	1204	32.9998	931	30.0529	scaffold003	1135144	1137204	+	2061	-	-	-	-	SR	euNOG20678;sordNOG07913	hypothetical protein PLEOSDRAFT_1095208 [Pleurotus ostreatus PC15]
X183_00513	1362	139	6.42792	101	4.84487	122	6.15204	165	8.14931	226	10.9704	279	13.0821	152	7.86877	176	8.00721	161	7.67927	115	5.32796	119	6.07247	189	8.68174	219	8.41677	183	7.58991	190	9.28094	scaffold003	1137603	1139318	+	1362	-	GO:0004553;GO:0030248;GO:0030245;GO:0005576	K19668	sp|P49075|GUX3_AGABI Exoglucanase 3 OS=Agaricus bisporus GN=cel3 PE=1 SV=1	G	opiNOG18786	glycoside hydrolase family 6 protein [Pleurotus ostreatus PC15]
X183_00514	1788	772	27.1946	553	20.2067	578	22.2022	898	33.7849	853	31.5407	1225	43.7541	877	34.5838	851	29.4922	1051	38.1862	881	31.092	881	34.2455	557	19.4899	1069	31.296	812	25.6538	791	29.4323	scaffold003	1140169	1142211	-	1788	-	GO:0032040;GO:0031428;GO:0030515	K14793	sp|Q9P7C0|YKU5_SCHPO Uncharacterized WD repeat-containing protein C2E1P5.05 OS=Schizosaccharomyces pombe (strain 972 / ATCC 24843) GN=SPAC2E1P5.05 PE=4 SV=1	A	opiNOG02893;KOG0299	hypothetical protein PLEOSDRAFT_1060466 [Pleurotus ostreatus PC15]
X183_00515	1035	840	51.1177	657	41.4727	603	40.0141	723	46.9907	941	60.1089	1016	62.6908	987	67.2384	1002	59.9892	1013	63.5829	815	49.6887	1235	82.932	1442	87.166	826	41.7752	746	40.7156	688	44.2245	scaffold003	1142505	1143721	+	1035	-	GO:0016829	K01640	sp|Q29448|HMGCL_BOVIN Hydroxymethylglutaryl-CoA lyase, mitochondrial OS=Bos taurus GN=HMGCL PE=2 SV=2	CE	opiNOG01845	hypothetical protein PLEOSDRAFT_1098711 [Pleurotus ostreatus PC15]
X183_00516	1437	79	3.46261	63	2.86432	82	3.91916	91	4.25989	105	4.83083	105	4.66641	102	5.00477	116	5.00204	115	5.19891	136	5.97203	113	5.46534	101	4.3973	169	6.15614	82	3.22344	114	5.27793	scaffold003	1144198	1145735	+	1437	-	GO:0030170;GO:0004021;GO:0009058	K00814	sp|Q54MJ7|ALAM_DICDI Probable alanine aminotransferase, mitochondrial OS=Dictyostelium discoideum GN=gpt PE=3 SV=1	E	treNOG04866;opiNOG02234	hypothetical protein PLEOSDRAFT_1032050 [Pleurotus ostreatus PC15]
X183_00517	1443	306	13.3564	405	18.3369	378	17.9913	270	12.5867	290	13.2868	281	12.4363	275	13.4371	291	12.496	290	13.0558	320	13.9934	292	14.0641	271	11.7497	303	10.9914	230	9.00376	246	11.3419	scaffold003	1147277	1148878	+	1443	-	-	-	-	S	agaNOG05871;agaNOG06380	hypothetical protein PLEOSDRAFT_1100402 [Pleurotus ostreatus PC15]
X183_00518	1872	10940	368.082	12877	449.414	10317	378.516	4122	148.121	1465	51.7394	2497	85.185	1289	48.5498	1730	57.2646	1739	60.3483	1728	58.2476	1634	60.6655	1363	45.5525	1717	48.0112	1746	52.6867	1281	45.5259	scaffold003	1151639	1153631	+	1872	-	GO:0005507;GO:0006355;GO:0003677;GO:0003700;GO:0005634	-	sp|P45815|CRF1_YARLI Copper resistance protein CRF1 OS=Yarrowia lipolytica (strain CLIB 122 / E 150) GN=CRF1 PE=4 SV=1	SK	opiNOG43382;opiNOG26601	hypothetical protein PLEOSDRAFT_1091185 [Pleurotus ostreatus PC15]
X183_00519	759	77	6.38972	82	7.05845	67	6.06274	60	5.31769	179	15.592	138	11.6115	191	17.7432	158	12.8991	132	11.298	122	10.1428	233	21.3358	357	29.4272	147	10.138	115	8.55891	95	8.32716	scaffold003	1154304	1155119	+	759	-	-	K06035	sp|P0CH63|DDI2_YEAST Cyanamide hydratase DDI2 OS=Saccharomyces cerevisiae (strain ATCC 204508 / S288c) GN=DDI2 PE=1 SV=1	CRL	sacNOG04033;eurotNOG09342;opiNOG32024;necNOG07784	hypothetical protein PLEOSDRAFT_1098714 [Pleurotus ostreatus PC15]
X183_00520	1032	292	17.8212	308	19.4988	258	17.1702	805	52.4723	417	26.7144	589	36.449	414	28.2853	458	27.4999	418	26.3128	381	23.2962	532	35.8284	1478	89.6018	523	26.5278	359	19.6507	371	23.9172	scaffold003	1155336	1156675	+	1032	-	-	-	sp|F1DBB4|MPAH_PENBR Abhydrolase domain-containing protein mpaH OS=Penicillium brevicompactum GN=mpaH PE=1 SV=1	SCE	opiNOG37260;opiNOG01845	hypothetical protein GALMADRAFT_246742 [Galerina marginata CBS 339.88]
X183_00521	1818	1521	52.6948	1929	69.3228	1788	67.5476	1043	38.5926	1091	39.6753	1372	48.196	1268	49.1774	1505	51.2966	1451	51.8495	1648	57.201	1537	58.7592	1195	41.1241	2156	62.0774	1732	53.8166	1521	55.6609	scaffold003	1157074	1159915	-	1818	-	-	-	sp|B0D4E7|VEL_LACBS Probable velvet family sexual development regulator LACBIDRAFT_317102 OS=Laccaria bicolor (strain S238N-H82 / ATCC MYA-4686) GN=LACBIDRAFT_317102 PE=2 SV=1	S	opiNOG08134;NOG32498	hypothetical protein PLEOSDRAFT_1060469 [Pleurotus ostreatus PC15]
X183_00522	5286	5798	69.085	6600	81.5745	6296	81.8039	7794	99.1853	6372	79.6963	6232	75.2923	6145	81.9663	7651	89.6885	6063	74.5129	6395	76.3402	4739	62.3096	6221	73.63	8280	81.9939	7527	80.4372	6197	77.9955	scaffold003	1161614	1167535	-	5286	-	GO:0006075;GO:0003843;GO:0016021;GO:0000148	K00706	sp|O93927|FKS1_CRYNH 1,3-beta-glucan synthase component FKS1 OS=Cryptococcus neoformans var. grubii serotype A (strain H99 / ATCC 208821 / CBS 10515 / FGSC 9487) GN=FKS1 PE=3 SV=3	SM	NOG03046;opiNOG03113	glycosyltransferase family 48 protein [Pleurotus ostreatus PC15]
X183_00523	771	25	2.04229	31	2.62691	16	1.42529	36	3.14096	36	3.08701	152	12.5904	12	1.09741	23	1.8485	17	1.4324	20	1.63688	119	10.7272	345	27.9954	29	1.96889	13	0.95247	20	1.7258	scaffold003	1169641	1170904	+	771	-	-	-	sp|A0A1P8B554|THLP1_ARATH Thaumatin-like protein 1 OS=Arabidopsis thaliana GN=TLP1 PE=2 SV=1	S	opiNOG08134;NOG32498	hypothetical protein PLEOSDRAFT_1095211 [Pleurotus ostreatus PC15]
X183_00524	1713	322	11.8394	479	18.269	429	17.2003	569	22.3444	398	15.3608	507	18.9017	532	21.8975	625	22.6083	465	17.6346	580	21.3654	538	21.8283	682	24.9086	513	15.6761	438	14.4437	363	14.0982	scaffold003	1171096	1173980	-	1713	-	GO:0004519;GO:0090305;GO:0004527	-	-	STR	COG3568;opiNOG25801;saccNOG00728;agaNOG07042	hypothetical protein PLEOSDRAFT_1095212 [Pleurotus ostreatus PC15]
X183_00525	1023	633	38.9727	766	48.9205	665	44.646	538	35.377	608	39.2932	637	39.7662	522	35.9779	636	38.5236	520	33.0216	644	39.7237	440	29.8932	413	25.2579	780	39.9114	866	47.8195	658	42.7923	scaffold003	1174512	1176111	+	1023	-	GO:0016021	-	-	S	agaNOG06443	hypothetical protein PLEOSDRAFT_1098722 [Pleurotus ostreatus PC15]
X183_00526	1530	129	5.31045	83	3.54425	84	3.77072	94	4.13286	89	3.84581	185	7.72202	57	2.62678	99	4.00949	73	3.09958	79	3.25818	38	1.72619	51	2.08545	70	2.39489	55	2.03064	62	2.69597	scaffold003	1176359	1178000	+	1530	-	GO:0005525	-	-	SR	opiNOG71799;opiNOG44113	hypothetical protein PLEOSDRAFT_1032771 [Pleurotus ostreatus PC15]
X183_00527	1539	1544	63.189	1424	60.4517	1358	60.6035	3004	131.303	7403	318.023	3330	138.183	2813	128.876	2700	108.71	2692	113.634	3302	135.387	3251	146.816	2541	103.297	5674	192.987	7437	272.974	5653	244.374	scaffold003	1178735	1180743	-	1539	-	GO:0051287;GO:0004450;GO:0000287;GO:0006099;GO:0006102	K00031	sp|P79089|IDHP_ASPNG Isocitrate dehydrogenase [NADP], mitochondrial OS=Aspergillus niger GN=icdA PE=2 SV=1	C	treNOG04980;opiNOG00307	hypothetical protein PLEOSDRAFT_48714 [Pleurotus ostreatus PC15]
X183_00528	960	522	34.2477	407	27.6988	386	27.6155	613	42.954	401	27.6161	690	45.9017	624	45.8304	583	37.6308	495	33.4969	620	40.7531	633	45.8277	695	45.2935	617	33.6428	545	32.0692	506	35.0667	scaffold003	1181327	1182568	-	960	-	GO:0005829;GO:0004731;GO:0034356;GO:0046115;GO:0070635;GO:0006148;GO:0019358;GO:0047724;GO:0005634	K03783	sp|Q9UTG1|PNPH_SCHPO Putative purine nucleoside phosphorylase OS=Schizosaccharomyces pombe (strain 972 / ATCC 24843) GN=SPAC1805.16c PE=3 SV=1	F	saccNOG00250;opiNOG00256	hypothetical protein PLEOSDRAFT_1034076 [Pleurotus ostreatus PC15]
X183_00529	1125	508	28.4409	447	25.9593	430	26.2514	418	24.9941	224	13.1639	482	27.3618	409	25.6337	601	33.103	508	29.3347	1166	65.4012	488	30.1483	617	34.3127	1059	49.2745	526	26.4117	627	37.0792	scaffold003	1182873	1184343	+	1125	-	GO:0006807;GO:0016810	-	sp|Q19A54|NIT_GIBMO Nitrilase OS=Gibberella moniliformis PE=1 SV=1	RE	opiNOG20047;COG0388	hypothetical protein PLEOSDRAFT_19829 [Pleurotus ostreatus PC15]
X183_00530	3627	839	14.5696	785	14.1403	682	12.9144	483	8.95805	699	12.7415	703	12.3782	788	15.3186	1030	17.5969	831	14.8842	849	14.7707	813	15.579	668	11.5226	928	13.393	933	14.531	668	12.253	scaffold003	1184620	1188804	-	3627	-	GO:0046872;GO:0006355	-	sp|Q09922|YAKB_SCHPO Uncharacterized transcriptional regulatory protein C1F7.11c OS=Schizosaccharomyces pombe (strain 972 / ATCC 24843) GN=SPAC1F7.11c PE=4 SV=1	S	opiNOG24585;agarNOG07474;opiNOG76911	hypothetical protein PLEOSDRAFT_1034000 [Pleurotus ostreatus PC15]
X183_00531	1173	1503	80.7038	1275	71.0149	1229	71.9598	1127	64.6308	1213	68.3679	1244	67.7287	1217	73.1532	1318	69.6246	1224	67.7883	1282	68.9652	1027	60.8511	1106	58.9901	1631	72.7837	1340	64.5311	1236	70.1029	scaffold003	1189672	1191163	-	1173	-	GO:0003682	-	-	SR	agaNOG04033;opiNOG35618;NOG115785	hypothetical protein PLEOSDRAFT_153588 [Pleurotus ostreatus PC15]
X183_00532	1008	1157	72.2946	900	58.3337	938	63.9114	1077	71.8735	1130	74.1152	1291	81.793	1246	87.1561	1559	95.8366	1516	97.7034	1415	88.58	1044	71.9839	1062	65.9153	1828	94.928	1753	98.239	1437	94.8444	scaffold003	1192197	1193342	+	1008	-	GO:0016020	K17338	sp|Q3ZCI8|REEP4_BOVIN Receptor expression-enhancing protein 4 OS=Bos taurus GN=REEP4 PE=2 SV=1	UV	opiNOG42992;opiNOG32768	hypothetical protein PLEOSDRAFT_1091190 [Pleurotus ostreatus PC15]
X183_00533	1134	273	15.1629	314	18.0906	282	17.0794	263	15.6011	260	15.1583	286	16.1066	293	18.2178	410	22.4035	316	18.1028	459	25.5411	273	16.7319	277	15.2823	427	19.7103	400	19.9255	321	18.8325	scaffold003	1193868	1195320	-	1134	-	-	-	-	R	pleNOG00375;opiNOG31193	hypothetical protein PLEOSDRAFT_1080249 [Pleurotus ostreatus PC15]
X183_00534	1839	1906	65.2791	1579	56.0968	1662	62.0705	1302	47.6259	2342	84.1966	3347	116.232	3980	152.596	5387	181.514	4602	162.568	3829	131.384	4855	183.486	3484	118.527	5092	144.939	3090	94.9159	3450	124.811	scaffold003	1196159	1198739	-	1839	-	-	-	sp|O44400|F37C4_CAEEL Protein F37C4.5 OS=Caenorhabditis elegans GN=F37C4.5 PE=1 SV=3	S	opiNOG21852	hypothetical protein PLEOSDRAFT_1095215 [Pleurotus ostreatus PC15]
X183_00535	912	326	22.5141	460	32.9534	373	28.0899	626	46.1736	634	45.9604	601	42.0853	437	33.7852	594	40.3587	524	37.3257	423	29.2675	442	33.684	473	32.448	430	24.6804	478	29.6071	392	28.5961	scaffold003	1200400	1201421	-	912	-	-	-	-	S	opiNOG42664;agaNOG04541	hypothetical protein PLEOSDRAFT_1015367, partial [Pleurotus ostreatus PC15]
X183_00536	2028	94	2.91939	130	4.18806	111	3.75916	256	8.49153	85	2.77102	215	6.77051	126	4.3807	143	4.36932	156	4.99721	166	5.16512	176	6.03171	144	4.44239	223	5.75593	166	4.62384	140	4.59278	scaffold003	1201906	1207358	-	2028	-	GO:0046872;GO:0016705;GO:0004497	-	sp|Q0CJ57|ATE_ASPTN Cytochrome P450 monooxygenase atE OS=Aspergillus terreus (strain NIH 2624 / FGSC A1156) GN=atE PE=1 SV=1	Q	opiNOG07534	hypothetical protein PLEOSDRAFT_1033557 [Pleurotus ostreatus PC15]
X183_00537	309	0	0	0	0	0	0	0	0	0	0	0	0	0	0	0	0	0	0	0	0	0	0	0	0	0	0	0	0	0	0	scaffold003	1209350	1209658	+	309	-	-	-	-	-	-	-
X183_00538	891	0	0	0	0	0	0	1	0.0754981	0	0	0	0	0	0	0	0	0	0	0	0	0	0	0	0	0	0	4	0.253597	0	0	scaffold003	1209717	1211379	+	891	-	-	-	-	-	-	hypothetical protein PLEOSDRAFT_1086421 [Pleurotus ostreatus PC15]
X183_00539	2547	0	0	0	0	0	0	0	0	0	0	0	0	0	0	0	0	0	0	0	0	0	0	0	0	0	0	0	0	0	0	scaffold003	1211509	1214608	+	2547	-	-	-	sp|P0CT41|TF212_SCHPO Transposon Tf2-12 polyprotein OS=Schizosaccharomyces pombe (strain 972 / ATCC 24843) GN=Tf2-12 PE=3 SV=1	R	opiNOG01931;treNOG04014	Transposon Tf2-11 polyprotein [Hypsizygus marmoreus]
X183_00540	1092	0	0	0	0	0	0	0	0	0	0	0	0	0	0	0	0	0	0	0	0	0	0	0	0	0	0	0	0	0	0	scaffold003	1215043	1216303	-	1092	-	-	-	-	-	-	-
X183_00541	2259	0	0	0	0	0	0	0	0	0	0	0	0	0	0	0	0	0	0	0	0	0	0	0	0	0	0	0	0	0	0	scaffold003	1216566	1219395	+	2259	-	-	-	-	SR	agaNOG05967;agarNOG04179	predicted protein [Laccaria bicolor S238N-H82]
X183_00542	3123	0	0	0	0	0	0	0	0	0	0	0	0	0	0	0	0	0	0	0	0	0	0	0	0	0	0	0	0	0	0	scaffold003	1219908	1225165	-	3123	-	-	-	-	S	opiNOG69030	hypothetical protein PLEOSDRAFT_1050155, partial [Pleurotus ostreatus PC15]
X183_00543	471	0	0	0	0	0	0	0	0	0	0	0	0	0	0	0	0	0	0	0	0	0	0	0	0	0	0	0	0	0	0	scaffold003	1225253	1225723	-	471	-	-	-	-	-	-	hypothetical protein CY34DRAFT_95420, partial [Suillus luteus UH-Slu-Lm8-n1]
X183_00544	1266	0	0	0	0	0	0	0	0	0	0	0	0	0	0	0	0	0	0	0	0	0	0	0	0	0	0	0	0	0	0	scaffold003	1226401	1228187	+	1266	-	-	-	-	S	agaNOG06973;agaNOG05455	hypothetical protein PLEOSDRAFT_177278 [Pleurotus ostreatus PC15]
X183_00545	1470	3504	150.134	3427	152.312	3465	161.891	4484	205.193	4037	181.564	4575	198.758	3060	146.772	2972	125.279	3024	133.64	3148	135.132	3202	151.391	3288	139.938	3537	125.949	3353	128.848	2817	127.493	scaffold003	1229722	1231698	+	1470	-	GO:0051666;GO:0032153;GO:0045324;GO:0015819;GO:0016021;GO:0000329;GO:0051286;GO:0015809;GO:0006897;GO:0051453;GO:0005783	K12389	sp|P0CM43|BTN1_CRYNB Protein BTN1 OS=Cryptococcus neoformans var. neoformans serotype D (strain B-3501A) GN=BTN1 PE=3 SV=1	PRU	KOG3880;opiNOG01784;treNOG06741;fuNOG01462	hypothetical protein PLEOSDRAFT_1087550 [Pleurotus ostreatus PC15]
X183_00546	930	4	0.2709	3	0.210754	13	0.960056	8	0.578657	19	1.3507	14	0.961381	35	2.65354	23	1.53246	32	2.23531	20	1.35702	19	1.41993	19	1.27818	35	1.96999	43	2.61185	25	1.78843	scaffold003	1232400	1233405	+	930	-	-	-	-	-	-	hypothetical protein PLEOSDRAFT_162368 [Pleurotus ostreatus PC15]
X183_00547	1905	902	29.8225	622	21.3321	695	25.0568	18136	640.413	13814	479.417	5771	193.467	2264	83.7957	1280	41.6352	1369	46.6852	2361	78.2062	2901	105.84	3651	119.905	2816	77.3778	4413	130.858	2633	91.9541	scaffold003	1233605	1235943	-	1905	-	GO:0050660;GO:0016614;GO:0055114	-	sp|Q3L245|PDH1_LEUMG Pyranose dehydrogenase 1 OS=Leucoagaricus meleagris GN=pdh1 PE=1 SV=1	R	opiNOG15790	hypothetical protein PLEOSDRAFT_1031974 [Pleurotus ostreatus PC15]
X183_00548	2403	951	24.9264	894	24.3064	769	21.979	1365	38.2114	1015	27.9255	1032	27.4269	1040	30.5155	1125	29.0098	1100	29.7379	1086	28.5178	966	27.9395	1440	37.4913	1215	26.4668	1008	23.6957	970	26.8555	scaffold003	1236373	1239142	-	2403	-	GO:0005829;GO:0003723;GO:0004004;GO:0006364;GO:0005524;GO:0032040;GO:0005634	K14776	sp|Q4P5U4|DBP4_USTMA ATP-dependent RNA helicase DBP4 OS=Ustilago maydis (strain 521 / FGSC 9021) GN=DBP4 PE=3 SV=2	A	opiNOG02086;opiNOG77559	hypothetical protein PLEOSDRAFT_37776 [Pleurotus ostreatus PC15]
X183_00549	3450	1564	28.5529	1077	20.3955	1060	21.102	17050	332.445	29946	573.864	2436	45.093	2425	49.5602	2776	49.8593	2686	50.5776	2043	37.3671	5552	111.847	71022	1287.94	3741	56.7606	7969	130.481	3723	71.7942	scaffold003	1240327	1246386	+	3450	-	GO:0050660;GO:0016614;GO:0055114	-	sp|Q3L245|PDH1_LEUMG Pyranose dehydrogenase 1 OS=Leucoagaricus meleagris GN=pdh1 PE=1 SV=1	R	opiNOG15790	hypothetical protein PLEOSDRAFT_1087553, partial [Pleurotus ostreatus PC15]
X183_00550	531	5	0.593073	0	0	2	0.258685	3	0.38005	19	2.36564	0	0	3	0.398352	3	0.350084	4	0.489369	2	0.237671	0	0	9	1.0604	4	0.394316	3	0.319146	0	0	scaffold003	1246779	1247309	-	531	-	-	-	-	-	-	hypothetical protein PLEOSDRAFT_164889 [Pleurotus ostreatus PC15]
X183_00551	1878	677	22.7052	684	23.7957	575	21.0285	621	22.2438	670	23.5868	767	26.0826	679	25.4926	697	22.9976	664	22.9691	726	24.3939	600	22.205	516	17.19	837	23.3297	490	14.7388	402	14.2412	scaffold003	1247719	1250076	-	1878	-	GO:0050660;GO:0016614;GO:0055114	-	sp|Q3L245|PDH1_LEUMG Pyranose dehydrogenase 1 OS=Leucoagaricus meleagris GN=pdh1 PE=1 SV=1	R	opiNOG06135;opiNOG15790	hypothetical protein PLEOSDRAFT_1098740 [Pleurotus ostreatus PC15]
X183_00552	573	103	11.3218	94	10.7179	80	9.58896	129	15.1443	100	11.5381	177	19.7274	121	14.8892	138	14.9235	119	13.4916	148	16.2985	118	14.3127	66	7.20628	144	13.1549	91	8.97117	69	8.01142	scaffold003	1251472	1252653	+	573	-	-	-	-	-	-	hypothetical protein PLEOSDRAFT_1098741 [Pleurotus ostreatus PC15]
X183_00553	3120	983	19.8441	888	18.595	828	18.2269	967	20.849	1161	24.6018	1462	29.9256	1008	22.7796	1079	21.4295	1067	22.2168	1175	23.7642	989	22.0312	883	17.7063	1319	22.1294	1047	18.9563	1054	22.4751	scaffold003	1256413	1259729	-	3120	-	-	-	-	SR	opiNOG65215;agarNOG08554	hypothetical protein PLEOSDRAFT_48706 [Pleurotus ostreatus PC15]
X183_00554	711	255	22.5893	191	17.551	227	21.9277	472	44.6567	659	61.2781	960	86.2288	499	49.4848	597	52.0296	534	48.7913	253	22.4539	269	26.2953	407	35.8135	677	49.8422	636	50.5301	497	46.5053	scaffold003	1262201	1262977	-	711	-	-	-	-	S	agaNOG03773	hypothetical protein PLEOSDRAFT_1091194 [Pleurotus ostreatus PC15]
X183_00555	1242	1107	56.1382	1000	52.6036	931	51.4831	446	24.1561	714	38.0072	600	30.8518	803	45.5863	813	40.5616	886	46.3429	1055	53.6007	624	34.9187	791	39.8453	1101	46.4028	1078	49.0297	901	48.2635	scaffold003	1264901	1266192	-	1242	-	GO:0016021;GO:0016491;GO:0055114	-	sp|P38758|TDA3_YEAST Putative oxidoreductase TDA3 OS=Saccharomyces cerevisiae (strain ATCC 204508 / S288c) GN=TDA3 PE=1 SV=2	R	opiNOG11026	hypothetical protein PLEOSDRAFT_1033055 [Pleurotus ostreatus PC15]
X183_00556	1209	343	17.869	385	20.8052	274	15.5654	302	16.8033	321	17.5537	350	18.4881	227	13.2385	314	16.0934	249	13.3796	271	14.1443	194	11.1525	163	8.43496	418	18.0979	391	18.2689	301	16.5636	scaffold003	1266362	1267782	+	1209	-	-	-	-	S	agaNOG04090	hypothetical protein PLEOSDRAFT_153571 [Pleurotus ostreatus PC15]
X183_00557	819	186	14.3041	162	12.9232	133	11.1533	139	11.4168	149	12.028	233	18.1686	127	10.9335	196	14.8292	129	10.2324	143	11.0177	101	8.57103	95	7.25708	220	14.061	158	10.8977	185	15.0281	scaffold003	1268087	1269047	+	819	-	-	K05747	-	S	agaNOG06426;NOG34727;NOG46916	hypothetical protein K443DRAFT_654852 [Laccaria amethystina LaAM-08-1]
X183_00558	2100	1122	33.6516	890	27.6891	1006	32.9014	634	20.3088	962	30.2862	588	17.8817	828	27.8004	1338	39.4805	943	29.1718	455	13.672	447	14.7939	412	12.2744	811	20.2153	621	16.7045	599	18.9768	scaffold003	1268975	1272419	-	2100	-	GO:0016491;GO:0055114	-	sp|Q55CD9|NDH_DICDI Probable NADH dehydrogenase OS=Dictyostelium discoideum GN=DDB_G0270104 PE=3 SV=2	C	opiNOG06007	mitochondrial external NADH dehydrogenase, NDE1 [Pleurotus ostreatus PC15]
X183_00559	3012	1200	25.0934	1204	26.1161	1130	25.7668	1286	28.721	2295	50.3752	2396	50.8022	1569	36.7289	1908	39.2527	1957	42.2092	1615	33.8343	1354	31.2435	1431	29.724	2134	37.0867	2123	39.816	1631	36.0259	scaffold003	1272436	1276112	-	3012	-	GO:0016021	-	sp|Q9V3I5|JIL1_DROME Chromosomal serine/threonine-protein kinase JIL-1 OS=Drosophila melanogaster GN=JIL-1 PE=1 SV=1	TR	agarNOG09036;opiNOG03546	hypothetical protein PLEOSDRAFT_172626 [Pleurotus ostreatus PC15]
X183_00560	1296	0	0	0	0	0	0	0	0	0	0	0	0	0	0	0	0	0	0	0	0	0	0	0	0	0	0	0	0	0	0	scaffold003	1279306	1281130	-	1296	-	-	-	sp|Q9UR07|TF211_SCHPO Transposon Tf2-11 polyprotein OS=Schizosaccharomyces pombe (strain 972 / ATCC 24843) GN=Tf2-11 PE=3 SV=1	RL	COG2801;opiNOG01931;opiNOG59235	Transposon Tf2-11 polyprotein [Hypsizygus marmoreus]
X183_00561	981	0	0	0	0	0	0	0	0	0	0	0	0	0	0	0	0	0	0	0	0	0	0	0	0	0	0	0	0	0	0	scaffold003	1281464	1282612	-	981	-	-	-	sp|Q7LHG5|YI31B_YEAST Transposon Ty3-I Gag-Pol polyprotein OS=Saccharomyces cerevisiae (strain ATCC 204508 / S288c) GN=TY3B-I PE=3 SV=2	R	opiNOG01931	DNA/RNA polymerase, partial [Trametes versicolor FP-101664 SS1]
X183_00562	711	0	0	0	0	0	0	0	0	0	0	0	0	0	0	0	0	0	0	0	0	0	0	0	0	0	0	0	0	0	0	scaffold003	1283438	1284170	-	711	-	GO:0005488	-	-	-	-	hypothetical protein PLEOSDRAFT_1086421 [Pleurotus ostreatus PC15]
X183_00563	156	0	0	1	0.418806	0	0	3	1.29363	6	2.54282	0	0	1	0.451977	4	1.58884	1	0.416434	2	0.808994	0	0	2	0.802098	24	8.05314	6	2.17265	11	4.69119	scaffold003	1294613	1294781	-	156	-	GO:0020037;GO:0005506;GO:0070330;GO:0055114	-	-	-	-	hypothetical protein PLEOSDRAFT_1110263 [Pleurotus ostreatus PC15]
X183_00564	1638	3546	136.351	5465	217.979	5050	211.745	5481	225.092	1655	66.7995	3091	120.513	1699	73.1341	2028	76.7184	1948	77.2585	1909	73.5414	1785	75.7391	3239	123.714	3718	118.816	2549	87.906	2342	95.1236	scaffold003	1295088	1297798	-	1638	-	GO:0055085;GO:0016021	-	sp|A0A089FNE5|PRLL_FUNXX MFS transporter prlL OS=Fungal sp. (strain NRRL 50135) GN=prlL PE=3 SV=1	G	COG0477;opiNOG07619;sordNOG08433	hypothetical protein PLEOSDRAFT_153566 [Pleurotus ostreatus PC15]
X183_00565	2316	751	20.4237	1136	32.0463	1030	30.5446	701	20.3607	675	19.2688	911	25.1206	606	18.4491	700	18.7286	720	20.196	624	17.0015	520	15.6049	500	13.5068	814	18.3977	603	14.7076	597	17.1495	scaffold003	1298257	1301191	-	2316	-	GO:0006260;GO:0003677;GO:0005664	K02605	sp|Q4R180|ORC3_RAT Origin recognition complex subunit 3 OS=Rattus norvegicus GN=Orc3 PE=2 SV=1	L	opiNOG81825;opiNOG07173;opiNOG77714;KOG2538	hypothetical protein PLEOSDRAFT_1098752 [Pleurotus ostreatus PC15]
X183_00566	2946	1189	25.4204	945	20.9574	899	20.9586	729	16.646	1360	30.5208	1305	28.2897	1248	29.8691	1348	28.3532	1431	31.5557	1259	26.967	1100	25.9511	965	20.4935	1600	28.4293	1424	27.3048	1395	31.5034	scaffold003	1301160	1304507	+	2946	-	GO:0003724;GO:0006267;GO:0030875;GO:0006268;GO:1902450;GO:0005656;GO:1902975;GO:0003697;GO:0005737;GO:0003727;GO:0097373;GO:0000727;GO:0003688;GO:0031261;GO:0042555;GO:1990518;GO:0033679;GO:0003682;GO:0031298;GO:0005524;GO:0009378;GO:0006271	K02212	sp|P30665|MCM4_YEAST DNA replication licensing factor MCM4 OS=Saccharomyces cerevisiae (strain ATCC 204508 / S288c) GN=MCM4 PE=1 SV=2	L	opiNOG04805	hypothetical protein PLEOSDRAFT_1032973 [Pleurotus ostreatus PC15]
X183_00567	2352	184	4.92735	205	5.69448	248	7.24187	2478	70.8725	569	15.9943	2324	63.1029	1009	30.2478	1347	35.4875	1327	36.6526	1458	39.1165	562	16.6071	816	21.7058	1207	26.8626	728	17.4846	700	19.8005	scaffold003	1305639	1309477	-	2352	-	GO:0020037;GO:0016705;GO:0004497;GO:0005506;GO:0055114	-	sp|P0DPA7|PSIH_PSICU Cytochrome P450 monooxygenase psiH OS=Psilocybe cubensis GN=psiH PE=1 SV=1	SQ	opiNOG58018;COG2124;euNOG49140;opiNOG03177	hypothetical protein PLEOSDRAFT_1098754 [Pleurotus ostreatus PC15]
X183_00568	1071	1321	77.6866	1249	76.1922	1287	82.5326	1570	98.6107	1423	87.8425	1732	103.278	1550	102.043	1597	92.3977	1693	102.692	1552	91.4413	1341	87.0232	1396	81.5489	1758	85.9227	1559	82.2279	1352	83.9851	scaffold003	1310341	1311636	-	1071	-	GO:0000974	K12868	sp|Q521C0|SYF2_MAGO7 Pre-mRNA-splicing factor SYF2 OS=Magnaporthe oryzae (strain 70-15 / ATCC MYA-4617 / FGSC 8958) GN=SYF2 PE=3 SV=2	A	treNOG04059;opiNOG15434	hypothetical protein PLEOSDRAFT_1033318 [Pleurotus ostreatus PC15]
X183_00569	624	464	46.8345	436	45.6499	477	52.5013	289	31.155	408	43.228	828	84.7415	567	64.0677	508	50.4458	573	59.6542	614	62.0903	478	53.2401	489	49.0282	682	57.2108	520	47.074	530	56.5076	scaffold003	1312060	1312848	+	624	-	-	-	-	S	necNOG10688;opiNOG64644	hypothetical protein PLEOSDRAFT_164877 [Pleurotus ostreatus PC15]
X183_00570	1749	742	26.7206	918	34.2918	723	28.3913	181	6.9615	199	7.52233	251	9.16504	285	11.4894	365	12.9315	324	12.0345	345	12.4471	265	10.5306	221	7.90541	452	13.5278	295	9.52784	288	10.9551	scaffold003	1314100	1315957	+	1749	-	-	-	-	SR	fuNOG31122;agaNOG04567	hypothetical protein PLEOSDRAFT_1095222 [Pleurotus ostreatus PC15]
X183_00571	357	2	0.352854	15	2.74511	7	1.34669	3	0.565284	2	0.370383	5	0.894442	4	0.790009	8	1.38857	5	0.909856	0	0	4	0.778731	4	0.700993	8	1.17301	6	0.949392	6	1.11815	scaffold003	1316326	1316732	-	357	-	-	-	-	-	-	hypothetical protein PLEOSDRAFT_1098760 [Pleurotus ostreatus PC15]
X183_00572	675	16	1.49296	17	1.64544	14	1.42449	9	0.896918	15	1.46919	17	1.60841	17	1.77577	11	1.0098	15	1.44364	22	2.05664	24	2.47117	16	1.48299	26	2.01627	10	0.836871	16	1.577	scaffold003	1317639	1318545	-	675	-	-	-	-	-	-	hypothetical protein PLEOSDRAFT_1098760 [Pleurotus ostreatus PC15]
X183_00573	1617	12681	493.942	12942	522.912	11991	509.309	16146	671.69	11691	478.003	23285	919.638	5530	241.132	6431	246.442	6336	254.552	5577	217.636	8676	372.911	8545	330.616	8493	274.935	8483	296.348	6794	279.532	scaffold003	1319387	1322373	-	1617	-	GO:0005634;GO:0005737	-	sp|Q03219|YM44_YEAST Uncharacterized protein YMR178W OS=Saccharomyces cerevisiae (strain ATCC 204508 / S288c) GN=YMR178W PE=1 SV=1	HE	opiNOG17749	hypothetical protein PLEOSDRAFT_20097 [Pleurotus ostreatus PC15]
X183_00574	1443	1154	50.37	1264	57.2293	1054	50.1661	1014	47.27	957	43.8465	1266	56.0297	900	43.9761	1073	46.0764	996	44.8398	1050	45.9159	876	42.1923	793	34.3818	1252	45.4168	1185	46.3889	1033	47.6266	scaffold003	1323799	1325462	-	1443	-	GO:0000166	K14328	sp|B0S733|REN3A_DANRE Regulator of nonsense transcripts 3A OS=Danio rerio GN=upf3a PE=2 SV=2	A	KOG1295;opiNOG13376	hypothetical protein PLEOSDRAFT_1073199 [Pleurotus ostreatus PC15]
X183_00575	756	5	0.416563	5	0.432101	6	0.545087	25	2.2245	19	1.66158	28	2.3653	15	1.39898	13	1.06553	18	1.54676	32	2.67096	34	3.12574	14	1.15859	24	1.66176	23	1.71857	14	1.23203	scaffold003	1326420	1327386	-	756	-	-	-	-	S	opiNOG33401	hypothetical protein PLEOSDRAFT_1031042 [Pleurotus ostreatus PC15]
X183_00576	396	27	4.29439	40	6.59937	50	8.67184	85	14.439	36	6.01031	86	13.8693	74	13.1758	53	8.29328	78	12.7959	190	30.276	152	26.6774	208	32.8617	121	15.9944	101	14.4075	102	17.1364	scaffold003	1328093	1328488	+	396	-	GO:0016021	-	-	-	-	hypothetical protein PLEOSDRAFT_153552 [Pleurotus ostreatus PC15]
X183_00577	4110	1074	16.4587	2649	42.1093	2601	43.4645	1864	30.5083	1919	30.869	1829	28.4199	677	11.6141	703	10.5989	667	10.5428	1077	16.5354	1167	19.7344	778	11.8429	3611	45.9901	2233	30.6909	2194	35.5149	scaffold003	1328998	1333598	-	4110	-	-	-	-	S	agaNOG06730;sordNOG12154;NOG199671;agarNOG08776	predicted protein [Fibroporia radiculosa]
X183_00578	858	22	1.61498	35	2.66513	44	3.5221	20	1.56804	18	1.38699	10	0.744326	30	2.46533	34	2.45548	32	2.42289	33	2.42698	28	2.26812	48	3.50006	59	3.59951	80	5.26702	39	3.02408	scaffold003	1338160	1339225	-	858	-	-	-	sp|A0A0E0RTV6|ZEB1_GIBZE FAD-linked oxidoreductase ZEB1 OS=Gibberella zeae (strain PH-1 / ATCC MYA-4620 / FGSC 9075 / NRRL 31084) GN=ZEB1 PE=2 SV=2	R	opiNOG06890;NOG24490	hypothetical protein PLEOSDRAFT_48696 [Pleurotus ostreatus PC15]
X183_00579	1773	722	25.6485	564	20.783	627	24.2882	501	19.0083	687	25.6175	767	27.6272	680	27.0421	660	23.0665	780	28.5797	658	23.4184	608	23.8336	500	17.6434	832	24.5637	552	17.587	575	21.5762	scaffold003	1339396	1341278	-	1773	-	GO:0005743;GO:0019898;GO:0002181;GO:0043022;GO:0005525	K03979	sp|B5YEQ1|OBG_DICT6 GTPase Obg OS=Dictyoglomus thermophilum (strain ATCC 35947 / DSM 3960 / H-6-12) GN=obg PE=3 SV=1	R	treNOG08024;opiNOG02676	hypothetical protein PLEOSDRAFT_1032541 [Pleurotus ostreatus PC15]
X183_00580	1023	514	31.6461	582	37.1693	555	37.2609	414	27.2232	312	20.1636	376	23.4727	610	42.0431	894	54.1511	786	49.9135	905	55.823	479	32.5428	474	28.9884	1057	54.0851	873	48.206	839	54.5634	scaffold003	1341378	1342918	-	1023	-	GO:0016491	-	sp|A1CFM2|PATO_ASPCL FAD-linked oxidoreductase patO OS=Aspergillus clavatus (strain ATCC 1007 / CBS 513.65 / DSM 816 / NCTC 3887 / NRRL 1) GN=patO PE=1 SV=1	SCR	NOG08913;opiNOG18276;COG0277	hypothetical protein PLEOSDRAFT_1091202 [Pleurotus ostreatus PC15]
X183_00581	231	89	24.2667	132	37.3336	107	31.8133	101	29.4119	84	24.0412	73	20.1819	143	43.648	198	53.1128	170	47.8088	155	42.3409	104	31.2908	121	32.7714	236	53.4784	207	50.6198	173	49.8252	scaffold003	1343249	1343479	-	231	-	GO:0050660;GO:0016614;GO:0055114	-	sp|D4AS41|A7056_ARTBC Uncharacterized FAD-linked oxidoreductase ARB_02478 OS=Arthroderma benhamiae (strain ATCC MYA-4681 / CBS 112371) GN=ARB_07056 PE=1 SV=2	R	pleNOG07982;sordNOG05696;sorNOG00206;opiNOG10343	hypothetical protein PLEOSDRAFT_1091202 [Pleurotus ostreatus PC15]
X183_00582	192	7930	2601.39	4687	1594.89	4539	1623.66	4316	1512.15	5131	1766.81	3955	1315.52	5519	2026.75	6411	2069.05	7860	2659.45	6104	2006.1	5021	1817.54	5035	1640.67	7607	2073.91	7234	2128.33	6329	2193.05	scaffold003	1343771	1344297	+	192	-	GO:0005840;GO:0003735;GO:0006412	K02983	sp|P0CT62|RS30A_SCHPO 40S ribosomal protein S30-A OS=Schizosaccharomyces pombe (strain 972 / ATCC 24843) GN=rps3001 PE=3 SV=1	J	opiNOG42257;sorNOG08275	hypothetical protein PLEOSDRAFT_1087561 [Pleurotus ostreatus PC15]
X183_00583	423	316	47.0522	179	27.6471	185	30.0378	102	16.2209	145	22.663	160	24.1563	162	27.0032	222	32.5206	216	33.173	135	20.1388	136	22.3457	111	16.4174	194	24.0071	101	13.4879	127	19.9746	scaffold003	1345013	1345790	-	423	-	-	-	-	-	-	hypothetical protein PLEOSDRAFT_1098769 [Pleurotus ostreatus PC15]
X183_00584	981	436	27.9931	344	22.9101	330	23.1037	351	24.0687	556	37.471	525	34.1775	605	43.4837	644	40.6783	709	46.9514	602	38.7229	578	40.9501	511	32.5892	565	30.148	520	29.9431	590	40.0127	scaffold003	1346389	1347595	-	981	-	GO:0004526;GO:0006379;GO:0005655;GO:0090502;GO:0003723;GO:0006364;GO:0000172;GO:0001682	K03538	sp|Q5M882|RPP29_RAT Ribonuclease P protein subunit p29 OS=Rattus norvegicus GN=Pop4 PE=2 SV=1	A	KOG4046;opiNOG41621	hypothetical protein PLEOSDRAFT_1031812 [Pleurotus ostreatus PC15]
X183_00585	2355	1377	36.8278	1349	37.4247	1232	35.9299	658	18.7953	669	18.7812	706	19.1454	1605	48.0535	1726	45.4146	1560	43.0333	1716	45.9797	1782	52.5911	1691	44.9236	2036	45.2549	1291	30.9669	1396	39.4375	scaffold003	1348245	1352583	+	2355	-	GO:0020037;GO:0016705;GO:0004497;GO:0005506;GO:0055114	-	sp|W7LC91|FUM15_GIBM7 Cytochrome P450 monooxygenase FUM15 OS=Gibberella moniliformis (strain M3125 / FGSC 7600) GN=FUM15 PE=3 SV=1	Q	COG2124;opiNOG02460	hypothetical protein PLEOSDRAFT_1032753 [Pleurotus ostreatus PC15]
X183_00586	528	0	0	0	0	0	0	0	0	0	0	0	0	0	0	0	0	0	0	0	0	0	0	0	0	0	0	0	0	0	0	scaffold003	1353585	1354325	-	528	-	-	-	-	-	-	hypothetical protein PLEOSDRAFT_1084798 [Pleurotus ostreatus PC15]
X183_00587	417	0	0	0	0	0	0	0	0	0	0	0	0	0	0	0	0	0	0	0	0	0	0	0	0	0	0	0	0	0	0	scaffold003	1354708	1355311	+	417	-	-	-	-	-	-	-
X183_00588	1818	0	0	0	0	0	0	0	0	0	0	0	0	0	0	0	0	0	0	0	0	0	0	0	0	0	0	0	0	0	0	scaffold003	1355595	1358099	+	1818	-	-	-	-	S	agaNOG07373	predicted protein [Laccaria bicolor S238N-H82]
X183_00589	2859	0	0	0	0	0	0	0	0	0	0	0	0	0	0	0	0	0	0	0	0	0	0	0	0	0	0	0	0	0	0	scaffold003	1358267	1362121	+	2859	-	GO:0016021	-	-	S	agaNOG05697;agarNOG08791	hypothetical protein PLEOSDRAFT_169869 [Pleurotus ostreatus PC15]
X183_00590	5979	0	0	0	0	0	0	0	0	0	0	0	0	0	0	0	0	0	0	0	0	0	0	0	0	0	0	0	0	0	0	scaffold003	1362522	1368738	+	5979	-	-	-	sp|P21328|RTJK_DROME RNA-directed DNA polymerase from mobile element jockey OS=Drosophila melanogaster GN=pol PE=1 SV=1	R	opiNOG32470;opiNOG28137	reverse transcriptase from transposon X-element protein, putative [Rhizoctonia solani AG-3 Rhs1AP]
X183_00591	849	0	0	0	0	0	0	0	0	0	0	0	0	0	0	0	0	0	0	0	0	0	0	0	0	0	0	0	0	0	0	scaffold003	1369364	1370379	+	849	-	-	-	-	-	-	hypothetical protein PAXINDRAFT_53754, partial [Paxillus involutus ATCC 200175]
X183_00592	3186	0	0	2	0.041013	2	0.0431142	96	2.02693	32	0.664039	57	1.14256	43	0.951619	66	1.28364	61	1.24381	50	0.990294	51	1.11255	25	0.490926	36	0.591473	25	0.443258	35	0.730866	scaffold003	1370451	1374869	+	3186	-	-	-	sp|Q99315|YG31B_YEAST Transposon Ty3-G Gag-Pol polyprotein OS=Saccharomyces cerevisiae (strain ATCC 204508 / S288c) GN=TY3B-G PE=1 SV=3	R	opiNOG01931	Transposon Ty3-I Gag-Pol polyprotein, partial [Hypsizygus marmoreus]
X183_00593	1383	0	0	0	0	0	0	0	0	0	0	4	0.184709	2	0.101964	0	0	0	0	0	0	2	0.100509	0	0	0	0	1	0.0408451	0	0	scaffold003	1375589	1385485	+	1383	-	-	-	-	S	agaNOG06537;agaNOG06912	hypothetical protein PLEOSDRAFT_1045606, partial [Pleurotus ostreatus PC15]
X183_00594	1044	0	0	0	0	0	0	0	0	0	0	0	0	0	0	0	0	0	0	0	0	0	0	0	0	0	0	0	0	0	0	scaffold003	1377481	1378751	-	1044	-	-	-	-	-	-	-
X183_00595	771	0	0	0	0	0	0	0	0	0	0	0	0	0	0	0	0	0	0	0	0	0	0	0	0	0	0	0	0	0	0	scaffold003	1378929	1379832	-	771	-	-	-	-	L	COG2801	Retrovirus-related Pol polyprotein from transposon 412 [Hypsizygus marmoreus]
X183_00596	642	0	0	0	0	0	0	0	0	0	0	0	0	0	0	0	0	0	0	0	0	0	0	0	0	0	0	0	0	0	0	scaffold003	1380651	1381325	-	642	-	-	-	sp|Q9UR07|TF211_SCHPO Transposon Tf2-11 polyprotein OS=Schizosaccharomyces pombe (strain 972 / ATCC 24843) GN=Tf2-11 PE=3 SV=1	RL	opiNOG01931;COG2801;opiNOG59235	predicted protein [Mycena chlorophos]
X183_00597	540	0	0	0	0	0	0	0	0	0	0	0	0	0	0	0	0	0	0	0	0	0	0	0	0	0	0	0	0	0	0	scaffold003	1383366	1384107	-	540	-	-	-	-	O	agaNOG06876	hypothetical protein PLEOSDRAFT_1101066 [Pleurotus ostreatus PC15]
X183_00598	339	0	0	0	0	0	0	0	0	0	0	0	0	0	0	0	0	0	0	0	0	0	0	0	0	0	0	0	0	0	0	scaffold003	1385523	1385928	-	339	-	-	-	-	S	agaNOG07367	hypothetical protein PLEOSDRAFT_1044847, partial [Pleurotus ostreatus PC15]
X183_00599	492	0	0	0	0	0	0	2	0.273451	0	0	0	0	0	0	0	0	0	0	0	0	0	0	0	0	0	0	0	0	0	0	scaffold003	1386189	1387048	-	492	-	-	-	-	-	-	-
X183_00600	2472	1759	44.8178	2350	62.1093	2113	58.7067	2129	57.935	1712	45.7873	2394	61.8481	1783	50.8561	2368	59.3579	1954	51.3508	2160	55.1373	1550	43.5792	1464	37.0522	2344	49.635	2234	51.0502	1707	45.941	scaffold003	1390948	1393473	-	2472	-	-	-	-	S	agaNOG04699	hypothetical protein PLEOSDRAFT_1098774 [Pleurotus ostreatus PC15]
X183_00601	2403	2514	65.8938	1876	51.0054	1766	50.4746	2457	68.7805	2554	70.2678	2958	78.6131	2894	84.9152	3227	83.2129	3158	85.3747	3641	95.6108	2965	85.7564	2592	67.4844	4039	87.983	3126	73.4848	3035	84.0273	scaffold003	1394626	1398668	-	2403	-	GO:0009088;GO:0030170;GO:0004795;GO:0005829	K01733	sp|Q42598|THRC_SCHPO Threonine synthase OS=Schizosaccharomyces pombe (strain 972 / ATCC 24843) GN=thrc PE=1 SV=1	E	opiNOG01948	hypothetical protein PLEOSDRAFT_1098775 [Pleurotus ostreatus PC15]
X183_00602	4089	1266	19.5007	1513	24.1746	1455	24.4389	1048	17.2408	1216	19.661	1401	21.8812	1322	22.7958	1447	21.9279	1392	22.1153	1440	22.2221	1062	18.0511	889	13.6021	1752	22.4283	1426	19.6999	1270	20.6634	scaffold003	1400488	1405104	+	4089	-	-	K06671	sp|O13816|SCC3_SCHPO Cohesin subunit psc3 OS=Schizosaccharomyces pombe (strain 972 / ATCC 24843) GN=psc3 PE=1 SV=3	D	opiNOG00068	hypothetical protein PLEOSDRAFT_1032228 [Pleurotus ostreatus PC15]
X183_00603	5256	2588	31.0128	2798	34.78	2565	33.5172	2006	25.6738	2274	28.6038	4188	50.8864	1794	24.0662	1892	22.3055	1748	21.6051	2361	28.3453	2116	27.9805	2186	26.0206	2783	27.7164	2624	28.2014	2239	28.3409	scaffold003	1405796	1411397	-	5256	-	-	-	-	S	agarNOG07282	hypothetical protein PLEOSDRAFT_1091204 [Pleurotus ostreatus PC15]
X183_00604	2886	2453	53.5345	2186	49.487	2197	52.2841	2753	64.1688	2228	51.0397	2884	63.8189	2168	52.9668	2419	51.938	2268	51.0526	2291	50.092	2531	60.9525	2542	55.1063	2645	47.9742	2305	45.1167	2023	46.6353	scaffold003	1411488	1416076	+	2886	-	GO:0032153;GO:0005829;GO:0004156;GO:0009396;GO:0072546;GO:0034975;GO:0044732;GO:0005634	K13939	sp|P29251|FOL1_PNECA Folic acid synthesis protein fol1 OS=Pneumocystis carinii GN=fol1 PE=1 SV=1	SH	opiNOG04683;opiNOG09622	hypothetical protein PLEOSDRAFT_1032437 [Pleurotus ostreatus PC15]
X183_00605	1530	4630	190.6	4640	198.136	4152	186.381	2309	101.519	2659	114.899	3049	127.267	2309	106.408	3008	121.824	2855	121.223	2492	102.777	1741	79.0866	1742	71.2326	3004	102.775	2712	100.129	2363	102.751	scaffold003	1416425	1418011	+	1530	-	GO:0016462;GO:0005737	K01514	sp|O14094|PPX1_SCHPO Putative exopolyphosphatase OS=Schizosaccharomyces pombe (strain 972 / ATCC 24843) GN=SPAC2F3.11 PE=3 SV=1	C	treNOG09082;opiNOG17387;COG1227;opiNOG06077	hypothetical protein PLEOSDRAFT_48690 [Pleurotus ostreatus PC15]
X183_00606	1620	1567	60.9238	941	37.95	989	41.9293	425	17.6477	330	13.4675	515	20.3022	247	10.7503	548	20.961	323	12.9526	268	10.439	115	4.93377	145	5.59983	194	6.26852	153	5.33505	207	8.50101	scaffold003	1418287	1420629	-	1620	-	GO:0020037;GO:0016705;GO:0004497;GO:0005506;GO:0055114	-	sp|W7LC91|FUM15_GIBM7 Cytochrome P450 monooxygenase FUM15 OS=Gibberella moniliformis (strain M3125 / FGSC 7600) GN=FUM15 PE=3 SV=1	Q	COG2124;opiNOG02460	hypothetical protein PLEOSDRAFT_1032080 [Pleurotus ostreatus PC15]
X183_00607	1215	0	0	0	0	0	0	0	0	0	0	0	0	0	0	0	0	0	0	0	0	0	0	0	0	0	0	0	0	0	0	scaffold003	1421605	1422960	-	1215	-	-	-	-	L	COG2801	hypothetical protein PLEOSDRAFT_157814 [Pleurotus ostreatus PC15]
X183_00608	2199	0	0	0	0	0	0	0	0	0	0	0	0	0	0	0	0	0	0	0	0	0	0	0	0	0	0	0	0	0	0	scaffold003	1426472	1429216	-	2199	-	-	-	-	-	-	hypothetical protein PLEOSDRAFT_1085365 [Pleurotus ostreatus PC15]
X183_00609	1650	0	0	0	0	0	0	0	0	0	0	0	0	0	0	0	0	0	0	0	0	0	0	0	0	0	0	0	0	0	0	scaffold003	1431132	1432850	+	1650	-	-	-	-	-	-	hypothetical protein PLEOSDRAFT_1081717 [Pleurotus ostreatus PC15]
X183_00610	405	0	0	0	0	0	0	0	0	0	0	0	0	0	0	0	0	0	0	0	0	0	0	0	0	0	0	0	0	0	0	scaffold003	1434468	1434872	+	405	-	-	-	-	-	-	-
X183_00611	1842	0	0	0	0	0	0	0	0	0	0	0	0	0	0	0	0	0	0	0	0	0	0	0	0	0	0	0	0	0	0	scaffold003	1436019	1438284	+	1842	-	-	-	-	-	-	hypothetical protein PLEOSDRAFT_1081718 [Pleurotus ostreatus PC15]
X183_00612	894	0	0	0	0	0	0	0	0	0	0	0	0	0	0	0	0	0	0	0	0	0	0	0	0	0	0	0	0	0	0	scaffold003	1439807	1440700	+	894	-	GO:0016020	-	-	SR	agaNOG06522;opiNOG68514;opiNOG15800	Retrovirus-related Pol polyprotein from transposon 412 [Hypsizygus marmoreus]
X183_00613	459	0	0	0	0	0	0	0	0	0	0	0	0	0	0	0	0	0	0	0	0	0	0	0	0	0	0	0	0	0	0	scaffold003	1441519	1442027	+	459	-	-	-	-	R	opiNOG15800	Retrovirus-related Pol polyprotein from transposon 412 [Hypsizygus marmoreus]
X183_00614	756	0	0	0	0	0	0	0	0	0	0	0	0	0	0	0	0	0	0	0	0	0	0	0	0	0	0	0	0	0	0	scaffold003	1442277	1443272	+	756	-	-	-	sp|P31792|POL_FENV1 Pol polyprotein (Fragment) OS=Feline endogenous virus ECE1 GN=pol PE=3 SV=1	SR	opiNOG46542;opiNOG15800	hypothetical protein PLEOSDRAFT_1023709, partial [Pleurotus ostreatus PC15]
X183_00615	531	0	0	0	0	0	0	0	0	0	0	0	0	0	0	0	0	0	0	0	0	0	0	0	0	0	0	0	0	0	0	scaffold003	1443378	1444013	+	531	-	-	-	-	-	-	hypothetical protein PLEOSDRAFT_1101132 [Pleurotus ostreatus PC15]
X183_00616	348	0	0	0	0	0	0	0	0	0	0	0	0	0	0	0	0	0	0	0	0	0	0	0	0	0	0	0	0	0	0	scaffold003	1452948	1455229	-	348	-	-	-	-	-	-	-
X183_00617	399	0	0	0	0	0	0	0	0	0	0	0	0	0	0	0	0	0	0	0	0	0	0	0	0	0	0	0	0	0	0	scaffold003	1455629	1456027	+	399	-	-	-	-	-	-	hypothetical protein PLEOSDRAFT_1084798 [Pleurotus ostreatus PC15]
X183_00618	834	0	0	0	0	0	0	0	0	0	0	0	0	0	0	0	0	0	0	0	0	0	0	0	0	0	0	0	0	0	0	scaffold003	1466195	1467526	-	834	-	-	-	-	-	-	hypothetical protein PLEOSDRAFT_1098631 [Pleurotus ostreatus PC15]
X183_00619	261	0	0	0	0	0	0	0	0	0	0	0	0	0	0	0	0	0	0	0	0	0	0	0	0	0	0	0	0	0	0	scaffold003	1469448	1469764	+	261	-	-	-	-	-	-	hypothetical protein PLEOSDRAFT_1109314 [Pleurotus ostreatus PC15]
X183_00620	435	0	0	0	0	0	0	0	0	0	0	0	0	0	0	0	0	0	0	0	0	0	0	0	0	0	0	0	0	0	0	scaffold003	1470141	1472058	+	435	-	-	-	-	-	-	hypothetical protein PLEOSDRAFT_1079664 [Pleurotus ostreatus PC15]
X183_00621	378	0	0	0	0	0	0	0	0	0	0	0	0	0	0	0	0	0	0	0	0	0	0	0	0	0	0	0	0	0	0	scaffold003	1481051	1481716	-	378	-	-	-	-	-	-	predicted protein [Fibroporia radiculosa]
X183_00622	2445	0	0	0	0	0	0	0	0	0	0	0	0	0	0	0	0	0	0	0	0	0	0	0	0	0	0	0	0	0	0	scaffold003	1485609	1489012	-	2445	-	-	-	-	S	opiNOG66052	hypothetical protein PLEOSDRAFT_1051001 [Pleurotus ostreatus PC15]
X183_00623	1011	3215	200.292	1702	109.988	1583	107.539	1296	86.2319	590	38.5825	1164	73.5279	580	40.4499	3070	188.162	3165	203.373	498	31.0827	1078	74.1077	1258	77.8487	554	28.6838	174	9.72211	344	22.6372	scaffold003	1499583	1500974	-	1011	-	GO:0016021;GO:0006810;GO:0005215	K03441	sp|P43549|YFF4_YEAST Uncharacterized membrane protein YFL054C OS=Saccharomyces cerevisiae (strain ATCC 204508 / S288c) GN=YFL054C PE=1 SV=1	G	opiNOG16153;opiNOG18827	hypothetical protein PLEOSDRAFT_1073213 [Pleurotus ostreatus PC15]
X183_00624	852	0	0	0	0	0	0	0	0	0	0	0	0	0	0	0	0	0	0	0	0	0	0	0	0	0	0	0	0	0	0	scaffold003	1509605	1510555	+	852	-	-	-	-	-	-	hypothetical protein PLEOSDRAFT_1086421 [Pleurotus ostreatus PC15]
X183_00625	366	0	0	0	0	0	0	0	0	0	0	0	0	0	0	0	0	0	0	0	0	0	0	0	0	0	0	0	0	0	0	scaffold003	1511428	1511793	+	366	-	GO:0003676;GO:0005634;GO:0015074	-	sp|Q9UR07|TF211_SCHPO Transposon Tf2-11 polyprotein OS=Schizosaccharomyces pombe (strain 972 / ATCC 24843) GN=Tf2-11 PE=3 SV=1	RL	opiNOG62762;COG2801;opiNOG01931	hypothetical protein M404DRAFT_30224 [Pisolithus tinctorius Marx 270]
X183_00626	2397	0	0	0	0	0	0	0	0	0	0	0	0	0	0	0	0	0	0	0	0	0	0	0	0	0	0	0	0	0	0	scaffold003	1511841	1514637	+	2397	-	-	-	sp|P0CT41|TF212_SCHPO Transposon Tf2-12 polyprotein OS=Schizosaccharomyces pombe (strain 972 / ATCC 24843) GN=Tf2-12 PE=3 SV=1	R	opiNOG01931;treNOG04014	Transposon Tf2-11 polyprotein [Hypsizygus marmoreus]
X183_00627	456	1018	140.61	885	126.799	921	138.717	1045	154.158	1292	187.321	1328	185.988	1008	155.861	1130	153.553	1131	161.127	1287	178.096	1228	187.167	1021	140.082	1390	159.562	1280	158.565	1137	165.886	scaffold003	1521084	1521563	-	456	-	GO:0034227;GO:0005829;GO:0002098;GO:0032447	K12161	sp|B0D4J6|URM1_LACBS Ubiquitin-related modifier 1 OS=Laccaria bicolor (strain S238N-H82 / ATCC MYA-4686) GN=URM1 PE=3 SV=1	O	opiNOG38008	hypothetical protein PLEOSDRAFT_1087562 [Pleurotus ostreatus PC15]
X183_00628	1176	502	26.8862	448	24.889	418	24.4121	527	30.1451	405	22.7686	619	33.6151	573	34.3548	690	36.3569	598	33.0343	742	39.8141	672	39.7153	747	39.7407	756	33.6506	592	28.4365	514	29.0784	scaffold003	1521989	1523721	+	1176	-	-	-	-	S	agaNOG06548;agaNOG07426	hypothetical protein PLEOSDRAFT_1080287 [Pleurotus ostreatus PC15]
X183_00629	417	3	0.453125	4	0.626702	9	1.48232	21	3.38764	20	3.1709	37	5.66652	34	5.74888	58	8.61862	46	7.16626	29	4.38836	40	6.66683	23	3.45075	38	4.77008	45	6.09591	29	4.62676	scaffold003	1523650	1524624	-	417	-	GO:0003676;GO:0046983	-	-	SL	opiNOG72096;sordNOG09339;opiNOG57854;NOG205813;opiNOG56582	hypothetical protein M378DRAFT_201131 [Amanita muscaria Koide BX008]
X183_00630	702	0	0	0	0	0	0	0	0	5	0.470893	2	0.181946	0	0	0	0	0	0	1	0.0898882	0	0	1	0.089122	0	0	2	0.160937	0	0	scaffold003	1526683	1527555	-	702	-	-	-	-	-	-	-
X183_00631	981	687	44.1083	558	37.1623	666	46.6274	396	27.1544	401	27.0249	309	20.1159	703	50.5274	1392	87.9257	811	53.706	646	41.5531	407	28.8351	624	39.7958	571	30.4681	457	26.3154	383	25.9744	scaffold003	1529047	1530435	-	981	-	GO:0016021	-	-	S	opiNOG40370	hypothetical protein PLEOSDRAFT_185740 [Pleurotus ostreatus PC15]
X183_00632	279	47	10.6103	81	18.9679	71	17.4779	109	26.2807	77	18.2463	120	27.468	88	22.2392	117	25.9853	99	23.0517	152	34.3779	105	26.1566	80	17.9394	157	29.456	123	24.9037	103	24.5611	scaffold003	1532786	1533064	+	279	-	-	-	-	-	-	-
X183_00633	294	63	13.4966	81	18.0001	58	13.5493	145	33.1768	126	28.3343	128	27.8044	128	30.6975	163	34.3547	166	36.6802	157	33.6971	133	31.4413	117	24.8978	178	31.6921	152	29.2051	120	27.155	scaffold003	1533530	1533887	-	294	-	-	-	-	-	-	hypothetical protein PLEOSDRAFT_1087565 [Pleurotus ostreatus PC15]
X183_00634	948	75	4.98294	57	3.92829	45	3.26017	74	5.25094	46	3.20803	80	5.3893	117	8.70198	115	7.51684	81	5.5507	77	5.12534	88	6.45164	92	6.07158	103	5.68732	49	2.91978	72	5.05289	scaffold003	1534789	1536523	+	948	-	-	-	-	-	-	hypothetical protein PLEOSDRAFT_1087569 [Pleurotus ostreatus PC15]
X183_00635	309	613	124.95	525	111.004	450	100.021	762	165.886	594	127.092	702	145.087	532	121.393	568	113.903	644	135.394	508	103.74	613	137.879	1035	209.558	599	101.472	415	75.8668	444	95.596	scaffold003	1537573	1537993	+	309	-	-	-	sp|Q6Q560|ISD11_YEAST Protein ISD11 OS=Saccharomyces cerevisiae (strain ATCC 204508 / S288c) GN=ISD11 PE=1 SV=1	SA	sacNOG05107;opiNOG80454;opiNOG41711;fuNOG21472	hypothetical protein PLEOSDRAFT_1060521 [Pleurotus ostreatus PC15]
X183_00636	612	580	59.6911	621	66.2945	682	76.5366	403	44.2963	622	67.1937	528	55.0976	469	54.0334	489	49.5112	473	50.2089	397	40.9335	381	43.2682	295	30.1573	654	55.9377	436	40.2437	479	52.0714	scaffold003	1538174	1538883	-	612	-	GO:0016021	-	sp|B0D4J7|RCF1_LACBS Respiratory supercomplex factor 1, mitochondrial OS=Laccaria bicolor (strain S238N-H82 / ATCC MYA-4686) GN=RCF1 PE=3 SV=1	SM	sordNOG13126;agaNOG04475;opiNOG46243	Respiratory supercomplex factor 1, mitochondrial [Hypsizygus marmoreus]
X183_00637	1647	667	25.5073	714	28.3232	676	28.1896	827	33.7774	537	21.5561	497	19.2714	467	19.9923	519	19.5263	457	18.0258	491	18.8117	552	23.2938	546	20.7406	628	19.9593	520	17.835	471	19.0258	scaffold003	1539180	1541003	+	1647	-	-	-	-	-	-	hypothetical protein PLEOSDRAFT_1098794 [Pleurotus ostreatus PC15]
X183_00638	1626	241	9.33532	414	16.6348	382	16.1354	167	6.90891	71	2.88687	97	3.8098	133	5.76729	165	6.28795	143	5.71329	221	8.57653	103	4.40263	284	10.9275	213	6.85705	158	5.48907	130	5.3191	scaffold003	1541238	1543802	-	1626	-	GO:0020037;GO:0016021;GO:0016705;GO:0004497;GO:0005506;GO:0055114	-	sp|A1CFL6|PATI_ASPCL Cytochrome P450 monooxygenase patI OS=Aspergillus clavatus (strain ATCC 1007 / CBS 513.65 / DSM 816 / NCTC 3887 / NRRL 1) GN=patI PE=1 SV=2	Q	sordNOG11908;sorNOG03552	hypothetical protein PLEOSDRAFT_1033030 [Pleurotus ostreatus PC15]
X183_00639	1911	2117	69.7739	1527	52.2054	1324	47.5843	805	28.3367	775	26.8121	1045	34.9226	1217	44.9025	1424	46.1737	1350	45.8928	1561	51.5445	819	29.7865	1031	33.7536	1458	39.937	1305	38.5756	1221	42.508	scaffold003	1543996	1546113	-	1911	-	GO:0006464;GO:0004077	K01942	sp|O14353|BPL1_SCHPO Biotin--protein ligase OS=Schizosaccharomyces pombe (strain 972 / ATCC 24843) GN=bpl1 PE=3 SV=1	H	opiNOG04553;treNOG04694;COG0340	hypothetical protein PLEOSDRAFT_1091212 [Pleurotus ostreatus PC15]
X183_00640	633	916	91.1433	1013	104.555	1108	120.219	656	69.713	1066	111.338	946	95.4417	777	86.5482	786	76.9422	771	79.1265	849	84.6338	628	68.9528	681	67.3078	889	73.5151	901	80.4051	771	81.0338	scaffold003	1546247	1547091	+	633	-	GO:0016021	-	-	S	agaNOG07265	hypothetical protein PLEOSDRAFT_1098797 [Pleurotus ostreatus PC15]
X183_00641	726	9	0.780798	20	1.79983	19	1.79744	12	1.11188	16	1.45704	23	2.02321	11	1.06831	11	0.938862	8	0.715854	20	1.73833	10	0.957324	15	1.29264	22	1.58622	8	0.622466	8	0.733109	scaffold003	1547601	1548518	+	726	-	GO:0004553;GO:0005975;GO:0005576;GO:0030248	-	sp|A0A0A7EQR3|GCE_CERUI 4-O-methyl-glucuronoyl methylesterase OS=Cerrena unicolor PE=1 SV=1	SR	opiNOG35446;pleNOG06007	carbohydrate-binding module family 1 protein [Pleurotus ostreatus PC15]
X183_00642	1158	1821	99.0454	1592	89.8198	1507	89.3801	2368	137.558	1713	97.7998	3756	207.142	2917	177.61	1923	102.9	2380	133.518	7474	407.272	5376	322.661	4345	234.749	2910	131.542	3116	152.003	2492	143.171	scaffold003	1548813	1550251	-	1158	-	-	-	sp|P0DN32|CUPR1_ARTBC Probable GPI-anchored cupredoxin ARB_05732-1 OS=Arthroderma benhamiae (strain ATCC MYA-4681 / CBS 112371) GN=ARB_05732-1 PE=1 SV=1	R	opiNOG37334;opiNOG37636	hypothetical protein PLEOSDRAFT_1031770 [Pleurotus ostreatus PC15]
X183_00643	939	182	12.2078	144	10.0192	157	11.4834	466	33.3837	324	22.8123	395	26.8647	385	28.9092	502	33.1271	418	28.9189	353	23.7219	249	18.4302	270	17.9895	365	20.3473	252	15.1599	284	20.1219	scaffold003	1551241	1552179	-	939	-	-	-	-	SQ	agarNOG08558;agaNOG07272;opiNOG08562;agarNOG09395	hypothetical protein Hypma_07308 [Hypsizygus marmoreus]
X183_00644	2937	10188	218.483	9485	210.994	6307	147.487	3821	87.5159	3266	73.5193	4639	100.872	7528	180.724	8459	178.468	8602	190.268	9517	204.473	9142	216.338	9101	193.868	9750	173.772	6310	121.363	7330	166.041	scaffold003	1552502	1555804	-	2937	-	GO:0003676	-	sp|Q7XSA2|AGO1B_ORYSJ Protein argonaute 1B OS=Oryza sativa subsp. japonica GN=AGO1B PE=2 SV=3	J	opiNOG00060	hypothetical protein PLEOSDRAFT_1110274 [Pleurotus ostreatus PC15]
X183_00645	3972	911	14.4458	1072	17.6329	1002	17.3259	898	15.2083	760	12.6501	996	16.014	1425	25.2957	1248	19.4693	1153	18.8578	2197	34.9028	1824	31.9162	1409	22.1934	1735	22.8649	1321	18.7869	1298	21.7411	scaffold003	1556499	1563033	-	3972	-	GO:0050660;GO:0005743;GO:0006099;GO:0008177;GO:0022900	K00234	sp|Q9UTJ7|SDHA_SCHPO Probable succinate dehydrogenase [ubiquinone] flavoprotein subunit, mitochondrial OS=Schizosaccharomyces pombe (strain 972 / ATCC 24843) GN=sdh1 PE=2 SV=1	C	opiNOG02522	hypothetical protein PLEOSDRAFT_1073227 [Pleurotus ostreatus PC15]
X183_00646	1230	737	37.7394	577	30.6484	575	32.1069	957	52.3384	847	45.5268	922	47.8714	774	44.3687	1193	60.1009	1207	63.749	893	45.8127	555	31.3605	795	40.4375	1036	44.0893	1055	48.4518	829	44.8399	scaffold003	1563754	1566092	+	1230	-	GO:0008152;GO:0016787	-	sp|A3KG59|P20D2_MOUSE Peptidase M20 domain-containing protein 2 OS=Mus musculus GN=Pm20d2 PE=1 SV=1	R	opiNOG17017	hypothetical protein PLEOSDRAFT_60887 [Pleurotus ostreatus PC15]
X183_00647	1263	264	13.1654	308	15.9325	310	16.8576	364	19.3871	176	9.21295	273	13.8042	208	11.6118	305	14.9638	279	14.3507	281	14.0392	173	9.52003	221	10.9474	370	15.3348	251	11.2262	196	10.3245	scaffold003	1566366	1568672	-	1263	-	GO:0016491	-	sp|A0A142PTM2|CITC_MONPU Dehydrogenase mpl7 OS=Monascus purpureus GN=mpl7 PE=1 SV=1	SR	opiNOG06135;sordNOG10743	hypothetical protein PLEOSDRAFT_172616 [Pleurotus ostreatus PC15]
X183_00648	246	26	6.65688	30	7.96753	42	11.726	23	6.28936	16	4.30006	24	6.23055	33	9.45844	44	11.0831	32	8.45057	25	6.41276	28	7.91077	33	8.39268	57	12.1288	46	10.5629	24	6.4907	scaffold003	1568897	1569237	-	246	-	-	-	-	-	-	-
X183_00649	2178	1107	32.0127	917	27.5074	862	27.1823	963	29.7428	896	27.1982	1104	32.3714	871	28.1969	963	27.3977	950	28.3359	930	26.9442	851	27.1561	849	24.3878	1239	29.7778	841	21.8123	819	25.0173	scaffold003	1569894	1573037	+	2178	-	GO:0005524	K19783	sp|O94247|HCS1_SCHPO DNA polymerase alpha-associated DNA helicase A OS=Schizosaccharomyces pombe (strain 972 / ATCC 24843) GN=hcs1 PE=3 SV=1	L	opiNOG02271;treNOG07333	hypothetical protein PLEOSDRAFT_1032118 [Pleurotus ostreatus PC15]
X183_00650	2286	743	20.4713	730	20.8634	644	19.3484	384	11.2998	386	11.1635	480	13.4096	653	20.1408	914	24.7751	674	19.1538	629	17.3626	355	10.7931	481	13.1641	427	9.77755	513	12.6766	366	10.6517	scaffold003	1573189	1575984	-	2286	-	-	-	-	R	opiNOG28071	hypothetical protein PLEOSDRAFT_3618, partial [Pleurotus ostreatus PC15]
X183_00651	8193	709	5.4505	799	6.37149	711	5.96023	830	6.81474	932	7.52077	1030	8.02869	1500	12.9089	1773	13.4095	1428	11.3229	1156	8.90338	777	6.59134	1372	10.4769	1524	9.73689	972	6.70171	987	8.01474	scaffold003	1576426	1585291	-	8193	-	-	-	-	-	-	-
X183_00652	2052	899	27.594	913	29.0691	802	26.8431	1202	39.4041	1197	38.5661	1314	40.8948	1401	48.1395	1498	45.2356	1354	42.8659	1554	47.7874	1388	47.0119	1208	36.8308	1982	50.5597	1579	43.4678	1484	48.114	scaffold003	1585807	1587997	-	2052	-	-	-	-	O	opiNOG43618;euNOG23393	hypothetical protein PLEOSDRAFT_153506 [Pleurotus ostreatus PC15]
X183_00653	2316	211	5.73821	289	8.15261	182	5.39721	263	7.6389	146	4.16777	288	7.94154	186	5.66259	257	6.87607	249	6.98444	234	6.37554	142	4.26133	160	4.32219	285	6.44147	200	4.87814	229	6.57828	scaffold003	1588516	1591501	-	2316	-	GO:0016021;GO:0006357;GO:0008270;GO:0000981;GO:0003677;GO:0005634	-	sp|Q09922|YAKB_SCHPO Uncharacterized transcriptional regulatory protein C1F7.11c OS=Schizosaccharomyces pombe (strain 972 / ATCC 24843) GN=SPAC1F7.11c PE=4 SV=1	S	opiNOG73608;opiNOG24585;opiNOG76911;agarNOG07906;agarNOG08361	hypothetical protein PLEOSDRAFT_1073231 [Pleurotus ostreatus PC15]
X183_00654	4263	4737	69.9876	4672	71.602	4622	74.4648	4515	71.2453	5889	91.3304	4495	67.3387	11336	187.493	11602	168.641	11106	169.244	12822	189.793	8568	139.688	7750	113.739	16779	206.029	11258	149.179	11688	182.406	scaffold003	1593792	1599456	-	4263	-	GO:0016787;GO:0005634;GO:0005829	-	sp|P0CT29|YU204_USTMA Uncharacterized hydrolase UM10204 OS=Ustilago maydis (strain 521 / FGSC 9021) GN=UMAG_10204 PE=3 SV=1	RG	opiNOG33119;opiNOG19013;basNOG03221;NOG63710	hypothetical protein PLEOSDRAFT_1013058, partial [Pleurotus ostreatus PC15]
X183_00655	2868	953	20.9289	1034	23.5548	911	21.816	1031	24.1821	1195	27.5472	1384	30.8182	1103	27.1167	1128	24.3711	1155	26.1622	1054	23.19	1058	25.6391	852	18.5858	1366	24.9316	1035	20.3856	1061	24.6123	scaffold003	1599812	1603167	-	2868	-	-	-	sp|Q9HEH1|RENT1_NEUCR Regulator of nonsense transcripts 1 homolog OS=Neurospora crassa (strain ATCC 24698 / 74-OR23-1A / CBS 708.71 / DSM 1257 / FGSC 987) GN=2E4.130 PE=3 SV=1	AL	COG1112;opiNOG01531;opiNOG00926	hypothetical protein PLEOSDRAFT_1031123 [Pleurotus ostreatus PC15]
X183_00656	300	379	79.5702	492	107.147	501	114.697	426	95.5217	388	85.5066	422	89.8342	402	94.4812	498	102.862	509	110.222	433	91.0766	281	65.1	283	59.0184	615	107.308	576	108.459	526	116.649	scaffold003	1603673	1604085	-	300	-	-	-	-	R	agaNOG07086	hypothetical protein LAESUDRAFT_813832 [Laetiporus sulphureus 93-53]
X183_00657	930	456	30.8827	411	28.8733	387	28.5801	318	23.0016	361	25.6634	469	32.2063	481	36.4672	538	35.8463	547	38.2099	548	37.1824	397	29.669	366	24.6218	649	36.5292	549	33.3466	560	40.0609	scaffold003	1604278	1605371	+	930	-	GO:0000902;GO:0015631;GO:0007023	-	sp|Q15814|TBCC_HUMAN Tubulin-specific chaperone C OS=Homo sapiens GN=TBCC PE=1 SV=2	O	opiNOG07236;fuNOG07436;KOG2512	hypothetical protein PLEOSDRAFT_1091217 [Pleurotus ostreatus PC15]
X183_00658	339	1846	342.977	1434	276.367	1384	280.397	1685	334.36	1537	299.753	1669	314.418	1474	306.576	1862	340.35	2070	396.681	2040	379.726	1730	354.684	1430	263.911	1876	289.675	1699	283.111	1587	311.453	scaffold003	1605589	1606174	+	339	-	GO:0008270	K03868	sp|P62877|RBX1_HUMAN E3 ubiquitin-protein ligase RBX1 OS=Homo sapiens GN=RBX1 PE=1 SV=1	O	opiNOG33610	hypothetical protein PLEOSDRAFT_42942 [Pleurotus ostreatus PC15]
X183_00659	10719	4185	24.5909	3580	21.8206	3118	19.9783	2444	15.3377	3531	21.7787	4054	24.1535	4656	30.6266	4413	25.5109	3754	22.7516	3611	21.2575	2741	17.7726	2367	13.8155	4961	24.2267	3791	19.9785	3671	22.7848	scaffold003	1606612	1618424	-	10719	-	-	-	-	R	treNOG06321;opiNOG43874	predicted protein [Laccaria bicolor S238N-H82]
X183_00660	666	284	26.8582	254	24.9171	273	28.153	276	27.8772	311	30.8728	283	27.1371	401	42.4532	470	43.729	443	43.2116	468	44.3416	383	39.9687	310	29.1212	524	41.1847	397	33.6728	360	35.962	scaffold003	1619550	1620215	+	666	-	-	-	-	S	agaNOG07269	hypothetical protein PLEOSDRAFT_153497 [Pleurotus ostreatus PC15]
X183_00661	2319	1171	31.8045	1143	32.202	1044	30.9198	1336	38.7543	1321	37.661	1606	44.2278	1264	38.4315	1173	31.3432	1120	31.3753	1266	34.4487	1121	33.597	877	23.6603	1485	33.52	1176	28.6463	1027	29.4635	scaffold003	1620989	1623809	-	2319	-	GO:0005096;GO:0005622;GO:0043547;GO:0007264	K05767	sp|P33277|GAP1_SCHPO GTPase-activating protein OS=Schizosaccharomyces pombe (strain 972 / ATCC 24843) GN=gap1 PE=4 SV=1	T	opiNOG01194	hypothetical protein PLEOSDRAFT_1098819 [Pleurotus ostreatus PC15]
X183_00662	396	1670	265.616	1673	276.019	1584	274.724	1122	190.595	1927	321.718	1487	239.809	993	176.805	1074	168.056	1128	185.048	724	115.367	1136	199.379	1680	265.421	1385	183.077	1312	187.155	1153	193.709	scaffold003	1625626	1626439	+	396	-	-	K00418	-	C	KOG4116	QCR8, subunit of ubiquinol cytochrome-c reductase complex [Pleurotus ostreatus PC15]
X183_00663	4890	4708	60.6402	5120	68.4067	4604	64.664	3935	54.1315	5447	73.6441	4398	57.4377	4926	71.0274	4679	59.2911	4363	57.9625	5675	73.2313	4472	63.5607	4898	62.666	6224	66.6253	6833	78.9342	5127	69.7541	scaffold003	1628661	1633987	+	4890	-	GO:0000228;GO:0006338	K11648	sp|Q09699|SNF5_SCHPO SWI/SNF chromatin-remodeling complex subunit snf5 OS=Schizosaccharomyces pombe (strain 972 / ATCC 24843) GN=snf5 PE=1 SV=1	KB	opiNOG78102;opiNOG05682	hypothetical protein PLEOSDRAFT_1110282 [Pleurotus ostreatus PC15]
X183_00664	792	261	20.7562	181	14.9311	214	18.5577	241	20.4694	353	29.4672	326	26.2871	290	25.8174	396	30.9824	379	31.0874	246	19.5997	250	21.9387	240	18.9587	256	16.9197	217	15.4774	160	13.4403	scaffold003	1634498	1635404	-	792	-	-	-	-	S	NOG120535;treNOG04012;opiNOG46405	hypothetical protein PLEOSDRAFT_164834 [Pleurotus ostreatus PC15]
X183_00665	1764	824	29.4213	741	27.4446	793	30.8753	664	25.3211	674	25.261	795	28.7819	598	23.9025	714	25.081	728	26.8104	723	25.863	588	23.1672	522	18.5137	697	20.683	646	20.6869	585	22.0634	scaffold003	1635573	1637424	+	1764	-	GO:0016586	K11761	sp|P32832|RSC7_YEAST Chromatin structure-remodeling complex subunit RSC7 OS=Saccharomyces cerevisiae (strain ATCC 204508 / S288c) GN=NPL6 PE=1 SV=1	S	NOG54703;opiNOG09405	hypothetical protein PLEOSDRAFT_1073241 [Pleurotus ostreatus PC15]
X183_00666	1281	64	3.14676	74	3.77416	51	2.73437	165	8.6646	130	6.7094	153	7.62769	105	5.77937	114	5.51444	91	4.61491	115	5.66485	84	4.55749	65	3.17458	134	5.47563	82	3.61599	72	3.73937	scaffold003	1637489	1638962	+	1281	-	-	-	-	S	agaNOG06994	hypothetical protein PLEOSDRAFT_1098823 [Pleurotus ostreatus PC15]
X183_00667	2646	4813	114.567	3102	76.5931	3051	79.1933	4266	108.454	4619	115.411	5654	136.464	4706	125.401	5622	131.658	5823	142.964	5324	126.966	4913	129.048	4274	101.057	6314	124.909	4145	88.4906	4606	115.811	scaffold003	1642287	1646236	-	2646	-	GO:0006435;GO:0004829;GO:0005524;GO:0005737	K01868	sp|P87144|SYTC_SCHPO Threonine--tRNA ligase, cytoplasmic OS=Schizosaccharomyces pombe (strain 972 / ATCC 24843) GN=ths1 PE=3 SV=1	J	opiNOG02744	hypothetical protein PLEOSDRAFT_1032700 [Pleurotus ostreatus PC15]
X183_00668	5235	1295	15.5807	1280	15.9746	1227	16.0977	1423	18.2853	1491	18.83	1732	21.1291	1808	24.3513	1754	20.7615	1641	20.364	1963	23.6616	1751	23.2469	1683	20.1136	2290	22.898	1522	16.4233	1576	20.0288	scaffold003	1647535	1653372	-	5235	-	GO:0004672;GO:0006468;GO:0005524	K08333	sp|Q99570|PI3R4_HUMAN Phosphoinositide 3-kinase regulatory subunit 4 OS=Homo sapiens GN=PIK3R4 PE=1 SV=3	T	opiNOG03229	hypothetical protein PLEOSDRAFT_1073245 [Pleurotus ostreatus PC15]
X183_00669	1116	857	48.367	1049	61.4114	1203	74.0351	1021	61.5425	2497	147.926	889	50.8731	1390	87.8195	1350	74.9575	1506	87.6661	1960	110.823	1682	104.751	1892	106.067	3577	167.777	3937	199.28	3164	188.62	scaffold003	1653787	1655337	-	1116	-	GO:0016787	-	sp|Q9USW3|YHZ7_SCHPO Probable glycosidase C21B10.07 OS=Schizosaccharomyces pombe (strain 972 / ATCC 24843) GN=SPBC21B10.07 PE=3 SV=1	R	agarNOG04487	glycoside hydrolase family 16 protein, partial [Pleurotus ostreatus PC15]
X183_00670	2031	805	24.9643	708	22.7751	673	22.7584	426	14.1096	403	13.1185	528	16.6025	362	12.5672	502	15.3158	458	14.6496	388	12.0548	404	13.8251	389	11.9829	545	14.0464	442	12.2935	359	11.7598	scaffold003	1655605	1657749	+	2031	-	-	-	-	S	NOG120722;opiNOG71445;basNOG05000;fuNOG14100;treNOG08980	hypothetical protein PLEOSDRAFT_1098829 [Pleurotus ostreatus PC15]
X183_00671	1482	1030	43.7746	871	38.3979	790	36.6113	656	29.7762	700	31.2276	1010	43.5235	711	33.8269	825	34.4946	781	34.2353	929	39.5556	913	42.8172	1004	42.3845	1055	37.2634	674	25.6906	647	29.045	scaffold003	1657893	1659502	+	1482	-	-	-	-	-	-	hypothetical protein PLEOSDRAFT_1110285 [Pleurotus ostreatus PC15]
X183_00672	1785	259	9.13891	292	10.6876	315	12.1202	321	12.0971	369	13.6671	309	11.0553	211	8.3346	295	10.2407	270	9.82645	396	13.999	999	38.8976	2733	95.7907	509	14.9265	325	10.2851	314	11.7033	scaffold003	1661559	1663767	+	1785	-	GO:0050660;GO:0016614;GO:0055114	K00108	sp|Q0R4L2|PDH3_LEUMG Pyranose dehydrogenase 3 OS=Leucoagaricus meleagris GN=pdh3 PE=2 SV=1	R	opiNOG06135;opiNOG15790	putative GMC-oxidase [Pleurotus ostreatus PC15]
X183_00673	1428	501	22.0975	450	20.5884	426	20.4889	728	34.2939	693	32.0844	764	34.1677	569	28.0947	657	28.5091	575	26.1584	555	24.5248	619	30.1272	611	26.7692	704	25.8061	693	27.4137	526	24.506	scaffold003	1664024	1665893	+	1428	-	-	-	sp|Q12405|LPX1_YEAST Peroxisomal membrane protein LPX1 OS=Saccharomyces cerevisiae (strain ATCC 204508 / S288c) GN=LPX1 PE=1 SV=1	R	NOG148871;opiNOG39496	hypothetical protein PLEOSDRAFT_1087579 [Pleurotus ostreatus PC15]
X183_00674	300	43	9.02776	38	8.27561	44	10.0732	91	20.4049	85	18.7321	152	32.3573	88	20.6824	49	10.1209	62	13.4258	199	41.8574	213	49.3462	105	21.8973	115	20.0657	100	18.8296	139	30.8254	scaffold003	1666069	1666480	-	300	-	-	-	-	-	-	hypothetical protein PHACADRAFT_262445 [Phanerochaete carnosa HHB-10118-sp]
X183_00675	2391	1422	37.4587	1635	44.6761	1447	41.5648	1983	55.7901	1696	46.896	1821	48.6386	1580	46.5927	1760	45.612	1547	42.0322	1717	45.3138	1529	44.4451	1565	40.9503	2060	45.0989	2064	48.7632	1700	47.3026	scaffold003	1667494	1670209	-	2391	-	GO:0016021	-	-	S	agarNOG07993	hypothetical protein PLEOSDRAFT_164825 [Pleurotus ostreatus PC15]
X183_00676	426	0	0	0	0	0	0	0	0	0	0	0	0	0	0	0	0	0	0	0	0	0	0	0	0	4	0.491506	0	0	0	0	scaffold003	1671379	1671984	+	426	-	-	-	-	-	-	hypothetical protein PLEOSDRAFT_170944 [Pleurotus ostreatus PC15]
X183_00677	513	5726	703.018	3581	456.063	3711	496.832	3006	394.172	5153	664.098	4171	519.246	4930	677.595	6758	816.294	6764	856.559	4914	604.446	4249	575.659	4703	573.561	7255	740.284	7237	796.9	6460	837.781	scaffold003	1672625	1673337	+	513	-	GO:0005840;GO:0003735;GO:0006412	K02882	sp|P0CX23|RL20A_YEAST 60S ribosomal protein L20-A OS=Saccharomyces cerevisiae (strain ATCC 204508 / S288c) GN=RPL20A PE=1 SV=1	J	sordNOG10579;opiNOG00451	hypothetical protein PLEOSDRAFT_1051744 [Pleurotus ostreatus PC15]
X183_00678	2439	563	14.5388	661	17.7063	538	15.1498	491	13.542	291	7.88806	772	20.2142	288	8.32571	410	10.4164	372	9.90837	303	7.83918	334	9.51766	435	11.1583	353	7.57602	323	7.48089	325	8.86517	scaffold003	1674524	1678479	+	2439	-	-	-	-	SR	opiNOG79374;NOG87853;euNOG23872;opiNOG53917;opiNOG27922	hypothetical protein PLEOSDRAFT_1060558 [Pleurotus ostreatus PC15]
X183_00679	1035	330	20.082	325	20.5154	306	20.3057	331	21.513	368	23.507	447	27.5815	306	20.8459	335	20.0563	330	20.7131	295	17.9855	409	27.4649	3338	201.775	413	20.8876	287	15.664	296	19.0268	scaffold003	1678883	1679917	+	1035	-	-	-	-	-	-	hypothetical protein PLEOSDRAFT_164822 [Pleurotus ostreatus PC15]
X183_00680	6354	2177	21.5796	2541	26.1273	2027	21.91	2129	22.5394	1855	19.3013	2300	23.117	2068	22.9479	2387	23.2783	2257	23.0757	2658	26.3966	2136	23.3641	2116	20.8349	3510	28.916	2831	25.1684	2385	24.9722	scaffold003	1680590	1688084	+	6354	-	-	K11422	sp|Q4PB36|SET1_USTMA Histone-lysine N-methyltransferase, H3 lysine-4 specific OS=Ustilago maydis (strain 521 / FGSC 9021) GN=SET1 PE=3 SV=1	B	opiNOG00733	hypothetical protein M404DRAFT_9788 [Pisolithus tinctorius Marx 270]
X183_00681	723	177	15.4194	175	15.8138	169	16.0541	252	23.4464	192	17.5571	610	53.8818	235	22.9176	230	19.7122	204	18.33	271	23.6522	220	21.1485	199	17.2201	329	23.8197	239	18.6733	233	21.4404	scaffold003	1689470	1692166	-	723	-	GO:0020037;GO:0016705;GO:0004497;GO:0005506;GO:0055114	-	sp|P0CT93|ORDA_ASPFL O-methylsterigmatocystin oxidoreductase OS=Aspergillus flavus GN=ordA PE=3 SV=1	Q	COG2124;opiNOG06557;opiNOG07534;opiNOG55464	hypothetical protein PLEOSDRAFT_1110291 [Pleurotus ostreatus PC15]
X183_00682	990	276	17.5593	307	20.2601	289	20.0493	364	24.7332	278	18.5652	424	27.3515	290	20.654	267	16.7117	243	15.9456	341	21.735	210	14.7428	275	17.3788	362	19.1404	344	19.6284	328	22.0421	scaffold003	1692598	1693862	-	990	-	-	-	-	-	-	-
X183_00683	126	11	5.49864	4	2.07409	4	2.18035	6	3.20328	2	1.04942	3	1.52055	4	2.23836	6	2.95071	6	3.09351	9	4.50725	7	3.86121	3	1.48961	8	3.32352	1	0.448324	0	0	scaffold003	1696046	1696254	+	126	-	-	-	-	-	-	hypothetical protein PLEOSDRAFT_164820 [Pleurotus ostreatus PC15]
X183_00684	1275	1141	56.3648	1376	70.5092	1152	62.0553	6385	336.872	1618	83.8992	1766	88.4568	1482	81.9556	1690	82.1338	1609	81.9817	1980	97.993	1514	82.5299	1393	68.3538	2043	83.8758	4139	183.378	2435	127.059	scaffold003	1696572	1698255	-	1275	-	-	-	-	S	agarNOG08503	hypothetical protein PLEOSDRAFT_1033633 [Pleurotus ostreatus PC15]
X183_00685	1737	1349	48.9153	978	36.7855	893	35.3092	1662	64.3643	1729	65.8089	1698	62.4293	1657	67.261	1898	67.7083	1760	65.8239	1232	44.756	1841	73.663	1407	50.6776	1499	45.1731	1427	46.4073	1324	50.7111	scaffold003	1698655	1701055	-	1737	-	GO:0055114;GO:0004029	K14085	sp|Q2KJC9|AL7A1_BOVIN Alpha-aminoadipic semialdehyde dehydrogenase OS=Bos taurus GN=ALDH7A1 PE=2 SV=4	C	opiNOG11472	hypothetical protein PLEOSDRAFT_153474 [Pleurotus ostreatus PC15]
X183_00686	4641	2134	28.9611	2088	29.3938	1945	28.7835	2241	32.4821	1916	27.2944	2329	32.0486	1979	30.0659	2205	29.4403	2088	29.2274	2346	31.8975	2158	32.3173	2159	29.1047	2803	31.6148	2418	29.4311	2126	30.4766	scaffold003	1702279	1708947	-	4641	-	GO:0090501;GO:0004672;GO:0006468;GO:0006397;GO:0005524;GO:0004540	K08852	sp|O94537|PPK4_SCHPO Serine/threonine-protein kinase ppk4 OS=Schizosaccharomyces pombe (strain 972 / ATCC 24843) GN=ppk4 PE=3 SV=1	T	opiNOG00836	hypothetical protein PLEOSDRAFT_1060565 [Pleurotus ostreatus PC15]
X183_00687	2031	753	23.3517	494	15.8911	459	15.5217	1422	47.0981	314	10.2214	982	30.8782	331	11.491	461	14.0649	440	14.0739	740	22.9912	601	20.5665	978	30.1267	754	19.433	447	12.4325	496	16.2475	scaffold003	1711945	1715117	-	2031	-	GO:0003824	-	-	S	opiNOG49203;opiNOG22420	hypothetical protein Hypma_13450 [Hypsizygus marmoreus]
X183_00688	2250	2275	63.6842	2223	64.5497	2321	70.8482	3550	106.135	3896	114.479	4366	123.923	3615	113.283	3562	98.0973	3462	99.9576	4520	126.764	3718	114.848	3177	88.3399	5076	118.091	5350	134.318	4206	124.366	scaffold003	1715618	1718121	-	2250	-	GO:0016020	K11806	-	S	opiNOG45258	hypothetical protein PLEOSDRAFT_1051758 [Pleurotus ostreatus PC15]
X183_00689	642	703	68.9689	694	70.6256	677	72.4252	642	67.2688	610	62.818	914	90.9205	682	74.9014	700	67.563	664	67.1899	676	66.4434	680	73.6156	648	63.1483	790	64.4126	916	80.5977	751	77.8252	scaffold003	1719006	1719734	+	642	-	-	-	-	S	agarNOG09146;agaNOG04549	hypothetical protein PLEOSDRAFT_1091231 [Pleurotus ostreatus PC15]
X183_00690	2085	1083	32.7156	1158	36.2861	1039	34.2252	1291	41.6518	806	25.5575	1210	37.0621	772	26.1067	1262	37.5058	1025	31.9366	928	28.0855	756	25.2006	868	26.0457	1240	31.1311	1095	29.6668	931	29.707	scaffold003	1720521	1731606	+	2085	-	-	-	-	S	agaNOG04887	hypothetical protein CC1G_06930 [Coprinopsis cinerea okayama7#130]
X183_00691	1491	23529	993.936	23919	1048.1	19536	899.9	44165	1992.57	15198	673.904	39782	1703.96	12767	603.742	16658	692.294	14178	617.744	20785	879.655	18051	841.433	15579	653.708	21416	751.864	17939	679.646	16453	734.146	scaffold003	1731739	1733281	+	1491	-	GO:0046983	-	-	S	opiNOG44825;agarNOG08169	hypothetical protein PLEOSDRAFT_1110294 [Pleurotus ostreatus PC15]
X183_00692	4851	0	0	1	0.0134681	1	0.0141581	0	0	0	0	0	0	0	0	0	0	0	0	0	0	0	0	0	0	0	0	0	0	0	0	scaffold003	1738560	1744839	-	4851	-	-	-	sp|P0CT41|TF212_SCHPO Transposon Tf2-12 polyprotein OS=Schizosaccharomyces pombe (strain 972 / ATCC 24843) GN=Tf2-12 PE=3 SV=1	R	opiNOG01931;treNOG04014	reverse transcriptase-RNase H-integrase [Tricholoma matsutake]
X183_00693	1986	0	0	0	0	0	0	0	0	0	0	0	0	0	0	0	0	0	0	0	0	1	0.0349958	0	0	1	0.0263572	0	0	0	0	scaffold003	1746065	1748203	-	1986	-	-	-	-	S	agaNOG06549;agaNOG07078;agaNOG07147	hypothetical protein PLEOSDRAFT_1106193 [Pleurotus ostreatus PC15]
X183_00694	738	0	0	0	0	0	0	0	0	0	0	0	0	0	0	0	0	0	0	0	0	0	0	0	0	0	0	0	0	0	0	scaffold003	1748389	1749267	+	738	-	-	-	-	-	-	hypothetical protein PLEOSDRAFT_1106192 [Pleurotus ostreatus PC15]
X183_00695	678	1	0.0928973	0	0	0	0	1	0.0992166	0	0	1	0.0941935	0	0	0	0	1	0.0958167	1	0.0930701	0	0	0	0	2	0.154411	1	0.0833168	0	0	scaffold003	1749411	1750138	-	678	-	-	-	-	-	-	hypothetical protein PLEOSDRAFT_1106191 [Pleurotus ostreatus PC15]
X183_00696	3324	0	0	1	0.0196552	0	0	1	0.0202373	0	0	0	0	1	0.0212119	0	0	0	0	0	0	0	0	0	0	4	0.0629908	0	0	0	0	scaffold003	1750503	1754872	+	3324	-	-	-	-	S	agaNOG05697	hypothetical protein PLEOSDRAFT_1045089, partial [Pleurotus ostreatus PC15]
X183_00697	1053	0	0	0	0	0	0	0	0	0	0	0	0	0	0	0	0	0	0	0	0	0	0	0	0	0	0	0	0	0	0	scaffold003	1755147	1756324	-	1053	-	-	-	-	-	-	hypothetical protein PLEOSDRAFT_1114584 [Pleurotus ostreatus PC15]
X183_00698	1908	178	5.8759	130	4.45146	135	4.8595	64	2.2564	73	2.52949	58	1.94133	84	3.10414	117	3.79973	135	4.59649	81	2.67884	104	3.78835	85	2.78716	99	2.71603	54	1.59874	67	2.33621	scaffold003	1756440	1758889	+	1908	-	GO:0006468;GO:0004672	-	-	S	NOG207328	hypothetical protein PLEOSDRAFT_153466 [Pleurotus ostreatus PC15]
X183_00699	1578	264	10.5373	193	7.99075	187	8.139	281	11.9788	372	15.5857	508	20.5593	415	18.5431	497	19.5162	451	18.567	378	15.1156	296	13.0371	245	9.71362	391	12.9702	366	13.102	311	13.112	scaffold003	1760623	1762595	-	1578	-	-	-	-	SKB	opiNOG02824;opiNOG66958	hypothetical protein PLEOSDRAFT_48650 [Pleurotus ostreatus PC15]
X183_00700	2970	1505	31.9163	1257	27.6513	1368	31.6349	1511	34.2233	1932	43.0071	2264	48.6822	1999	47.4566	2176	45.3992	2078	45.4527	1703	36.1825	1426	33.3702	1375	28.9646	2121	37.382	2007	38.1727	1713	38.3722	scaffold003	1762717	1767162	+	2970	-	GO:0006468;GO:0005524;GO:0004674	K08857	sp|P48479|NIM1_NEUCR G2-specific protein kinase nim-1 OS=Neurospora crassa (strain ATCC 24698 / 74-OR23-1A / CBS 708.71 / DSM 1257 / FGSC 987) GN=nim-1 PE=2 SV=2	TI	KOG1826;opiNOG18419;opiNOG00493	hypothetical protein PLEOSDRAFT_1110297 [Pleurotus ostreatus PC15]
X183_00701	597	245	25.8479	189	20.6835	217	24.9644	201	22.6483	186	20.5981	149	15.9391	268	31.652	301	31.2419	316	34.3862	311	32.872	220	25.612	210	22.0073	328	28.7593	323	30.5626	228	25.4083	scaffold003	1767239	1768027	-	597	-	-	K07107	-	S	pleNOG05527;opiNOG34597	hypothetical protein PLEOSDRAFT_1073265 [Pleurotus ostreatus PC15]
X183_00702	420	58	8.69784	76	11.8223	61	9.97509	86	13.7741	107	16.8432	95	14.4452	130	21.824	168	24.786	137	21.1906	116	17.428	87	14.3968	91	13.5555	168	20.9382	154	20.7126	140	22.1766	scaffold003	1768477	1769048	+	420	-	-	-	-	O	opiNOG64043;agaNOG03751	Extracellular exo-alpha-L-arabinofuranosidase, partial [Leucoagaricus sp. SymC.cos]
X183_00703	1977	1053	33.5471	985	32.5512	1016	35.2958	1107	37.6665	1408	47.0853	1214	39.2159	1285	45.8286	1418	44.4442	1366	44.8864	1281	40.8867	1115	39.198	1309	41.4243	1534	40.616	1294	36.9735	1170	39.3726	scaffold003	1769701	1772366	+	1977	-	-	-	-	O	opiNOG64043;agaNOG03751	hypothetical protein PLEOSDRAFT_1098865 [Pleurotus ostreatus PC15]
X183_00704	1692	96	3.57358	98	3.78411	90	3.65324	145	5.76476	86	3.36037	90	3.39698	166	6.91749	180	6.59201	165	6.33512	317	11.8222	192	7.88672	181	6.69268	258	7.98174	155	5.1748	201	7.90335	scaffold003	1773528	1775628	+	1692	-	GO:0030001;GO:0016021;GO:0046873;GO:0055085	-	-	S	NOG132150;NOG36450	hypothetical protein PLEOSDRAFT_1098866 [Pleurotus ostreatus PC15]
X183_00705	1494	672	28.3303	511	22.3464	512	23.5372	722	32.5088	913	40.4026	977	41.7633	727	34.3103	830	34.4249	870	37.8303	750	31.6775	736	34.2391	591	24.7491	952	33.3553	765	28.925	780	34.7344	scaffold003	1776341	1778117	+	1494	-	GO:0005737;GO:0008479;GO:0006400;GO:0008616	K00773	sp|Q9H974|QTRT2_HUMAN Queuine tRNA-ribosyltransferase accessory subunit 2 OS=Homo sapiens GN=QTRT2 PE=1 SV=1	AR	agarNOG09225;opiNOG03449	hypothetical protein PLEOSDRAFT_1031033 [Pleurotus ostreatus PC15]
X183_00706	723	315	27.4413	250	22.5912	256	24.3186	260	24.1907	318	29.0789	364	32.1524	311	30.3293	351	30.0825	308	27.6747	325	28.3651	328	31.5305	345	29.854	384	27.8017	309	24.1425	292	26.8695	scaffold003	1778284	1779181	-	723	-	-	K19374	sp|P97554|DNJB9_RAT DnaJ homolog subfamily B member 9 OS=Rattus norvegicus GN=Dnajb9 PE=2 SV=2	O	opiNOG39604;KOG0715;opiNOG19880	hypothetical protein PLEOSDRAFT_1098868 [Pleurotus ostreatus PC15]
X183_00707	1554	263	10.6595	278	11.6878	290	12.8169	662	28.6564	248	10.5509	440	18.0822	457	20.7351	472	18.8207	423	17.6832	844	34.2714	609	27.2372	526	21.1766	588	19.8064	404	14.6856	414	17.7241	scaffold003	1780307	1782830	+	1554	-	-	-	sp|P17573|LIP1_GEOCN Lipase 1 OS=Geotrichum candidum GN=LIP1 PE=1 SV=2	TRI	opiNOG08245;opiNOG10758;COG2272;opiNOG10041;opiNOG34339	hypothetical protein PLEOSDRAFT_154655 [Pleurotus ostreatus PC15]
X183_00708	3174	2780	55.1659	3142	64.675	3306	71.5372	2632	55.7818	2416	50.3245	3912	78.7123	2137	47.4721	2071	40.4314	2068	42.3267	2099	41.7297	2230	48.8308	2023	39.8759	2780	45.8476	3093	55.0472	2419	50.7042	scaffold003	1787374	1791155	+	3174	-	GO:0005622	K02942	-	J	opiNOG41537	60s acidic ribosomal protein [Coprinopsis cinerea okayama7#130]
X183_00709	1299	130	6.30329	167	8.39933	134	7.08487	383	19.8337	257	13.0802	562	27.6298	273	14.8182	364	17.3635	352	17.6037	521	25.3086	255	13.6435	336	16.1827	457	18.4156	244	10.6107	231	11.8309	scaffold003	1795356	1797922	+	1299	-	GO:0004553;GO:0005975;GO:0005576;GO:0030248	K19356	sp|B0Y9G4|EGLD_ASPFC Probable endo-beta-1,4-glucanase D OS=Neosartorya fumigata (strain CEA10 / CBS 144.89 / FGSC A1163) GN=eglD PE=3 SV=1	SR	opiNOG26596;sorNOG06782	glycoside hydrolase family 61 protein [Pleurotus ostreatus PC15]
X183_00710	1551	88	3.57358	73	3.07502	65	2.87831	65	2.81913	72	3.06909	107	4.40578	99	4.50053	113	4.51453	70	2.93196	79	3.21407	114	5.10845	204	8.22887	220	7.42488	134	4.8804	121	5.19026	scaffold003	1798218	1800797	-	1551	-	GO:0004553;GO:0005975;GO:0005576;GO:0030248	K19356	sp|B0Y9G4|EGLD_ASPFC Probable endo-beta-1,4-glucanase D OS=Neosartorya fumigata (strain CEA10 / CBS 144.89 / FGSC A1163) GN=eglD PE=3 SV=1	SR	opiNOG26596;sorNOG06782	glycoside hydrolase family 61 protein [Pleurotus ostreatus PC15]
X183_00711	1143	1096	60.3945	838	47.9	827	49.693	994	58.4998	944	54.6028	913	51.0123	1354	83.5243	1441	78.1202	1585	90.0853	1382	76.296	1321	80.3253	1185	64.8626	1639	75.0605	1470	72.6496	1260	73.3398	scaffold003	1801314	1802979	-	1143	-	-	-	-	-	-	hypothetical protein PLEOSDRAFT_164797 [Pleurotus ostreatus PC15]
X183_00712	7683	434	3.55788	402	3.41848	377	3.37013	293	2.56537	251	2.15989	235	1.95338	461	4.23068	574	4.62942	573	4.84501	641	5.26462	235	2.12585	312	2.54066	654	4.4558	435	3.19831	389	3.36848	scaffold003	1803247	1814724	+	7683	-	GO:0006259	-	sp|P0CT41|TF212_SCHPO Transposon Tf2-12 polyprotein OS=Schizosaccharomyces pombe (strain 972 / ATCC 24843) GN=Tf2-12 PE=3 SV=1	RB	sordNOG09800;opiNOG01931;treNOG04014	reverse transcriptase-RNase H-integrase [Tricholoma matsutake]
X183_00713	3576	0	0	0	0	0	0	0	0	0	0	0	0	0	0	0	0	0	0	0	0	0	0	0	0	0	0	0	0	0	0	scaffold003	1814754	1818485	+	3576	-	-	-	sp|P10978|POLX_TOBAC Retrovirus-related Pol polyprotein from transposon TNT 1-94 OS=Nicotiana tabacum PE=2 SV=1	R	opiNOG73213;opiNOG00185	hypothetical protein SCLCIDRAFT_33005 [Scleroderma citrinum Foug A]
X183_00714	777	220	17.8334	204	17.1533	190	16.7946	251	21.7303	282	23.9948	315	25.8905	252	22.8676	249	19.8575	312	26.0858	274	22.252	229	20.4838	283	22.787	284	19.1327	336	24.4276	269	23.0328	scaffold003	1820864	1821727	+	777	-	GO:0008270;GO:0003676;GO:0016020	-	-	S	agaNOG06786;agarNOG09212	Uncharacterized protein Hypma_01124 [Hypsizygus marmoreus]
X183_00715	513	124	15.2243	115	14.646	95	12.7187	128	16.7844	120	15.4651	150	18.6734	147	20.2041	130	15.7026	115	14.563	146	17.9587	131	17.748	175	21.3424	194	19.7953	156	17.1779	139	18.0266	scaffold003	1821550	1822106	-	513	-	-	-	-	-	-	-
X183_00716	537	0	0	0	0	0	0	0	0	0	0	0	0	0	0	0	0	0	0	0	0	0	0	0	0	0	0	0	0	0	0	scaffold003	1825599	1826246	-	537	-	-	-	-	-	-	hypothetical protein PLEOSDRAFT_157814 [Pleurotus ostreatus PC15]
X183_00717	1956	0	0	0	0	0	0	0	0	0	0	0	0	0	0	0	0	0	0	0	0	0	0	0	0	0	0	0	0	0	0	scaffold003	1826346	1828418	-	1956	-	-	-	sp|Q7LHG5|YI31B_YEAST Transposon Ty3-I Gag-Pol polyprotein OS=Saccharomyces cerevisiae (strain ATCC 204508 / S288c) GN=TY3B-I PE=3 SV=2	L	COG2801	hypothetical protein Hypma_05289 [Hypsizygus marmoreus]
X183_00718	1707	0	0	0	0	0	0	0	0	0	0	0	0	0	0	0	0	0	0	0	0	0	0	0	0	0	0	0	0	0	0	scaffold003	1828558	1830702	-	1707	-	-	-	sp|Q8I7P9|POL5_DROME Retrovirus-related Pol polyprotein from transposon opus OS=Drosophila melanogaster GN=pol PE=3 SV=1	L	COG2801	hypothetical protein Hypma_11580 [Hypsizygus marmoreus]
X183_00719	1883	0	0	0	0	0	0	0	0	0	0	0	0	0	0	0	0	0	0	0	0	0	0	0	0	0	0	0	0	0	0	scaffold003	1834532	1836582	+	1883	-	-	-	sp|P0CT41|TF212_SCHPO Transposon Tf2-12 polyprotein OS=Schizosaccharomyces pombe (strain 972 / ATCC 24843) GN=Tf2-12 PE=3 SV=1	R	opiNOG01931	Transposon Tf2-11 polyprotein [Hypsizygus marmoreus]
X183_00720	804	0	0	0	0	0	0	0	0	0	0	0	0	0	0	0	0	0	0	0	0	0	0	0	0	0	0	0	0	0	0	scaffold004	2993	3895	-	804	-	-	-	-	-	-	-
X183_00721	585	0	0	0	0	0	0	0	0	0	0	0	0	0	0	0	0	0	0	0	0	0	0	0	0	0	0	0	0	0	0	scaffold004	10252	10986	-	585	-	-	K15192	-	RL	agarNOG09247;KOG1001	hypothetical protein PLEOSDRAFT_1050878, partial [Pleurotus ostreatus PC15]
X183_00722	1245	0	0	0	0	0	0	0	0	0	0	0	0	0	0	0	0	0	0	0	0	0	0	0	0	0	0	0	0	0	0	scaffold004	13602	15091	+	1245	-	-	-	-	-	-	hypothetical protein PLEOSDRAFT_1109181 [Pleurotus ostreatus PC15]
X183_00723	3474	2	0.0362604	6	0.112839	1	0.01977	2	0.038727	2	0.0380618	14	0.257365	1	0.020296	6	0.107021	2	0.0374	3	0.0544918	6	0.120038	3	0.0540273	7	0.105474	0	0	4	0.0766029	scaffold004	16964	21859	-	3474	-	-	-	-	-	-	hypothetical protein PLEOSDRAFT_1050376, partial [Pleurotus ostreatus PC15]
X183_00724	936	0	0	0	0	0	0	0	0	0	0	0	0	0	0	0	0	0	0	0	0	0	0	0	0	0	0	0	0	0	0	scaffold004	25310	27211	+	936	-	-	-	-	S	opiNOG71545;agarNOG07519;opiNOG50365	hypothetical protein PLEOSDRAFT_1033831, partial [Pleurotus ostreatus PC15]
X183_00725	414	0	0	0	0	0	0	0	0	0	0	0	0	0	0	0	0	0	0	0	0	0	0	0	0	0	0	0	0	0	0	scaffold004	27804	28268	+	414	-	-	-	-	-	-	hypothetical protein GYMLUDRAFT_183449 [Gymnopus luxurians FD-317 M1]
X183_00726	897	0	0	0	0	0	0	0	0	0	0	0	0	0	0	0	0	0	0	0	0	0	0	0	0	0	0	0	0	0	0	scaffold004	28333	29276	-	897	-	-	-	-	S	opiNOG59164;agaNOG04834	hypothetical protein GALMADRAFT_157365 [Galerina marginata CBS 339.88]
X183_00727	360	0	0	0	0	0	0	0	0	0	0	0	0	0	0	0	0	0	0	0	0	0	0	0	0	0	0	0	0	0	0	scaffold004	30393	30808	-	360	-	-	-	-	-	-	-
X183_00728	1860	0	0	0	0	0	0	0	0	0	0	0	0	1	0.0379077	0	0	0	0	0	0	0	0	0	0	0	0	0	0	0	0	scaffold004	33130	35386	-	1860	-	GO:0009987	-	-	SD	opiNOG63626;fuNOG21979;agaNOG07413	hypothetical protein PLEOSDRAFT_1045307 [Pleurotus ostreatus PC15]
X183_00729	2769	0	0	0	0	0	0	0	0	0	0	0	0	0	0	0	0	0	0	0	0	0	0	0	0	0	0	0	0	0	0	scaffold004	35418	38677	-	2769	-	GO:0009987	-	-	S	agaNOG02081;opiNOG45862;fuNOG21979	hypothetical protein PLEOSDRAFT_1078941 [Pleurotus ostreatus PC15]
X183_00730	951	0	0	0	0	0	0	0	0	0	0	0	0	0	0	0	0	0	0	0	0	0	0	0	0	0	0	0	0	0	0	scaffold004	38709	39681	-	951	-	GO:0009987	-	-	S	agaNOG06560;opiNOG45862;fuNOG25711	hypothetical protein PLEOSDRAFT_1078941 [Pleurotus ostreatus PC15]
X183_00731	1998	0	0	0	0	0	0	0	0	0	0	0	0	0	0	0	0	0	0	0	0	0	0	0	0	0	0	0	0	0	0	scaffold004	40424	46864	-	1998	-	-	-	-	-	-	hypothetical protein PLEOSDRAFT_160920 [Pleurotus ostreatus PC15]
X183_00732	267	0	0	0	0	0	0	0	0	0	0	0	0	0	0	0	0	0	0	0	0	0	0	0	0	0	0	0	0	0	0	scaffold004	43897	44215	+	267	-	-	-	-	-	-	hypothetical protein PLEOSDRAFT_1085358 [Pleurotus ostreatus PC15]
X183_00733	660	1	0.0954309	0	0	0	0	0	0	0	0	0	0	0	0	0	0	0	0	0	0	0	0	0	0	0	0	0	0	0	0	scaffold004	44258	45039	+	660	-	-	-	-	-	-	hypothetical protein PLEOSDRAFT_1046487, partial [Pleurotus ostreatus PC15]
X183_00734	3027	0	0	0	0	0	0	0	0	0	0	0	0	0	0	0	0	0	0	0	0	0	0	0	0	0	0	0	0	0	0	scaffold004	48585	51807	-	3027	-	GO:0009987	-	sp|Q381V6|PIF4_TRYB2 ATP-dependent DNA helicase PIF4 OS=Trypanosoma brucei brucei (strain 927/4 GUTat10.1) GN=PIF4 PE=3 SV=1	SD	opiNOG45862;opiNOG63626;fuNOG21979	hypothetical protein PLEOSDRAFT_154430 [Pleurotus ostreatus PC15]
X183_00735	750	0	0	0	0	0	0	0	0	0	0	0	0	0	0	0	0	0	0	0	0	0	0	0	0	0	0	0	0	0	0	scaffold004	51841	52803	-	750	-	GO:0009987	-	-	S	agaNOG02081;agaNOG05288;opiNOG45862	hypothetical protein PLEOSDRAFT_154430 [Pleurotus ostreatus PC15]
X183_00736	1659	0	0	0	0	0	0	0	0	0	0	0	0	0	0	0	0	0	0	0	0	0	0	0	0	0	0	0	0	0	0	scaffold004	52852	54540	-	1659	-	GO:0006259;GO:0016787	-	-	S	agaNOG06560;opiNOG45862	hypothetical protein PLEOSDRAFT_1078941 [Pleurotus ostreatus PC15]
X183_00737	351	0	0	0	0	0	0	0	0	0	0	0	0	0	0	0	0	0	0	0	0	0	0	0	0	0	0	0	0	0	0	scaffold004	54544	54972	-	351	-	GO:0009987	-	-	S	fuNOG25711	hypothetical protein PLEOSDRAFT_1046037 [Pleurotus ostreatus PC15]
X183_00738	1890	0	0	0	0	0	0	0	0	0	0	0	0	0	0	0	0	0	0	0	0	0	0	0	0	0	0	0	0	0	0	scaffold004	56846	59683	-	1890	-	-	-	-	-	-	hypothetical protein PLEOSDRAFT_160920 [Pleurotus ostreatus PC15]
X183_00739	567	0	0	0	0	0	0	0	0	0	0	0	0	0	0	0	0	0	0	0	0	0	0	0	0	0	0	0	0	0	0	scaffold004	62502	63111	-	567	-	-	-	-	-	-	hypothetical protein PLEOSDRAFT_172225, partial [Pleurotus ostreatus PC15]
X183_00740	1041	0	0	0	0	0	0	0	0	0	0	0	0	0	0	0	0	0	0	0	0	0	0	0	0	0	0	0	0	0	0	scaffold004	67658	68884	-	1041	-	-	-	-	-	-	hypothetical protein PLEOSDRAFT_164008 [Pleurotus ostreatus PC15]
X183_00741	2220	0	0	0	0	0	0	0	0	0	0	0	0	0	0	0	0	0	0	0	0	0	0	0	0	0	0	0	0	0	0	scaffold004	69012	75059	-	2220	-	GO:0008270;GO:0003676	-	-	-	-	hypothetical protein PLEOSDRAFT_1033298, partial [Pleurotus ostreatus PC15]
X183_00742	882	0	0	0	0	0	0	0	0	0	0	0	0	0	0	0	0	0	0	0	0	0	0	0	0	0	0	0	0	0	0	scaffold004	75226	78106	-	882	-	-	-	-	-	-	hypothetical protein PLEOSDRAFT_1100746 [Pleurotus ostreatus PC15]
X183_00743	2478	0	0	0	0	0	0	0	0	0	0	0	0	0	0	0	0	0	0	0	0	0	0	0	0	0	0	0	0	0	0	scaffold004	80470	83306	+	2478	-	-	-	-	S	eurotNOG11144;opiNOG69567	Integrase/recombinase xerD [Hypsizygus marmoreus]
X183_00744	1206	3	0.156678	1	0.0541739	0	0	0	0	1	0.0548204	0	0	0	0	0	0	1	0.0538671	0	0	0	0	0	0	4	0.173617	0	0	0	0	scaffold004	84486	85758	+	1206	-	-	-	-	S	opiNOG42513	Integrase/recombinase xerD like protein, partial [Termitomyces sp. J132]
X183_00745	4989	2748	34.6925	2964	38.8152	2523	34.7328	2750	37.0794	2598	34.4282	3358	42.9851	3671	51.8814	3816	47.3959	3675	47.8536	3855	48.7586	2972	41.4029	2191	27.4758	4838	50.7611	3774	42.7318	3612	48.167	scaffold004	86214	92978	-	4989	-	-	-	sp|P39992|YEC3_YEAST Uncharacterized protein YEL023C OS=Saccharomyces cerevisiae (strain ATCC 204508 / S288c) GN=YEL023C PE=4 SV=1	SR	NOG00882;COG3673	hypothetical protein PLEOSDRAFT_1011627, partial [Pleurotus ostreatus PC15]
X183_00746	1608	831	32.5498	1299	52.7789	1010	43.1392	873	36.521	791	32.5222	1118	44.4024	932	40.8668	993	38.2656	849	34.2999	965	37.8688	829	35.8314	1082	42.0982	1293	42.0912	1205	42.3315	987	40.8363	scaffold004	93220	94954	+	1608	-	-	-	-	S	agaNOG04102	hypothetical protein PLEOSDRAFT_1100053 [Pleurotus ostreatus PC15]
X183_00747	939	724	48.563	529	36.8068	494	36.1325	658	47.1383	742	52.2429	769	52.3012	609	45.7291	685	45.2033	811	56.1082	761	51.1398	635	47.0006	556	37.0451	957	53.3488	893	53.7215	696	49.3127	scaffold004	95705	96794	+	939	-	GO:0000122;GO:0035004;GO:0000827;GO:0050821;GO:0030674;GO:0005829;GO:0000825;GO:0032958;GO:0000821;GO:0000823;GO:0000824;GO:0045944;GO:0005634;GO:0008440;GO:0046854	K00915	sp|P07250|IPMK_YEAST Inositol polyphosphate multikinase OS=Saccharomyces cerevisiae (strain ATCC 204508 / S288c) GN=ARG82 PE=1 SV=1	TKI	fuNOG14179;opiNOG05683	hypothetical protein PLEOSDRAFT_1032104 [Pleurotus ostreatus PC15]
X183_00748	1458	153	6.60947	114	5.1084	116	5.46433	118	5.44425	116	5.26005	120	5.25623	201	9.72029	207	8.79748	180	8.02022	207	8.95886	203	9.67685	152	6.52241	211	7.57536	142	5.50165	153	6.98151	scaffold004	97067	98985	-	1458	-	-	-	-	S	agaNOG04821	hypothetical protein PLEOSDRAFT_1031682, partial [Pleurotus ostreatus PC15]
X183_00749	1104	254	14.491	251	14.854	256	15.926	119	7.2509	108	6.46761	115	6.65241	163	10.4102	215	12.0674	168	9.88579	206	11.7744	149	9.38022	125	7.08374	266	12.6122	142	7.26577	161	9.70224	scaffold004	99215	100930	-	1104	-	GO:0016021	-	-	S	agaNOG05107	hypothetical protein PLEOSDRAFT_152250 [Pleurotus ostreatus PC15]
X183_00750	705	462	41.2749	558	51.711	475	46.2744	233	22.2321	253	23.7258	170	15.3996	221	22.1026	278	24.4344	305	28.1049	329	29.4474	251	24.7446	265	23.5168	440	32.6695	341	27.323	284	26.8006	scaffold004	101665	102628	-	705	-	-	K10253	sp|P87064|DODA_AMAMU DOPA 4,5-dioxygenase OS=Amanita muscaria GN=DODA PE=1 SV=1	S	opiNOG29256	hypothetical protein PLEOSDRAFT_1088041 [Pleurotus ostreatus PC15]
X183_00751	1158	304	16.5348	227	12.8072	239	14.1751	306	17.7757	595	33.9702	504	27.7954	367	22.3459	420	22.4743	492	27.6012	303	16.511	334	20.0463	221	11.94	502	22.692	405	19.7564	415	23.8427	scaffold004	102842	104241	-	1158	-	GO:0005739;GO:0004830;GO:0005524;GO:0070183	K01867	sp|O42875|SYWM_SCHPO Tryptophan--tRNA ligase, mitochondrial OS=Schizosaccharomyces pombe (strain 972 / ATCC 24843) GN=msw1 PE=3 SV=1	J	opiNOG02372	hypothetical protein PLEOSDRAFT_1033382 [Pleurotus ostreatus PC15]
X183_00752	2175	1040	30.1167	804	24.151	737	23.2726	827	25.5776	870	26.4453	1039	30.5075	769	24.9292	841	23.9598	922	27.5387	808	23.4419	846	27.0338	642	18.4671	993	23.8984	873	22.6734	772	23.6142	scaffold004	104289	107141	+	2175	-	GO:0006474;GO:0031417;GO:0004596;GO:0005634;GO:0005829	-	sp|Q7T322|NAA35_DANRE N-alpha-acetyltransferase 35, NatC auxiliary subunit OS=Danio rerio GN=naa35 PE=2 SV=1	SOR	agarNOG08404;sordNOG04157;opiNOG78777;fuNOG19394;opiNOG81408	hypothetical protein PLEOSDRAFT_1052887 [Pleurotus ostreatus PC15]
X183_00753	1314	956	45.8242	867	43.1083	835	43.6443	832	42.5934	1004	50.5158	896	43.5475	806	43.2494	983	46.3558	918	45.3856	799	38.37	759	40.146	773	36.8049	1124	44.7764	940	40.4106	802	40.6064	scaffold004	107231	108544	-	1314	-	-	-	-	S	agaNOG04102	hypothetical protein PLEOSDRAFT_1100060 [Pleurotus ostreatus PC15]
X183_00754	2127	243	7.19568	261	8.01697	241	7.7819	350	11.0692	265	8.23697	391	11.7398	405	13.4254	529	15.4111	469	14.3244	510	15.1301	379	12.3842	337	9.91253	638	15.7012	338	8.97659	391	12.2299	scaffold004	109468	112082	+	2127	-	-	-	-	S	agaNOG05742	hypothetical protein PLEOSDRAFT_152243 [Pleurotus ostreatus PC15]
X183_00755	831	2017	152.875	1761	138.451	1712	141.494	2631	212.978	2486	197.783	2402	184.596	2666	226.204	2779	207.221	2699	210.995	2732	207.453	2800	234.182	1996	150.273	3112	196.028	2545	173.001	2430	194.545	scaffold004	113080	114415	+	831	-	-	-	sp|Q9RPT1|RHLG_PSEAE Rhamnolipids biosynthesis 3-oxoacyl-[acyl-carrier-protein] reductase OS=Pseudomonas aeruginosa (strain ATCC 15692 / DSM 22644 / CIP 104116 / JCM 14847 / LMG 12228 / 1C / PRS 101 / PAO1) GN=rhlG PE=1 SV=1	QR	NOG06412;opiNOG13063	hypothetical protein PLEOSDRAFT_175043 [Pleurotus ostreatus PC15]
X183_00756	5781	3173	34.57	3100	35.0345	2927	34.7741	3134	36.4678	3084	35.2696	3779	41.7469	3076	37.5166	3483	37.3333	3385	38.0388	3801	41.4892	3106	37.3417	3414	36.9473	4499	40.7372	3733	36.4769	3192	36.7346	scaffold004	115950	123323	+	5781	-	GO:0005089;GO:0005509;GO:0030479;GO:0003779;GO:0043547;GO:0006897;GO:0035023	K20047	sp|A6S9N4|PAN1_BOTFB Actin cytoskeleton-regulatory complex protein pan1 OS=Botryotinia fuckeliana (strain B05.10) GN=pan1 PE=3 SV=1	ZT	opiNOG06244;treNOG08445	hypothetical protein PLEOSDRAFT_1074149 [Pleurotus ostreatus PC15]
X183_00757	1476	1451	61.9176	1077	47.6724	1091	50.7662	994	45.3016	1311	58.7226	1438	62.219	1517	72.4669	1822	76.4905	1823	80.2364	1430	61.135	1147	54.0098	1207	51.1615	1861	65.9992	1540	58.9382	1385	62.4279	scaffold004	123427	125160	-	1476	-	GO:0042802;GO:0006571;GO:0008977;GO:0004665;GO:0005829;GO:0055114	K00211	sp|O60078|TYR1_SCHPO Probable prephenate dehydrogenase [NADP(+)] OS=Schizosaccharomyces pombe (strain 972 / ATCC 24843) GN=tyr1 PE=2 SV=1	E	opiNOG00080	hypothetical protein PLEOSDRAFT_21709 [Pleurotus ostreatus PC15]
X183_00758	606	39	4.05345	35	3.7734	58	6.57342	121	13.4316	218	23.7834	155	16.3346	183	21.2921	154	15.7469	115	12.3281	306	31.8632	131	15.0243	164	16.9314	388	33.5149	443	41.2946	292	32.0572	scaffold004	125969	127310	-	606	-	-	-	-	-	-	hypothetical protein PLEOSDRAFT_1100067 [Pleurotus ostreatus PC15]
X183_00759	1062	203	12.0394	144	8.85881	163	10.5414	359	22.7397	770	47.9353	357	21.4681	346	22.9716	294	17.1541	322	19.6971	625	37.136	370	24.2144	538	31.6942	804	39.6287	1017	54.0952	749	46.9216	scaffold004	128267	130261	-	1062	-	GO:0016020	-	-	-	-	hypothetical protein PLEOSDRAFT_1100067 [Pleurotus ostreatus PC15]
X183_00760	612	42	4.32246	43	4.59044	31	3.47894	38	4.17682	23	2.48465	37	3.86101	50	5.76049	47	4.75874	32	3.3968	55	5.67089	39	4.42903	41	4.19135	82	7.0136	90	8.30718	64	6.95735	scaffold004	132010	132775	+	612	-	-	-	-	S	agaNOG04782	hypothetical protein PLEOSDRAFT_152237 [Pleurotus ostreatus PC15]
X183_00761	1584	310	12.3265	399	16.4572	341	14.7855	823	34.9509	606	25.2934	598	24.11	448	19.9418	501	19.5987	494	20.2602	438	17.4485	594	26.0632	399	15.7594	587	19.3982	654	23.323	534	22.4286	scaffold004	133398	134981	+	1584	-	-	-	-	S	agaNOG07299	hypothetical protein PLEOSDRAFT_1088045 [Pleurotus ostreatus PC15]
X183_00762	624	992	100.129	852	89.2057	741	81.5586	979	105.539	1746	184.99	1569	160.579	1252	141.469	1382	137.236	1370	142.629	1004	101.529	967	107.705	921	92.3415	1159	97.2249	1132	102.476	996	106.192	scaffold004	135388	136180	-	624	-	GO:0005737	-	sp|Q9P7W0|OPA3_SCHPO OPA3-like protein OS=Schizosaccharomyces pombe (strain 972 / ATCC 24843) GN=SPBC1703.11 PE=3 SV=1	SR	NOG77152;opiNOG30369;treNOG08877	hypothetical protein PLEOSDRAFT_1052895 [Pleurotus ostreatus PC15]
X183_00763	906	351	24.4012	347	25.023	298	22.5904	250	18.562	471	34.3702	280	19.737	495	38.5228	454	31.0508	489	35.0632	592	41.2319	493	37.8194	385	26.5861	733	42.3501	538	33.5441	549	40.3143	scaffold004	136832	137848	+	906	-	-	-	sp|A0A097ZPD4|ANDH_EMEVA Oxidoreductase andH OS=Emericella variicolor GN=andH PE=1 SV=1	Q	opiNOG28313;opiNOG34548;opiNOG28433	hypothetical protein PLEOSDRAFT_19594, partial [Pleurotus ostreatus PC15]
X183_00764	1305	90	4.34375	135	6.75866	88	4.63136	106	5.46398	70	3.54631	36	1.76174	92	4.9707	63	2.99141	73	3.63399	63	3.04628	84	4.47368	345	16.5398	52	2.08579	71	3.07334	64	3.26276	scaffold004	138179	139538	-	1305	-	-	-	-	S	agaNOG07392;agarNOG09083	hypothetical protein PLEOSDRAFT_1088047 [Pleurotus ostreatus PC15]
X183_00765	276	0	0	0	0	0	0	0	0	0	0	0	0	0	0	1	0.22451	0	0	0	0	0	0	0	0	0	0	0	0	0	0	scaffold004	140597	141128	-	276	-	GO:0016020	-	-	-	-	hypothetical protein PLEOSDRAFT_170890 [Pleurotus ostreatus PC15]
X183_00766	3102	0	0	0	0	0	0	0	0	0	0	1	0.0205877	0	0	0	0	0	0	0	0	0	0	0	0	0	0	0	0	0	0	scaffold004	141305	144872	+	3102	-	-	-	sp|P0CT41|TF212_SCHPO Transposon Tf2-12 polyprotein OS=Schizosaccharomyces pombe (strain 972 / ATCC 24843) GN=Tf2-12 PE=3 SV=1	RL	COG2801;opiNOG01931	hypothetical protein MPER_13185 [Moniliophthora perniciosa FA553]
X183_00767	324	41	7.97024	64	12.9054	60	12.7187	53	11.0039	62	12.6513	48	9.46121	46	10.0104	54	10.3275	82	16.4414	35	6.81652	46	9.86753	37	7.14461	63	10.1783	44	7.67132	41	8.41888	scaffold004	148972	149295	-	324	-	-	-	-	-	-	-
X183_00768	171	101	37.2013	120	45.8482	123	49.4021	95	37.3716	108	41.7558	134	50.0448	108	44.5316	127	46.0207	121	45.9685	92	33.9494	104	42.2701	81	29.6354	132	40.407	98	32.3737	92	35.7937	scaffold004	149478	149706	+	171	-	GO:0046872	-	sp|A2ZAC2|BRE1B_ORYSI E3 ubiquitin-protein ligase BRE1-like 2 OS=Oryza sativa subsp. indica GN=BRE1B PE=3 SV=2	O	euNOG28249;agarNOG09117	hypothetical protein LAESUDRAFT_736205 [Laetiporus sulphureus 93-53]
X183_00769	627	1097	110.198	1126	117.33	1082	118.521	996	106.858	1768	186.425	1473	150.033	1300	146.19	1319	130.354	1480	153.343	1222	122.983	989	109.629	1000	99.7825	1470	122.724	1271	114.509	1226	130.088	scaffold004	150025	150700	-	627	-	GO:0006412	K02992	sp|O13744|RT07_SCHPO 37S ribosomal protein S7, mitochondrial OS=Schizosaccharomyces pombe (strain 972 / ATCC 24843) GN=rsm7 PE=1 SV=2	J	COG0049	hypothetical protein PLEOSDRAFT_1088048 [Pleurotus ostreatus PC15]
X183_00770	2280	1373	37.9287	1735	49.7167	1578	47.5344	2425	71.5469	2369	68.6941	2602	72.8825	2205	68.189	2368	64.3565	2177	62.029	2643	73.148	3109	94.7723	2244	61.5758	3172	72.8244	3565	88.3257	2644	77.1511	scaffold004	153485	156324	+	2280	-	GO:0016746	K00624	sp|P80235|CACM_YEAST Putative mitochondrial carnitine O-acetyltransferase OS=Saccharomyces cerevisiae (strain ATCC 204508 / S288c) GN=YAT1 PE=1 SV=2	I	opiNOG01107;treNOG06797	hypothetical protein PLEOSDRAFT_163963 [Pleurotus ostreatus PC15]
X183_00771	1254	336	16.8762	262	13.6503	220	12.0493	444	23.8177	681	35.9037	347	17.6719	172	9.671	211	10.4263	176	9.11772	281	14.14	455	25.2179	660	32.9282	719	30.013	537	24.1902	313	16.6059	scaffold004	158753	160006	+	1254	-	-	-	-	S	agaNOG06428;agaNOG05876;agaNOG04981	hypothetical protein PLEOSDRAFT_1095627 [Pleurotus ostreatus PC15]
X183_00772	1242	537	27.2324	465	24.4607	477	26.3775	631	34.176	677	36.0376	842	43.2953	449	25.4897	492	24.5465	509	26.6236	459	23.3201	353	19.7537	355	17.8825	525	22.1267	539	24.5149	392	20.9981	scaffold004	160642	162157	-	1242	-	GO:0016021	K13704	sp|Q6AYT7|ABD12_RAT Monoacylglycerol lipase ABHD12 OS=Rattus norvegicus GN=Abhd12 PE=2 SV=1	R	opiNOG01736	hypothetical protein PLEOSDRAFT_1033726, partial [Pleurotus ostreatus PC15]
X183_00773	654	637	61.3472	565	56.4428	598	62.8	49	5.04002	26	2.62836	35	3.41775	39	4.20463	65	6.15859	36	3.57599	104	10.0345	31	3.29442	50	4.78315	138	11.0454	109	9.4148	103	10.4779	scaffold004	162940	163744	-	654	-	-	-	sp|D4AUF1|WSCD1_ARTBC WSC domain-containing protein ARB_07867 OS=Arthroderma benhamiae (strain ATCC MYA-4681 / CBS 112371) GN=ARB_07867 PE=1 SV=1	SOG	opiNOG71303;opiNOG04617;NOG11442	hypothetical protein PLEOSDRAFT_1031730, partial [Pleurotus ostreatus PC15]
X183_00774	972	322	20.8652	278	18.686	285	20.1379	391	27.0598	352	23.9423	718	47.1747	475	34.4562	652	41.5649	534	35.69	580	37.6532	618	44.1894	867	55.8052	625	33.6583	731	42.4828	487	33.3333	scaffold004	165917	166933	-	972	-	-	-	-	-	-	-
X183_00775	1017	109	6.75054	119	7.64475	97	6.55069	289	19.1157	238	15.472	276	17.3316	450	31.1984	587	35.7654	437	27.9146	470	29.162	395	26.9943	381	23.4383	577	29.6984	453	25.1617	413	27.0175	scaffold004	168209	169428	+	1017	-	-	-	-	-	-	hypothetical protein PLEOSDRAFT_152243 [Pleurotus ostreatus PC15]
X183_00776	399	29	4.57781	21	3.43862	38	6.54104	40	6.74374	104	17.2326	332	53.1393	67	11.8397	94	14.5982	76	12.374	51	8.06561	42	7.31597	57	8.93766	74	9.70817	36	5.09673	34	5.66919	scaffold004	169831	170288	-	399	-	-	-	-	-	-	-
X183_00777	2313	13165	358.491	9962	281.39	9951	295.48	10200	296.646	14507	414.659	15906	439.173	14635	446.126	14242	381.541	14953	419.975	14813	404.117	12243	367.881	12217	330.454	16571	375.018	16035	391.612	13941	400.99	scaffold004	172365	175613	+	2313	-	GO:0006413;GO:0003743;GO:0022627	K15026	sp|O74965|EIF2A_SCHPO Eukaryotic translation initiation factor 2A OS=Schizosaccharomyces pombe (strain 972 / ATCC 24843) GN=SPBC4B4.04 PE=1 SV=1	J	opiNOG09254	hypothetical protein PLEOSDRAFT_1095628 [Pleurotus ostreatus PC15]
X183_00778	2262	984	27.399	247	7.13414	265	8.04618	1377	40.9501	688	20.1088	642	18.1256	636	19.8246	768	21.0385	613	17.6051	495	13.8087	616	18.9271	549	15.1845	684	15.8286	363	9.06518	408	12	scaffold004	176721	179629	+	2262	-	-	-	sp|D4B1P2|A2372_ARTBC Uncharacterized FAD-linked oxidoreductase ARB_02372 OS=Arthroderma benhamiae (strain ATCC MYA-4681 / CBS 112371) GN=ARB_02372 PE=1 SV=1	R	sorNOG04294;opiNOG04063	FAD-binding domain-containing protein [Fibulorhizoctonia sp. CBS 109695]
X183_00779	690	52	4.74665	33	3.12466	29	2.88659	47	4.58208	66	6.32389	290	26.841	73	7.45958	62	5.56786	52	4.89582	55	5.02983	88	8.86399	85	7.70711	93	7.05525	20	1.63736	33	3.18185	scaffold004	179993	181795	+	690	-	-	-	-	-	-	-
X183_00780	795	9	0.713031	10	0.821808	8	0.691129	48	4.06151	26	2.1622	59	4.73953	47	4.16842	53	4.13099	35	2.86004	49	3.88928	62	5.42026	50	3.93482	40	2.63373	30	2.13165	42	3.51477	scaffold004	182216	183058	-	795	-	-	-	-	-	-	hypothetical protein PLEOSDRAFT_152243 [Pleurotus ostreatus PC15]
X183_00781	1068	307	18.1051	327	20.0039	283	18.1992	311	19.5886	432	26.7425	415	24.8158	360	23.7669	373	21.6413	409	24.8784	425	25.1106	355	23.1022	430	25.1895	430	21.0754	392	20.7337	368	22.9241	scaffold004	183856	185151	+	1068	-	-	-	-	S	opiNOG50114;NOG171546	hypothetical protein Hypma_10840 [Hypsizygus marmoreus]
X183_00782	2403	2	0.0524214	0	0	0	0	0	0	0	0	0	0	0	0	0	0	0	0	1	0.0262595	0	0	0	0	0	0	0	0	0	0	scaffold004	187476	191427	-	2403	-	-	-	-	S	agarNOG07837	hypothetical protein PLEOSDRAFT_1106070 [Pleurotus ostreatus PC15]
X183_00783	822	4	0.306493	3	0.238444	1	0.0835535	13	1.06386	4	0.32172	12	0.932309	6	0.514659	7	0.527681	11	0.869345	20	1.53532	14	1.18373	8	0.608892	12	0.764166	7	0.481048	17	1.37592	scaffold004	192737	193758	-	822	-	-	-	-	S	agarNOG07837	hypothetical protein PLEOSDRAFT_1048158 [Pleurotus ostreatus PC15]
X183_00784	2481	0	0	0	0	0	0	0	0	0	0	0	0	0	0	0	0	0	0	0	0	0	0	0	0	0	0	0	0	0	0	scaffold004	195456	198640	+	2481	-	-	-	sp|P08770|TRA1_MAIZE Putative AC transposase OS=Zea mays PE=2 SV=2	SL	opiNOG72096;NOG101447;opiNOG57854;opiNOG35587	hypothetical protein M378DRAFT_201131 [Amanita muscaria Koide BX008]
X183_00785	351	0	0	0	0	0	0	0	0	0	0	0	0	0	0	0	0	0	0	0	0	0	0	0	0	0	0	0	0	0	0	scaffold004	200831	201288	-	351	-	-	-	-	-	-	-
X183_00786	1833	0	0	0	0	0	0	0	0	0	0	0	0	0	0	0	0	0	0	0	0	0	0	0	0	0	0	0	0	0	0	scaffold004	201557	203734	+	1833	-	-	-	-	-	-	-
X183_00787	1695	0	0	0	0	0	0	0	0	0	0	0	0	0	0	0	0	0	0	0	0	0	0	0	0	0	0	0	0	0	0	scaffold004	204073	206087	-	1695	-	-	-	-	-	-	hypothetical protein M413DRAFT_32605 [Hebeloma cylindrosporum h7]
X183_00788	468	0	0	0	0	0	0	0	0	0	0	0	0	0	0	0	0	0	0	0	0	0	0	0	0	0	0	0	0	0	0	scaffold004	206367	206897	+	468	-	-	-	-	I	treNOG06437;opiNOG00534	hypothetical protein PLEOSDRAFT_1088772 [Pleurotus ostreatus PC15]
X183_00789	426	0	0	0	0	0	0	0	0	0	0	0	0	0	0	0	0	0	0	0	0	0	0	0	0	0	0	0	0	0	0	scaffold004	208390	208921	+	426	-	-	-	-	-	-	-
X183_00790	567	0	0	0	0	0	0	0	0	0	0	0	0	0	0	0	0	0	0	0	0	0	0	0	0	0	0	0	0	0	0	scaffold004	209242	209858	-	567	-	-	-	-	-	-	hypothetical protein M404DRAFT_168313 [Pisolithus tinctorius Marx 270]
X183_00791	1365	0	0	0	0	0	0	0	0	0	0	0	0	0	0	0	0	0	0	0	0	0	0	0	0	0	0	0	0	0	0	scaffold004	210608	212123	+	1365	-	-	-	-	SR	opiNOG38909;opiNOG45380;agaNOG04876;opiNOG53953	predicted protein, partial [Mycena chlorophos]
X183_00792	1632	22639	873.715	21320	853.502	18576	781.751	17565	724.006	16229	657.447	25059	980.605	31816	1374.57	35490	1347.51	34538	1374.83	48299	1867.49	49860	2123.38	40514	1553.13	54511	1748.41	43704	1512.74	38576	1572.58	scaffold004	216886	218517	+	1632	-	GO:0006355;GO:0043565;GO:0003700	-	-	S	basNOG04249;opiNOG47074	hypothetical protein PLEOSDRAFT_1057910 [Pleurotus ostreatus PC15]
X183_00793	3756	2336	39.1724	2614	45.4692	2523	46.1347	4323	77.4236	3410	60.0231	3462	58.8643	3087	57.9497	3287	54.2275	3004	51.9572	3425	57.5407	3333	61.6745	3257	54.2518	4120	57.4183	3875	58.2785	3160	55.9728	scaffold004	219028	224040	+	3756	-	GO:0016021;GO:0045134;GO:0043262;GO:0016887;GO:0006256;GO:0046712;GO:0005783;GO:0005794;GO:0004382;GO:0006487	K01526	sp|Q8TGG8|GDA1_ASPFU Probable guanosine-diphosphatase OS=Neosartorya fumigata (strain ATCC MYA-4609 / Af293 / CBS 101355 / FGSC A1100) GN=gda1 PE=3 SV=2	F	treNOG05865;opiNOG05387	hypothetical protein PLEOSDRAFT_1078106 [Pleurotus ostreatus PC15]
X183_00794	249	22	5.56488	28	7.34677	39	10.7573	15	4.05234	15	3.98273	37	9.48971	27	7.64548	22	5.47481	31	8.08786	45	11.4039	34	9.4902	37	9.2966	42	8.82934	20	4.53725	28	7.48125	scaffold004	222925	223173	-	249	-	GO:0055085;GO:0016021	-	-	G	COG0477;opiNOG20697	hypothetical protein PLEOSDRAFT_31556, partial [Pleurotus ostreatus PC15]
X183_00795	3243	3930	76.327	4377	88.1794	4046	85.6871	6056	125.618	4329	88.2531	3977	78.3176	3508	76.2699	3715	70.9835	3533	70.773	4795	93.3	4904	105.099	4334	83.6111	6168	99.5579	6200	107.996	4838	99.2508	scaffold004	227114	231817	-	3243	-	GO:0016020	-	sp|Q9US44|YIZG_SCHPO Uncharacterized transporter C1002.16c OS=Schizosaccharomyces pombe (strain 972 / ATCC 24843) GN=SPAC1002.16c PE=3 SV=1	G	COG0477;opiNOG20697	hypothetical protein PLEOSDRAFT_31556, partial [Pleurotus ostreatus PC15]
X183_00796	429	185	27.1611	147	22.3871	131	20.9725	382	59.8991	385	59.3325	388	57.7597	383	62.948	393	56.765	339	51.335	398	58.5418	375	60.7533	664	96.8351	440	53.6876	465	61.2291	347	53.813	scaffold004	232496	233175	-	429	-	GO:0005829;GO:0042797;GO:0008270;GO:0003676;GO:0005730;GO:0006386;GO:0042779;GO:0006355;GO:0003899;GO:0005666	K03019	sp|Q9Y2Y1|RPC10_HUMAN DNA-directed RNA polymerase III subunit RPC10 OS=Homo sapiens GN=POLR3K PE=1 SV=2	K	opiNOG34047	hypothetical protein PLEOSDRAFT_1044956 [Pleurotus ostreatus PC15]
X183_00797	981	187	12.0062	124	8.25829	136	9.52152	373	25.5772	347	23.3857	487	31.7037	393	28.2465	401	25.3292	411	27.2172	557	35.8283	568	40.2416	438	27.9336	498	26.5729	428	24.6455	431	29.2296	scaffold004	233283	234321	+	981	-	-	-	sp|A6S3E0|SSH4_BOTFB Protein ssh4 OS=Botryotinia fuckeliana (strain B05.10) GN=ssh4 PE=3 SV=1	SR	opiNOG06188;KOG1477	hypothetical protein PLEOSDRAFT_1094065 [Pleurotus ostreatus PC15]
X183_00798	1548	1307	53.1787	1401	59.1296	1207	53.5516	204	8.86489	155	6.61988	243	10.025	177	8.062	288	11.5283	232	9.73617	285	11.6175	300	13.4693	353	14.2668	228	7.70979	176	6.4225	151	6.48965	scaffold004	234442	237118	-	1548	-	GO:0055085;GO:0016021	-	sp|Q44470|TUB4_AGRVI Putative tartrate transporter OS=Agrobacterium vitis GN=ttuB PE=2 SV=1	G	opiNOG00469;treNOG04495;KOG2533	hypothetical protein PLEOSDRAFT_1113522 [Pleurotus ostreatus PC15]
X183_00799	2106	7741	231.511	11308	350.804	9676	315.554	344	10.9879	250	7.84822	372	11.2807	394	13.191	579	17.0359	493	15.2076	401	12.0151	258	8.51446	299	8.88249	601	14.9381	412	11.051	309	9.76147	scaffold004	238332	242191	-	2106	-	GO:0005975;GO:0004553;GO:0016020	-	sp|Q0CHZ8|EXGD_ASPTN Probable glucan 1,3-beta-glucosidase D OS=Aspergillus terreus (strain NIH 2624 / FGSC A1156) GN=exgD PE=3 SV=1	S	treNOG04294;opiNOG54886	glycoside hydrolase family 5 protein [Pleurotus ostreatus PC15]
X183_00800	864	1628	118.679	1968	148.816	1739	138.236	1611	125.428	1256	96.1092	1373	101.486	1473	120.207	1722	123.499	1671	125.642	1682	122.844	1339	107.712	1305	94.4972	2138	129.531	2008	131.284	1694	130.441	scaffold004	242635	243655	-	864	-	GO:0005730	K13102	sp|Q9Y7X9|KIN17_SCHPO KIN17-like protein OS=Schizosaccharomyces pombe (strain 972 / ATCC 24843) GN=SPBC365.09c PE=3 SV=1	AR	NOG05669;opiNOG16147	hypothetical protein PLEOSDRAFT_1090108 [Pleurotus ostreatus PC15]
X183_00801	1101	652	37.2986	448	26.5845	254	15.8447	26	1.58855	37	2.22179	50	2.90024	73	4.67494	56	3.15171	73	4.30731	49	2.80833	30	1.89378	32	1.81838	54	2.56735	48	2.46273	27	1.63152	scaffold004	244242	245555	-	1101	-	GO:0005525	-	-	SR	opiNOG31340;opiNOG69455;NOG126517	hypothetical protein PLEOSDRAFT_1045552, partial [Pleurotus ostreatus PC15]
X183_00802	1341	1273	59.7905	978	47.6483	639	32.7272	129	6.47105	59	2.90879	126	6.00057	109	5.7311	140	6.46911	124	6.00709	86	4.04678	39	2.0213	49	2.28607	59	2.30304	65	2.73809	52	2.57982	scaffold004	246486	248076	+	1341	-	GO:0005525	-	-	SR	opiNOG31340;opiNOG69455;NOG126517	hypothetical protein PLEOSDRAFT_1066732 [Pleurotus ostreatus PC15]
X183_00803	2076	1893	57.4323	2043	64.2952	1869	61.8327	1481	47.989	1820	57.9607	1996	61.4022	1893	64.293	2016	60.174	2002	62.6481	1783	54.1956	1649	55.2063	1616	48.7008	2229	56.2032	1682	45.7679	1681	53.8711	scaffold004	248726	251622	+	2076	-	GO:0016021;GO:0044695;GO:0060049;GO:0034067;GO:0016485;GO:0000328;GO:0005783	-	sp|Q9HE10|DSC3_SCHPO DSC E3 ubiquitin ligase complex subunit 3 OS=Schizosaccharomyces pombe (strain 972 / ATCC 24843) GN=dsc3 PE=1 SV=1	S	opiNOG06632;NOG118836;NOG98232	hypothetical protein PLEOSDRAFT_1066734 [Pleurotus ostreatus PC15]
X183_00804	3138	8134	163.262	6861	142.847	6995	153.099	4259	91.2995	5331	112.317	6531	132.916	8798	197.684	10337	204.121	10073	208.534	8803	177.018	6127	135.703	5674	113.125	11231	187.346	7962	143.328	8388	177.836	scaffold004	252364	256608	+	3138	-	GO:0008536;GO:0005622;GO:0006886	K20223	sp|O59809|IMA3_SCHPO Probable importin c550.11 OS=Schizosaccharomyces pombe (strain 972 / ATCC 24843) GN=SPCC550.11 PE=3 SV=1	U	opiNOG02195	hypothetical protein PLEOSDRAFT_1113527 [Pleurotus ostreatus PC15]
X183_00805	1362	1333	61.6433	1271	60.9686	1026	51.7376	638	31.5107	526	25.5328	860	40.3248	531	27.4889	672	30.573	510	24.3256	671	31.0875	646	32.9648	596	27.3773	723	27.7869	600	24.8849	504	24.6189	scaffold004	258198	260079	-	1362	-	GO:0005829;GO:0006348;GO:0000812;GO:0031491;GO:0043486;GO:0000784	K11662	sp|P0CM05|ARP6_CRYNB Actin-like protein ARP6 OS=Cryptococcus neoformans var. neoformans serotype D (strain B-3501A) GN=ARP6 PE=3 SV=1	Z	opiNOG01086	hypothetical protein PLEOSDRAFT_1078119 [Pleurotus ostreatus PC15]
X183_00806	957	831	54.6918	1300	88.7501	1229	88.2015	520	36.5515	418	28.8771	397	26.4929	500	36.8382	566	36.648	535	36.3172	477	31.4519	655	47.5691	686	44.8471	410	22.4259	346	20.4233	372	25.8611	scaffold004	260464	261526	+	957	-	-	-	sp|Q29RZ5|TNG2_BOVIN Transport and Golgi organization protein 2 homolog OS=Bos taurus GN=TANGO2 PE=2 SV=1	S	treNOG07242;opiNOG06620;fuNOG11280	hypothetical protein PLEOSDRAFT_1045084, partial [Pleurotus ostreatus PC15]
X183_00807	1314	3742	179.366	4296	213.603	3177	166.057	1615	82.6782	1918	96.5034	4375	212.634	1737	93.2062	1932	91.1082	1582	78.2136	3331	159.963	2343	123.929	938	44.6611	2613	104.093	3138	134.902	2270	114.933	scaffold004	261669	263302	-	1314	-	GO:0006357;GO:0000981;GO:0005634;GO:0008270	-	-	SK	agaNOG06726;agarNOG09291;NOG207906	hypothetical protein PLEOSDRAFT_1106556 [Pleurotus ostreatus PC15]
X183_00808	1275	1422	70.2461	1079	55.2903	1068	57.5304	770	40.6251	1391	72.1284	1314	65.8166	1021	56.462	1084	52.6823	1031	52.5315	1367	67.6548	1066	58.1089	936	45.9291	1427	58.5858	1791	79.3502	1258	65.6426	scaffold004	265459	267591	+	1275	-	GO:0006659;GO:0016021	K08730	sp|E7EY42|PTSS2_DANRE Phosphatidylserine synthase 2 OS=Danio rerio GN=ptdss2 PE=3 SV=1	I	opiNOG08995	hypothetical protein PLEOSDRAFT_1106557 [Pleurotus ostreatus PC15]
X183_00809	1593	6168	243.872	4620	189.48	4477	193.022	6212	262.319	3682	152.812	6476	259.622	3657	161.864	4325	168.235	3971	161.94	3974	157.417	3384	147.642	3584	140.758	5270	173.17	4610	163.474	3993	166.763	scaffold004	269957	272551	-	1593	-	-	-	-	S	agarNOG09325	hypothetical protein PLEOSDRAFT_1113529 [Pleurotus ostreatus PC15]
X183_00810	933	119	8.03338	156	10.924	157	11.5572	261	18.818	248	17.5735	295	20.1925	344	25.9966	399	26.4994	321	22.3509	328	22.1836	355	26.4449	327	21.9274	537	30.1281	374	22.644	354	25.2428	scaffold004	274279	275638	+	933	-	GO:0030001;GO:0016021;GO:0046873;GO:0055085	-	-	S	NOG132150;NOG36450	hypothetical protein PLEOSDRAFT_1045916 [Pleurotus ostreatus PC15]
X183_00811	4479	3135	44.0848	2833	41.3241	2790	42.7818	2882	43.2839	2792	41.212	3696	52.6989	3373	53.0977	4057	56.1267	3807	55.217	3874	54.5781	3079	47.7776	3088	43.1338	4944	57.7798	3811	48.064	3445	51.1709	scaffold004	276154	280938	-	4479	-	-	K20521	sp|O42854|YFHH_SCHPO SH3 domain-containing protein C23A1.17 OS=Schizosaccharomyces pombe (strain 972 / ATCC 24843) GN=SPAC23A1.17 PE=1 SV=1	ZSTR	NOG29616;opiNOG80603;treNOG06993;basNOG03925;opiNOG80663	hypothetical protein PILCRDRAFT_821853 [Piloderma croceum F 1598]
X183_00812	1263	555	27.6772	462	23.8988	375	20.3922	562	29.9328	551	28.8428	627	31.7041	486	27.1315	524	25.7083	501	25.7695	384	19.1853	595	32.7423	516	25.5604	532	22.0489	483	21.6026	432	22.756	scaffold004	281113	282697	-	1263	-	GO:0009987	-	-	R	opiNOG24827;basNOG04169	hypothetical protein PLEOSDRAFT_1045590 [Pleurotus ostreatus PC15]
X183_00813	969	371	24.1148	446	30.071	368	26.0832	465	32.2807	479	32.6814	556	36.6439	501	36.4548	686	43.8678	508	34.0574	609	39.6582	414	29.6942	506	32.67	738	39.8668	440	25.6502	470	32.2693	scaffold004	283177	284402	-	969	-	-	-	-	AT	treNOG07268;opiNOG36906	hypothetical protein PLEOSDRAFT_174266 [Pleurotus ostreatus PC15]
X183_00814	1647	914	34.9531	1021	40.5014	885	36.9051	1054	43.0488	1192	47.8489	1338	51.8816	1228	52.5709	1191	44.8088	1329	52.4207	1131	43.332	891	37.5993	905	34.3777	1332	42.334	1156	39.6485	1092	44.1107	scaffold004	284825	287020	+	1647	-	-	-	-	SR	opiNOG67622;NOG179606	hypothetical protein PLEOSDRAFT_161451 [Pleurotus ostreatus PC15]
X183_00815	1212	1116	57.9955	823	44.3644	878	49.754	1113	61.7741	1128	61.5313	1287	67.8151	1254	72.9517	1294	66.1572	1381	74.0222	1357	70.6508	1093	62.6777	791	40.8315	1319	56.9666	1045	48.7053	1015	55.7158	scaffold004	287208	288575	+	1212	-	GO:0005730;GO:0042273;GO:0000280;GO:0006364;GO:0044732;GO:0030687;GO:0034399	K14823	sp|P36049|EBP2_YEAST rRNA-processing protein EBP2 OS=Saccharomyces cerevisiae (strain ATCC 204508 / S288c) GN=EBP2 PE=1 SV=1	A	treNOG04755;opiNOG13552;fuNOG04625	hypothetical protein PLEOSDRAFT_1094077 [Pleurotus ostreatus PC15]
X183_00816	2241	480	13.4906	581	16.9384	548	16.7948	983	29.507	521	15.3704	598	17.0416	902	28.3795	887	24.526	896	25.9739	1325	37.309	867	26.8889	966	26.9685	1159	27.072	909	22.9131	849	25.2047	scaffold004	288927	291688	-	2241	-	GO:0055085;GO:0016021;GO:0022857	-	sp|Q9C101|YKT8_SCHPO Uncharacterized MFS-type transporter PB1E7.08c OS=Schizosaccharomyces pombe (strain 972 / ATCC 24843) GN=SPAPB1E7.08c PE=1 SV=1	RG	treNOG08101;NOG15293;opiNOG03342	hypothetical protein PLEOSDRAFT_160280 [Pleurotus ostreatus PC15]
X183_00817	1233	1973	100.785	1947	103.167	1710	95.2509	2108	115.006	1759	94.3174	2900	150.205	2934	167.779	3019	151.721	2981	157.062	3063	156.756	2591	146.049	2838	144.003	3304	140.267	2554	117.009	2263	122.106	scaffold004	292078	294019	-	1233	-	-	-	-	R	agaNOG03492;opiNOG07425	hypothetical protein PLEOSDRAFT_1045409 [Pleurotus ostreatus PC15]
X183_00818	2316	1587	43.159	1429	40.3117	1245	36.9205	1463	42.4932	1491	42.5626	1640	45.2226	1394	42.439	1442	38.5809	1318	36.9699	1344	36.6185	1023	30.6996	1740	47.0038	1707	38.581	1468	35.8055	1351	38.809	scaffold004	295303	298213	+	2316	-	GO:1902600;GO:0005886;GO:0015385;GO:0016021;GO:0030004;GO:0035725	-	sp|O14123|NAH2_SCHPO Probable Na(+)/H(+) antiporter C3A11.09 OS=Schizosaccharomyces pombe (strain 972 / ATCC 24843) GN=sod22 PE=1 SV=1	P	treNOG07374;opiNOG03005	hypothetical protein PLEOSDRAFT_174268 [Pleurotus ostreatus PC15]
X183_00819	4431	3961	56.3036	3795	55.9561	3486	54.0334	3659	55.5488	2438	36.3765	3686	53.1256	2363	37.6013	2972	41.5616	2650	38.8522	1971	28.0689	1927	30.2256	2004	28.2955	2595	30.6559	2014	25.6756	1975	29.6538	scaffold004	298404	304911	-	4431	-	GO:0005975;GO:0004553	-	sp|A1D199|BGALB_NEOFI Probable beta-galactosidase B OS=Neosartorya fischeri (strain ATCC 1020 / DSM 3700 / CBS 544.65 / FGSC A1164 / JCM 1740 / NRRL 181 / WB 181) GN=lacB PE=3 SV=1	G	opiNOG04358	glycoside hydrolase family 35 protein [Pleurotus ostreatus PC15]
X183_00820	1026	632	38.7974	615	39.162	582	38.9594	392	25.7012	448	28.8682	464	28.8816	283	19.4482	330	19.9302	331	20.9581	253	15.5601	282	19.1028	197	12.0127	356	18.1627	223	12.2778	247	16.0164	scaffold004	305550	307526	-	1026	-	-	-	-	S	agaNOG05278;agaNOG04941	hypothetical protein PLEOSDRAFT_1106583 [Pleurotus ostreatus PC15]
X183_00821	1743	1409	50.9151	1302	48.8035	1449	57.0962	1110	42.839	1286	48.779	1488	54.52	716	28.9638	927	32.9555	803	29.9288	548	19.8392	616	24.5629	540	19.3829	944	28.35	737	23.8854	645	24.6194	scaffold004	308014	310376	-	1743	-	-	-	-	SR	opiNOG67622;NOG179606	hypothetical protein PLEOSDRAFT_1032592 [Pleurotus ostreatus PC15]
X183_00822	321	75	14.716	44	8.9554	39	8.34441	58	12.1545	51	10.504	71	14.1255	48	10.5433	61	11.7753	79	15.988	82	16.1194	66	14.2901	62	12.0839	83	13.5348	64	11.2626	76	15.7516	scaffold004	316023	316401	-	321	-	GO:0055086	K01490	-	F	opiNOG02664	AMP deaminase [Hypsizygus marmoreus]
X183_00823	1908	3595	118.673	2844	97.3842	2518	90.6387	2003	70.6182	1779	61.6434	2452	82.0716	2340	86.4725	2644	85.8675	2487	84.6776	3011	99.5801	2566	93.4704	2363	77.4832	3284	90.0955	2900	85.8582	2593	90.4148	scaffold004	316478	318435	+	1908	-	GO:0005829	-	sp|P34164|SIP2_YEAST SNF1 protein kinase subunit beta-2 OS=Saccharomyces cerevisiae (strain ATCC 204508 / S288c) GN=SIP2 PE=1 SV=3	SG	euNOG45512;NOG224400;opiNOG02947;basNOG03327	carbohydrate-binding module family 48 protein [Pleurotus ostreatus PC15]
X183_00824	990	698	44.4072	796	52.531	786	54.5285	728	49.4664	700	46.7468	812	52.3807	667	47.5041	692	43.3128	656	43.0467	580	36.9686	582	40.8586	479	30.2707	717	37.9108	585	33.3797	556	37.3641	scaffold004	318811	320112	+	990	-	GO:0016021	-	-	SR	opiNOG30610;agarNOG06202	hypothetical protein PLEOSDRAFT_1106586 [Pleurotus ostreatus PC15]
X183_00825	2067	926	28.2165	588	18.5855	552	18.3415	1032	33.5856	714	22.8374	2159	66.7057	603	20.5692	850	25.4814	750	23.5718	588	17.9505	531	17.8546	485	14.6799	622	15.7517	683	18.6656	532	17.1233	scaffold004	320652	323861	+	2067	-	-	-	-	SR	agarNOG04659;agaNOG05189;agaNOG06699	hypothetical protein PLEOSDRAFT_1011990, partial [Pleurotus ostreatus PC15]
X183_00826	1761	233	8.33354	166	6.15866	187	7.29321	606	23.1487	228	8.55982	471	17.081	364	14.5741	396	13.9342	336	12.3951	280	10.0332	488	19.26	387	13.7491	382	11.3549	392	12.5745	255	9.63377	scaffold004	323967	326193	-	1761	-	GO:0008152;GO:0003824	-	sp|Q54P77|4CL1_DICDI Probable 4-coumarate--CoA ligase 1 OS=Dictyostelium discoideum GN=4cl1 PE=3 SV=1	I	opiNOG09747	hypothetical protein PLEOSDRAFT_1066758 [Pleurotus ostreatus PC15]
X183_00827	711	294	26.0442	245	22.513	253	24.4392	677	64.052	2705	251.528	2266	203.536	656	65.0541	899	78.3494	1219	111.379	385	34.1689	317	30.9874	656	57.724	642	47.2655	339	26.9335	401	37.5224	scaffold004	326396	327941	-	711	-	-	-	-	-	-	hypothetical protein PLEOSDRAFT_1090123 [Pleurotus ostreatus PC15]
X183_00828	474	355	47.1718	303	41.764	282	40.8608	283	40.1626	242	33.7541	324	43.6533	278	41.353	294	38.4339	339	46.4614	262	34.8789	231	33.8711	220	29.038	309	34.1239	298	35.5141	250	35.0895	scaffold004	327910	328580	+	474	-	GO:0090502;GO:0006388;GO:0000213	K15325	sp|Q7LKV3|SEN15_SCHPO Probable tRNA-splicing endonuclease subunit sen15 OS=Schizosaccharomyces pombe (strain 972 / ATCC 24843) GN=sen15 PE=3 SV=1	SJ	opiNOG47049;sacNOG04715	hypothetical protein PLEOSDRAFT_1046111, partial [Pleurotus ostreatus PC15]
X183_00829	924	68	4.63521	56	3.95962	73	5.42609	96	6.98897	69	4.93704	84	5.80574	81	6.18093	110	7.37677	116	8.15562	96	6.556	94	7.07052	95	6.43241	109	6.17494	70	4.27946	96	6.91217	scaffold004	328867	330090	+	924	-	GO:0044710	K00387	sp|P27968|NIA7_HORVU Nitrate reductase [NAD(P)H] OS=Hordeum vulgare GN=NAR-7 PE=2 SV=1	C	pleNOG04235;sorNOG07693;opiNOG24540	hypothetical protein PLEOSDRAFT_51937 [Pleurotus ostreatus PC15]
X183_00830	498	36	4.55309	54	7.08438	49	6.75776	8	1.08062	7	0.929304	11	1.41063	8	1.13266	7	0.870992	18	2.34809	4	0.50684	7	0.976932	5	0.628149	12	1.26133	11	1.24774	9	1.20234	scaffold004	330178	330807	+	498	-	GO:0044710	K00387	sp|P49102|NIA3_MAIZE Nitrate reductase [NADH] 3 OS=Zea mays PE=3 SV=1	C	pleNOG04235;sorNOG07693;opiNOG24540	hypothetical protein PLEOSDRAFT_51937 [Pleurotus ostreatus PC15]
X183_00831	1812	86	2.98932	81	2.92055	95	3.60082	305	11.3228	1735	63.3039	2725	96.0415	286	11.1288	441	15.0809	405	14.52	77	2.68147	118	4.52605	142	4.90289	218	6.29762	89	2.77456	95	3.48803	scaffold004	331039	334286	+	1812	-	-	-	-	SR	opiNOG67622;NOG179606	hypothetical protein PLEOSDRAFT_1032592 [Pleurotus ostreatus PC15]
X183_00832	2706	641	14.9198	564	13.6172	516	13.0966	655	16.2827	461	11.2632	581	13.7119	696	18.1352	743	17.014	729	17.5013	825	19.2383	691	17.7479	842	19.4673	909	17.5839	553	11.5441	625	15.3662	scaffold004	334840	338642	+	2706	-	GO:0050660;GO:0009097;GO:0030976;GO:0009099;GO:0000287;GO:0003984	K01652	sp|Q6SSJ3|ILVB_CRYNH Acetolactate synthase, mitochondrial OS=Cryptococcus neoformans var. grubii serotype A (strain H99 / ATCC 208821 / CBS 10515 / FGSC 9487) GN=ILV2 PE=3 SV=1	E	opiNOG00139	hypothetical protein PLEOSDRAFT_1078141 [Pleurotus ostreatus PC15]
X183_00833	2163	1117	32.5259	1184	35.7629	921	29.2442	368	11.4447	690	21.0903	754	22.2621	514	16.7551	474	13.579	520	15.6177	460	13.4197	390	12.5315	383	11.0781	779	18.8521	855	22.3291	630	19.3776	scaffold004	338777	342314	-	2163	-	GO:0004386;GO:1901363;GO:0097159	K10901	sp|Q09811|HUS2_SCHPO ATP-dependent DNA helicase hus2/rqh1 OS=Schizosaccharomyces pombe (strain 972 / ATCC 24843) GN=rqh1 PE=1 SV=1	L	sordNOG04915;opiNOG04643	hypothetical protein PLEOSDRAFT_160303 [Pleurotus ostreatus PC15]
X183_00834	1140	1969	108.786	2086	119.549	1555	93.6832	818	48.2683	593	34.3906	1036	58.0371	1580	97.7221	1703	92.5668	1846	105.196	1868	103.398	1598	97.4244	1346	73.869	2190	100.558	2094	103.761	1877	109.54	scaffold004	343021	344557	-	1140	-	-	-	-	SJL	opiNOG02643;treNOG06624;opiNOG22415;opiNOG02527	hypothetical protein PLEOSDRAFT_1057954 [Pleurotus ostreatus PC15]
X183_00835	1176	920	49.2735	543	30.1669	490	28.6171	508	29.0583	750	42.1641	791	42.9556	1355	81.2405	1484	78.1938	1468	81.0942	1280	68.682	1197	70.7428	1160	61.7124	1387	61.7373	1208	58.0259	1201	67.944	scaffold004	344732	346497	+	1176	-	GO:0030488;GO:0016429;GO:0031515	K07442	sp|P0CS09|TRM61_CRYNB tRNA (adenine(58)-N(1))-methyltransferase catalytic subunit TRM61 OS=Cryptococcus neoformans var. neoformans serotype D (strain B-3501A) GN=TRM61 PE=3 SV=1	J	treNOG08608;opiNOG02527	hypothetical protein PLEOSDRAFT_1044949 [Pleurotus ostreatus PC15]
X183_00836	2655	1059	25.1226	1091	26.8471	872	22.5574	945	23.9431	781	19.448	1008	24.2464	946	25.1227	1003	23.409	990	24.2238	1113	26.4527	975	25.5232	794	18.7102	1259	24.8222	896	19.0636	1044	26.1608	scaffold004	346981	350383	-	2655	-	GO:0003677;GO:0005634;GO:0006281	K10838	sp|P87235|RHP42_SCHPO DNA repair protein rhp42 OS=Schizosaccharomyces pombe (strain 972 / ATCC 24843) GN=rhp42 PE=3 SV=1	L	opiNOG02643;COG5535	hypothetical protein PLEOSDRAFT_51943 [Pleurotus ostreatus PC15]
X183_00837	774	18	1.46475	12	1.01293	2	0.17747	9	0.782196	4	0.341671	1	0.0825106	3	0.273288	0	0	1	0.0839325	0	0	0	0	1	0.0808316	2	0.135259	0	0	1	0.0859556	scaffold004	351675	352613	-	774	-	GO:0005488	K11121	sp|Q9I7I7|SIRT2_DROME NAD-dependent protein deacetylase Sirt2 OS=Drosophila melanogaster GN=Sirt2 PE=3 SV=1	KB	COG0846;opiNOG03496;sordNOG05398	hypothetical protein PLEOSDRAFT_174273 [Pleurotus ostreatus PC15]
X183_00838	648	43	4.17952	47	4.73871	48	5.08748	72	7.47431	80	8.16214	69	6.80025	65	7.0726	90	8.60623	72	7.21819	116	11.296	69	7.40065	93	8.97904	96	7.75487	39	3.39979	74	7.59752	scaffold004	353795	354570	+	648	-	-	-	-	S	agaNOG04591	hypothetical protein PLEOSDRAFT_1022776, partial [Pleurotus ostreatus PC15]
X183_00839	192	15	4.92065	12	4.08336	16	5.72341	37	12.9633	41	14.118	28	9.31338	34	12.4859	36	11.6184	34	11.504	43	14.1321	36	13.0316	31	10.1014	40	10.9053	46	13.5338	34	11.7813	scaffold004	354718	354957	-	192	-	GO:0005634;GO:0005829;GO:0052856;GO:0046496;GO:0005739	K17759	sp|B4L8C7|NNRE_DROMO NAD(P)H-hydrate epimerase OS=Drosophila mojavensis GN=GI11178 PE=3 SV=1	S	opiNOG15065	hypothetical protein PLEOSDRAFT_1044314 [Pleurotus ostreatus PC15]
X183_00840	966	1056	68.8525	867	58.638	834	59.296	1121	78.0625	1125	76.9954	1159	76.6226	1042	76.0556	1038	66.5834	1002	67.3848	1269	82.8943	889	63.9617	1032	66.8382	1311	71.0402	945	55.2608	981	67.5627	scaffold004	355726	357115	+	966	-	GO:0005634;GO:0005829;GO:0052856;GO:0046496;GO:0005739	K17759	sp|Q5KJ55|NNRE_CRYNJ NAD(P)H-hydrate epimerase OS=Cryptococcus neoformans var. neoformans serotype D (strain JEC21 / ATCC MYA-565) GN=CND00610 PE=3 SV=1	S	treNOG04263;opiNOG15065	hypothetical protein PLEOSDRAFT_1044314 [Pleurotus ostreatus PC15]
X183_00841	1356	842	39.1098	504	24.2833	527	26.6924	586	29.0705	586	28.5711	926	43.6116	775	40.2979	803	36.6945	946	45.3213	1031	47.9776	800	41.004	752	34.6961	945	36.4796	737	30.7022	741	36.3558	scaffold004	357174	358553	-	1356	-	-	-	-	SR	agaNOG04591;agaNOG06745	hypothetical protein PLEOSDRAFT_1022776, partial [Pleurotus ostreatus PC15]
X183_00842	1119	838	47.1679	735	42.9136	716	43.946	277	16.6519	283	16.7204	387	22.0867	439	27.6614	386	21.3748	433	25.1379	523	29.4925	454	28.1982	448	25.0478	548	25.6347	434	21.909	358	21.2847	scaffold004	358681	360142	+	1119	-	GO:0006476;GO:0016811;GO:0070403;GO:0008270	K11121	sp|Q7ZVK3|SIR2_DANRE NAD-dependent protein deacetylase sirtuin-2 OS=Danio rerio GN=sirt2 PE=1 SV=1	KB	opiNOG03496;sordNOG05398	hypothetical protein PLEOSDRAFT_174273 [Pleurotus ostreatus PC15]
X183_00843	2583	1815	44.2573	1948	49.2722	1854	49.2971	1624	42.2937	1513	38.7261	1795	44.3803	1327	36.2232	1589	38.1193	1496	37.6252	1629	39.7957	1389	37.3743	1395	33.7887	2008	40.6928	1659	36.2814	1537	39.5881	scaffold004	360671	363500	-	2583	-	GO:0005634	-	sp|Q3UB74|TBRG1_MOUSE Transforming growth factor beta regulator 1 OS=Mus musculus GN=Tbrg1 PE=1 SV=2	R	opiNOG15596;euNOG50658	hypothetical protein PLEOSDRAFT_1021636, partial [Pleurotus ostreatus PC15]
X183_00844	1089	556	32.1573	340	20.398	317	19.9925	365	22.5465	349	21.1878	500	29.3219	553	35.8045	646	36.7579	554	33.0486	652	37.7798	531	33.8893	556	31.9425	656	31.5322	375	19.4521	429	26.2087	scaffold004	363682	364906	+	1089	-	GO:0008236;GO:0006508	-	sp|F1DBA9|MPAC_PENBR Non-reducing polyketide synthase mapC OS=Penicillium brevicompactum GN=mpaC PE=1 SV=1	R	basNOG05169;opiNOG39201	hypothetical protein PLEOSDRAFT_1045533 [Pleurotus ostreatus PC15]
X183_00845	957	24	1.57955	29	1.97981	22	1.57887	15	1.05437	11	0.759924	13	0.867525	19	1.39985	22	1.42448	18	1.22189	23	1.51655	11	0.798871	17	1.11137	17	0.929855	10	0.59027	5	0.347595	scaffold004	365241	366630	-	957	-	GO:0008270;GO:0016491;GO:0055114	-	sp|P38230|QOR_YEAST Probable quinone oxidoreductase OS=Saccharomyces cerevisiae (strain ATCC 204508 / S288c) GN=ZTA1 PE=1 SV=1	QC	COG0604;opiNOG08973	hypothetical protein PLEOSDRAFT_1078151 [Pleurotus ostreatus PC15]
X183_00846	1428	140	6.17494	168	7.68632	128	6.15628	197	9.28008	276	12.7782	378	16.905	196	9.67762	179	7.76731	158	7.18787	209	9.23545	181	8.80939	216	9.46341	273	10.0072	237	9.37524	206	9.59742	scaffold004	367082	368796	-	1428	-	-	-	-	Q	COG2124;opiNOG02460	hypothetical protein PLEOSDRAFT_1113407 [Pleurotus ostreatus PC15]
X183_00847	1914	4204	138.342	3412	116.467	3198	114.755	3056	107.405	5135	177.373	5150	171.837	3735	137.591	4380	141.801	4207	142.791	3632	119.741	3452	125.35	3491	114.112	4400	120.334	4071	120.149	3470	120.615	scaffold004	369020	371576	-	1914	-	GO:0008236;GO:0006508	-	sp|D4AYS6|A1345_ARTBC Probable extracellular serine carboxypeptidase OS=Arthroderma benhamiae (strain ATCC MYA-4681 / CBS 112371) GN=ARB_01345 PE=1 SV=1	O	opiNOG08748	hypothetical protein PLEOSDRAFT_1045574 [Pleurotus ostreatus PC15]
X183_00848	1635	768	29.5853	775	30.9686	721	30.2868	953	39.2093	889	35.9479	943	36.8336	715	30.8339	807	30.5845	809	32.1441	732	28.251	785	33.3693	603	23.0739	893	28.5899	676	23.3556	673	27.385	scaffold004	372630	374818	+	1635	-	GO:0046872;GO:0003714;GO:0045892	-	-	R	agaNOG06943	hypothetical protein Hypma_04363 [Hypsizygus marmoreus]
X183_00849	666	742	70.1718	638	62.587	633	65.2778	1196	120.801	841	83.4855	1096	105.096	884	93.5876	988	91.9239	934	91.1053	857	81.1982	906	94.5474	1088	102.206	916	71.9946	887	75.2336	733	73.2226	scaffold004	375343	376336	-	666	-	-	-	-	R	opiNOG30610	hypothetical protein PLEOSDRAFT_1066772 [Pleurotus ostreatus PC15]
X183_00850	2448	1249	32.1354	1237	33.0138	1241	34.8174	1424	39.1302	1058	28.5735	1327	34.6186	1141	32.8636	1169	29.5903	1136	30.1466	1325	34.1542	1251	35.5174	1107	28.2916	1448	30.9625	1300	29.9981	1083	29.4329	scaffold004	376539	379667	+	2448	-	GO:0005622;GO:0006892	-	sp|O13943|AVL9_SCHPO Late secretory pathway protein avl9 OS=Schizosaccharomyces pombe (strain 972 / ATCC 24843) GN=avl9 PE=3 SV=2	S	opiNOG07803	hypothetical protein PLEOSDRAFT_1045321, partial [Pleurotus ostreatus PC15]
X183_00851	1629	977	37.7752	697	27.9543	670	28.2481	1007	41.5836	840	34.0916	988	38.7335	838	36.2713	1112	42.2989	1008	40.1986	980	37.9616	883	37.6734	789	30.3025	1135	36.4715	954	33.0818	872	35.6132	scaffold004	381616	383728	-	1629	-	GO:0046570;GO:0019509;GO:0008270;GO:0019284;GO:0005737	K08964	sp|B0CZ32|MTNB_LACBS Methylthioribulose-1-phosphate dehydratase OS=Laccaria bicolor (strain S238N-H82 / ATCC MYA-4686) GN=MDE1 PE=3 SV=1	SG	agaNOG06541;opiNOG00517	hypothetical protein PLEOSDRAFT_1106608 [Pleurotus ostreatus PC15]
X183_00852	1626	335	12.9765	421	16.9161	349	14.7415	731	30.242	418	16.9959	766	30.0856	385	16.6948	345	13.1475	324	12.9448	299	11.6035	367	15.687	290	11.1583	484	15.5813	364	12.6457	323	13.2159	scaffold004	385173	387440	+	1626	-	GO:0005975;GO:0052692	K07407	sp|B0YEK2|AGALD_ASPFC Probable alpha-galactosidase D OS=Neosartorya fumigata (strain CEA10 / CBS 144.89 / FGSC A1163) GN=aglD PE=3 SV=2	G	opiNOG14023;NOG221924	putative alpha-galactosidase D [Leucoagaricus sp. SymC.cos]
X183_00853	993	1014	64.3164	1178	77.5057	1058	73.1767	549	37.1909	305	20.3067	398	25.5967	335	23.7868	504	31.4505	403	26.3649	723	45.944	358	25.057	369	23.2487	815	42.9622	546	31.0603	490	32.8293	scaffold004	387441	388783	-	993	-	-	-	sp|Q76L36|CPRC2_CANPA NADPH-dependent conjugated polyketone reductase C2 OS=Candida parapsilosis GN=cpr-c2 PE=1 SV=1	R	opiNOG13665;treNOG09350;COG0656	hypothetical protein PLEOSDRAFT_32326 [Pleurotus ostreatus PC15]
X183_00854	2229	1099	31.0542	1132	33.1798	1068	32.9077	1837	55.4387	1448	42.9485	2008	57.5313	1263	39.9516	956	26.5762	958	27.9207	2057	58.2323	2280	71.092	1866	52.3749	2468	57.958	2198	55.7032	2119	63.2465	scaffold004	390028	392567	+	2229	-	-	-	-	S	chaNOG05032	hypothetical protein PUNSTDRAFT_136629 [Punctularia strigosozonata HHB-11173 SS5]
X183_00855	417	35	5.28646	42	6.58038	45	7.41161	75	12.0987	109	17.2814	82	12.5582	107	18.0921	171	25.4101	137	21.343	95	14.3757	101	16.8338	70	10.5023	127	15.9421	91	12.3273	85	13.5612	scaffold004	392590	393100	-	417	-	-	-	-	-	-	-
X183_00856	522	0	0	0	0	0	0	0	0	0	0	0	0	0	0	0	0	0	0	0	0	0	0	0	0	0	0	0	0	0	0	scaffold004	396273	396794	+	522	-	-	-	-	-	-	-
X183_00857	990	0	0	0	0	0	0	0	0	0	0	0	0	0	0	0	0	0	0	0	0	0	0	0	0	0	0	0	0	0	0	scaffold004	396967	399088	-	990	-	-	-	-	S	fuNOG17357;opiNOG48834;opiNOG37294;opiNOG20494	hypothetical protein M378DRAFT_18199 [Amanita muscaria Koide BX008]
X183_00858	1344	872	40.8649	1180	57.3615	1170	59.7892	683	34.185	524	25.7763	498	23.6636	733	38.4543	840	38.728	744	35.9621	1103	51.7865	742	38.3708	665	30.956	1114	43.3875	833	35.0113	772	38.215	scaffold004	399876	402668	-	1344	-	GO:0016021	-	sp|P74369|Y1647_SYNY3 UPF0014 membrane protein slr1647 OS=Synechocystis sp. (strain PCC 6803 / Kazusa) GN=slr1647 PE=3 SV=1	SR	opiNOG48789;treNOG07963;COG0390	hypothetical protein PLEOSDRAFT_1094091 [Pleurotus ostreatus PC15]
X183_00859	333	302	57.121	485	95.1557	423	87.2434	280	56.5624	305	60.5543	308	59.0687	394	83.4243	417	77.5957	383	74.7181	709	134.351	500	104.357	453	85.1091	725	113.965	467	79.22	488	97.4969	scaffold004	403238	403653	+	333	-	-	-	-	-	-	-
X183_00860	444	106	15.0368	114	16.7749	91	14.0765	222	33.6344	134	19.9531	189	27.185	124	19.6915	138	19.2594	149	21.8009	211	29.9874	226	35.377	161	22.6864	220	25.9369	137	17.4301	194	29.0693	scaffold004	404390	404841	+	444	-	-	-	-	-	-	hypothetical protein PLEOSDRAFT_1106618 [Pleurotus ostreatus PC15]
X183_00861	693	145	13.1785	198	18.6668	178	17.641	110	10.6776	140	13.3562	87	8.01746	129	13.1249	144	12.8758	125	11.7178	128	11.6551	95	9.52766	124	11.1946	137	10.3482	137	11.1673	103	9.88825	scaffold004	407085	407875	+	693	-	-	-	-	R	opiNOG73705;COG2940;NOG82153	hypothetical protein PLEOSDRAFT_1090134 [Pleurotus ostreatus PC15]
X183_00862	1131	3390	188.786	4159	240.25	3701	224.746	2885	171.592	3411	199.392	2200	124.225	2113	131.728	2434	133.353	2150	123.494	2477	138.199	2437	149.758	2218	122.693	3394	157.082	2359	117.822	2234	131.412	scaffold004	408949	410767	-	1131	-	GO:0005975;GO:0004553	-	sp|Q82P90|IABF_STRAW Extracellular exo-alpha-(1-&gt;5)-L-arabinofuranosidase OS=Streptomyces avermitilis (strain ATCC 31267 / DSM 46492 / JCM 5070 / NBRC 14893 / NCIMB 12804 / NRRL 8165 / MA-4680) GN=Araf43A PE=1 SV=1	RG	opiNOG17935;sordNOG11815;COG3940	glycoside hydrolase family 43 protein [Pleurotus ostreatus PC15]
X183_00863	558	175	19.7532	159	18.6166	135	16.6164	172	20.7352	244	28.9098	205	23.4623	203	25.6509	184	20.4329	186	21.6546	130	14.7011	171	21.2989	148	16.5939	196	18.3866	190	19.2345	193	23.0112	scaffold004	410950	411612	+	558	-	-	-	-	S	agaNOG04527	hypothetical protein PLEOSDRAFT_1015290, partial [Pleurotus ostreatus PC15]
X183_00864	3114	1448	29.2875	1314	27.5686	1183	26.0917	3312	71.546	1869	39.6808	2587	53.0553	1540	34.8693	1372	27.3012	1407	29.3526	1618	32.7869	2134	47.629	1790	35.963	2249	37.805	2116	38.3848	1896	40.5075	scaffold004	411594	415960	-	3114	-	GO:0003824;GO:0008152	-	sp|Q9M0X9|4CLL7_ARATH 4-coumarate--CoA ligase-like 7 OS=Arabidopsis thaliana GN=4CLL7 PE=1 SV=1	RI	agarNOG04659;opiNOG01979	hypothetical protein PLEOSDRAFT_1113549 [Pleurotus ostreatus PC15]
X183_00865	2661	1769	41.8712	1890	46.4039	1709	44.1096	2084	52.6825	1927	47.8769	2352	56.4473	1772	46.9526	1979	46.0836	1789	43.6754	1735	41.1429	1831	47.8233	1764	41.474	1782	35.0543	1906	40.4614	1594	39.8528	scaffold004	416575	419833	-	2661	-	-	-	-	S	agaNOG04641;opiNOG81470;basNOG04056	hypothetical protein PLEOSDRAFT_1097540 [Pleurotus ostreatus PC15]
X183_00866	1164	0	0	0	0	0	0	0	0	0	0	0	0	0	0	0	0	0	0	0	0	0	0	1	0.0537488	0	0	0	0	0	0	scaffold004	421035	422539	-	1164	-	-	-	sp|P27401|POL_SFV3L Pro-Pol polyprotein OS=Simian foamy virus type 3 (strain LK3) GN=pol PE=3 SV=2	RL	opiNOG01931;COG2801;NOG26177	hypothetical protein PISMIDRAFT_14637 [Pisolithus microcarpus 441]
X183_00867	2145	0	0	0	0	0	0	0	0	0	0	0	0	0	0	0	0	0	0	0	0	0	0	0	0	0	0	0	0	0	0	scaffold004	423356	426332	-	2145	-	-	-	-	S	NOG202248;opiNOG64443;opiNOG73405	hypothetical protein M378DRAFT_188346 [Amanita muscaria Koide BX008]
X183_00868	2487	0	0	0	0	0	0	0	0	0	0	0	0	0	0	0	0	0	0	0	0	0	0	0	0	0	0	0	0	0	0	scaffold004	433220	435807	+	2487	-	-	-	sp|P0CT41|TF212_SCHPO Transposon Tf2-12 polyprotein OS=Schizosaccharomyces pombe (strain 972 / ATCC 24843) GN=Tf2-12 PE=3 SV=1	R	opiNOG01931;treNOG04014	Transposon Tf2-11 polyprotein [Hypsizygus marmoreus]
X183_00869	822	0	0	0	0	0	0	0	0	0	0	0	0	0	0	0	0	0	0	0	0	0	0	0	0	0	0	0	0	0	0	scaffold004	435956	436830	+	822	-	-	-	sp|Q61686|CBX5_MOUSE Chromobox protein homolog 5 OS=Mus musculus GN=Cbx5 PE=1 SV=1	R	opiNOG01931;treNOG04014	Transposon Tf2-11 polyprotein [Hypsizygus marmoreus]
X183_00870	3594	0	0	0	0	0	0	0	0	0	0	0	0	0	0	0	0	0	0	0	0	1	0.0193383	0	0	0	0	0	0	0	0	scaffold004	440167	445423	-	3594	-	-	-	-	-	-	hypothetical protein PLEOSDRAFT_1081553 [Pleurotus ostreatus PC15]
X183_00871	555	0	0	0	0	0	0	0	0	0	0	0	0	0	0	0	0	0	0	0	0	0	0	0	0	0	0	0	0	0	0	scaffold004	447200	447754	+	555	-	-	-	-	-	-	-
X183_00872	681	0	0	0	0	0	0	0	0	0	0	0	0	0	0	0	0	0	0	0	0	0	0	0	0	0	0	0	0	0	0	scaffold004	448515	449195	+	681	-	-	-	-	-	-	-
X183_00873	522	0	0	0	0	0	0	0	0	0	0	0	0	0	0	0	0	0	0	0	0	0	0	0	0	0	0	0	0	0	0	scaffold004	449263	450132	+	522	-	-	-	-	-	-	-
X183_00874	2901	0	0	0	0	0	0	0	0	0	0	0	0	0	0	0	0	0	0	0	0	0	0	0	0	0	0	0	0	0	0	scaffold004	450155	454005	+	2901	-	-	-	-	-	-	hypothetical protein PLEOSDRAFT_1081553 [Pleurotus ostreatus PC15]
X183_00875	786	0	0	0	0	0	0	0	0	0	0	0	0	0	0	0	0	0	0	0	0	0	0	0	0	0	0	0	0	0	0	scaffold004	454832	455897	-	786	-	-	-	-	-	-	hypothetical protein PLEOSDRAFT_172031 [Pleurotus ostreatus PC15]
X183_00876	855	0	0	0	0	0	0	0	0	0	0	0	0	0	0	0	0	0	0	0	0	0	0	0	0	0	0	0	0	0	0	scaffold004	457140	458783	-	855	-	-	-	-	S	agaNOG05697	hypothetical protein PLEOSDRAFT_1045089, partial [Pleurotus ostreatus PC15]
X183_00877	924	0	0	0	0	0	0	0	0	0	0	0	0	0	0	0	0	0	0	0	0	0	0	0	0	0	0	0	0	0	0	scaffold004	458796	460011	-	924	-	-	-	-	S	agaNOG05697	hypothetical protein PLEOSDRAFT_1045089, partial [Pleurotus ostreatus PC15]
X183_00878	390	0	0	0	0	0	0	0	0	0	0	0	0	0	0	0	0	0	0	0	0	0	0	0	0	0	0	0	0	0	0	scaffold004	460042	460618	-	390	-	-	-	-	-	-	hypothetical protein PLEOSDRAFT_1106190 [Pleurotus ostreatus PC15]
X183_00879	666	0	0	0	0	0	0	0	0	0	0	0	0	0	0	0	0	0	0	0	0	0	0	0	0	0	0	0	0	0	0	scaffold004	460822	461552	+	666	-	-	-	-	-	-	hypothetical protein PLEOSDRAFT_1106191 [Pleurotus ostreatus PC15]
X183_00880	471	0	0	0	0	0	0	0	0	0	0	0	0	0	0	0	0	0	0	0	0	0	0	0	0	0	0	0	0	0	0	scaffold004	461855	462435	-	471	-	-	-	-	-	-	-
X183_00881	591	0	0	0	0	0	0	0	0	0	0	0	0	0	0	0	0	0	0	0	0	0	0	0	0	0	0	0	0	0	0	scaffold004	464258	464848	+	591	-	-	-	-	-	-	-
X183_00882	3306	0	0	0	0	2	0.0415493	0	0	0	0	0	0	0	0	0	0	0	0	0	0	0	0	0	0	0	0	0	0	0	0	scaffold004	467036	471492	-	3306	-	-	-	sp|Q9FT74|RQL1_ARATH ATP-dependent DNA helicase Q-like 1 OS=Arabidopsis thaliana GN=RECQL1 PE=2 SV=1	ARL	opiNOG64121;COG0514;opiNOG72759	hypothetical protein PLICRDRAFT_553037 [Plicaturopsis crispa FD-325 SS-3]
X183_00883	1053	1888	112.929	1991	123.532	1817	118.512	2315	147.889	1756	110.252	1827	110.805	1723	115.371	1849	108.806	1841	113.579	1603	96.0606	1535	101.315	1500	89.122	2039	101.36	1552	83.258	1566	98.9415	scaffold004	472476	473804	-	1053	-	GO:0016021;GO:0005783;GO:0055085	K15115	sp|P40556|YIA6_YEAST Mitochondrial nicotinamide adenine dinucleotide transporter 1 OS=Saccharomyces cerevisiae (strain ATCC 204508 / S288c) GN=YIA6 PE=1 SV=1	C	opiNOG12361;treNOG09314	hypothetical protein PLEOSDRAFT_1066788 [Pleurotus ostreatus PC15]
X183_00884	2286	0	0	0	0	0	0	0	0	0	0	0	0	0	0	0	0	0	0	0	0	0	0	0	0	0	0	0	0	0	0	scaffold004	475839	478441	-	2286	-	-	-	sp|P0CT41|TF212_SCHPO Transposon Tf2-12 polyprotein OS=Schizosaccharomyces pombe (strain 972 / ATCC 24843) GN=Tf2-12 PE=3 SV=1	R	opiNOG01931;treNOG04014	Transposon Tf2-11 polyprotein [Hypsizygus marmoreus]
X183_00885	1197	0	0	0	0	0	0	0	0	0	0	0	0	0	0	0	0	0	0	0	0	0	0	0	0	0	0	0	0	0	0	scaffold004	478933	480774	-	1197	-	-	-	-	SR	opiNOG01931;opiNOG37886;opiNOG25897;treNOG04014	hypothetical protein PLEOSDRAFT_1086421 [Pleurotus ostreatus PC15]
X183_00886	531	0	0	0	0	0	0	0	0	0	0	0	0	0	0	0	0	0	0	0	0	0	0	0	0	0	0	0	0	0	0	scaffold004	481040	482598	-	531	-	-	-	-	-	-	hypothetical protein PLEOSDRAFT_153961 [Pleurotus ostreatus PC15]
X183_00887	384	0	0	0	0	0	0	0	0	0	0	0	0	0	0	0	0	0	0	0	0	0	0	0	0	0	0	0	0	0	0	scaffold004	482745	488730	+	384	-	-	-	-	-	-	hypothetical protein PLEOSDRAFT_164326 [Pleurotus ostreatus PC15]
X183_00888	489	0	0	0	0	0	0	0	0	0	0	0	0	0	0	0	0	0	0	0	0	0	0	0	0	0	0	0	0	0	0	scaffold004	487300	488511	-	489	-	-	-	-	-	-	-
X183_00889	465	0	0	0	0	0	0	0	0	0	0	0	0	0	0	0	0	0	0	0	0	0	0	0	0	0	0	0	0	0	0	scaffold004	493385	493849	-	465	-	-	-	sp|P04323|POL3_DROME Retrovirus-related Pol polyprotein from transposon 17.6 OS=Drosophila melanogaster GN=pol PE=3 SV=1	RL	opiNOG59235;opiNOG01931;COG2801	predicted protein [Mycena chlorophos]
X183_00890	2454	0	0	0	0	0	0	0	0	0	0	0	0	0	0	0	0	0	0	0	0	0	0	0	0	0	0	0	0	0	0	scaffold004	495282	498099	-	2454	-	-	-	sp|Q99315|YG31B_YEAST Transposon Ty3-G Gag-Pol polyprotein OS=Saccharomyces cerevisiae (strain ATCC 204508 / S288c) GN=TY3B-G PE=1 SV=3	R	opiNOG01931	Transposon Ty3-I Gag-Pol polyprotein, partial [Hypsizygus marmoreus]
X183_00891	1620	0	0	0	0	0	0	0	0	0	0	0	0	0	0	0	0	0	0	0	0	0	0	0	0	0	0	0	0	0	0	scaffold004	498403	500220	-	1620	-	-	-	-	SR	agaNOG06677;opiNOG01931	hypothetical protein CY34DRAFT_95004, partial [Suillus luteus UH-Slu-Lm8-n1]
X183_00892	1347	0	0	0	0	0	0	0	0	0	0	0	0	0	0	0	0	0	0	0	0	0	0	0	0	0	0	0	0	0	0	scaffold004	501109	502487	-	1347	-	-	-	-	OR	agaNOG06876;agarNOG09107	hypothetical protein PLEOSDRAFT_1099792 [Pleurotus ostreatus PC15]
X183_00893	1560	1191	48.0861	1350	56.5388	1136	50.0138	1218	52.5214	1154	48.9069	1171	47.9383	830	37.5141	1250	49.6513	893	37.1876	917	37.0924	859	38.2705	906	36.335	1299	43.5876	1028	37.2247	914	38.9796	scaffold004	507587	510446	-	1560	-	GO:0016491;GO:0055114	-	sp|O14082|YEAH_SCHPO Uncharacterized protein UNK4.17 OS=Schizosaccharomyces pombe (strain 972 / ATCC 24843) GN=SPAC2E11.17 PE=4 SV=2	R	opiNOG20361;COG0673	hypothetical protein PLEOSDRAFT_1066794 [Pleurotus ostreatus PC15]
X183_00894	1056	383	22.8438	470	29.0785	409	26.6009	504	32.1056	446	27.9229	397	24.0092	331	22.1006	373	21.8872	335	20.6088	370	22.1094	392	25.7999	400	23.6983	555	27.5111	422	22.5741	438	27.5947	scaffold004	511542	512735	-	1056	-	-	-	-	SR	agarNOG04659;agaNOG05189	hypothetical protein PLEOSDRAFT_1046060 [Pleurotus ostreatus PC15]
X183_00895	639	627	61.8016	646	66.0494	623	66.9612	562	59.1629	662	68.493	584	58.3664	574	63.3361	600	58.183	636	64.6588	686	67.7428	602	65.4774	445	43.5694	803	65.7799	709	62.6769	604	62.8856	scaffold004	512861	513844	+	639	-	GO:0006355;GO:0043189	K11343	sp|Q9DAT2|MRGBP_MOUSE MRG/MORF4L-binding protein OS=Mus musculus GN=Mrgbp PE=1 SV=2	SB	basNOG05709;opiNOG47933;opiNOG46313;euNOG31209	hypothetical protein PLEOSDRAFT_1078163 [Pleurotus ostreatus PC15]
X183_00896	3057	2841	58.534	2358	50.3948	2252	50.5952	2004	44.0977	2224	48.0982	2668	55.7367	2873	66.2645	2968	60.1609	2738	58.1847	3186	65.7643	2920	66.387	4161	85.1578	3318	56.8145	2434	44.9767	2281	49.6415	scaffold004	513793	518226	-	3057	-	GO:0016567;GO:0006511;GO:0034450;GO:0000151	K10597	sp|Q9HE05|UFD2_SCHPO Ubiquitin conjugation factor E4 OS=Schizosaccharomyces pombe (strain 972 / ATCC 24843) GN=ufd2 PE=2 SV=1	O	opiNOG05616	hypothetical protein PLEOSDRAFT_1045021 [Pleurotus ostreatus PC15]
X183_00897	249	607	153.54	687	180.258	594	163.841	584	157.771	810	215.068	713	182.869	597	169.05	577	143.589	730	190.456	595	150.785	586	163.566	614	154.273	583	122.56	575	130.446	514	137.334	scaffold004	518430	518730	+	249	-	GO:0005840;GO:0003735;GO:0006412	-	-	J	agaNOG04725	hypothetical protein PLEOSDRAFT_1016789, partial [Pleurotus ostreatus PC15]
X183_00898	588	320	34.2772	184	20.4446	232	27.0986	496	56.7438	1170	131.552	1492	162.047	478	57.318	548	57.7496	573	63.3065	342	36.7019	270	31.9141	453	48.1995	320	28.4873	169	16.2357	264	29.8705	scaffold004	519297	519884	+	588	-	GO:0004725;GO:0035335	-	-	S	NOG200556	hypothetical protein PLEOSDRAFT_169652 [Pleurotus ostreatus PC15]
X183_00899	933	759	51.2381	633	44.3261	625	46.0081	844	60.852	757	53.6418	1102	75.4311	919	69.4503	1069	70.9973	1095	76.2436	890	60.1933	1185	88.2739	2170	145.512	983	55.1506	756	45.7723	733	52.2682	scaffold004	520128	521381	-	933	-	-	-	sp|Q8RFG9|GPMA_FUSNN 2,3-bisphosphoglycerate-dependent phosphoglycerate mutase OS=Fusobacterium nucleatum subsp. nucleatum (strain ATCC 25586 / CIP 101130 / JCM 8532 / LMG 13131) GN=gpmA PE=3 SV=1	SG	agarNOG08721;opiNOG40126;NOG88699	hypothetical protein PLEOSDRAFT_32233, partial [Pleurotus ostreatus PC15]
X183_00900	876	1226	88.1494	891	66.4525	939	73.6203	3701	284.203	1281	96.6795	1697	123.717	2163	174.098	2636	186.461	2435	180.578	2601	187.36	1980	157.093	2627	187.619	2794	166.956	2139	137.933	1978	150.223	scaffold004	521529	522889	+	876	-	GO:0008270	-	sp|Q5R966|ZFN2A_PONAB AN1-type zinc finger protein 2A OS=Pongo abelii GN=ZFAND2A PE=3 SV=1	R	treNOG05607;opiNOG05054	hypothetical protein PLEOSDRAFT_186060 [Pleurotus ostreatus PC15]
X183_00901	459	53	7.2727	36	5.12421	21	3.14227	37	5.42254	18	2.59268	35	4.86974	134	20.5841	123	16.605	107	15.1441	110	15.1224	34	5.14828	56	7.63304	170	19.3872	133	16.3682	93	13.4799	scaffold004	523526	523984	+	459	-	-	-	-	-	-	hypothetical protein PLEOSDRAFT_1113554 [Pleurotus ostreatus PC15]
X183_00902	2070	274	8.33706	219	6.91212	194	6.43676	7900	256.726	134	4.2798	191	5.89269	195	6.64209	143	4.28067	115	3.6091	112	3.41419	723	24.2752	273	8.25115	213	5.38627	119	3.24742	107	3.43897	scaffold004	525253	527900	-	2070	-	GO:0050660;GO:0004499;GO:0055114;GO:0050661	-	sp|A7HU16|BVMO_PARL1 Baeyer-Villiger monooxygenase OS=Parvibaculum lavamentivorans (strain DS-1 / DSM 13023 / NCIMB 13966) GN=Plav_1781 PE=1 SV=1	Q	pleNOG04622;opiNOG04720;pleNOG03450	hypothetical protein PLEOSDRAFT_1066800 [Pleurotus ostreatus PC15]
X183_00903	585	317	34.13	231	25.7984	195	22.8936	267	30.7022	213	24.072	336	36.6804	306	36.8813	339	35.9079	319	35.4247	374	40.3418	286	33.9786	288	30.8006	436	39.013	282	27.2305	255	29.0001	scaffold004	529436	530187	-	585	-	-	-	-	-	-	hypothetical protein PILCRDRAFT_725114 [Piloderma croceum F 1598]
X183_00904	357	49	8.64491	58	10.6144	55	10.5811	120	22.6114	79	14.6301	89	15.9211	72	14.2202	74	12.8443	73	13.2839	60	10.6053	81	15.7693	107	18.7516	59	8.65092	38	6.01281	35	6.52252	scaffold004	530704	531078	+	357	-	-	-	sp|F4KGU4|DEAHC_ARATH ATP-dependent RNA helicase DEAH12, chloroplastic OS=Arabidopsis thaliana GN=At5g10370 PE=3 SV=1	OR	NOG62065;NOG196287;opiNOG43372;opiNOG20527	hypothetical protein PLEOSDRAFT_1010550, partial [Pleurotus ostreatus PC15]
X183_00905	864	881	64.2236	832	62.914	750	59.6189	690	53.7216	695	53.1815	700	51.741	733	59.8178	788	56.5143	835	62.7832	763	55.7251	733	58.9639	709	51.3398	827	50.1037	759	49.6238	605	46.5862	scaffold004	532269	533185	-	864	-	-	-	-	S	agaNOG04918	hypothetical protein PLEOSDRAFT_1106641 [Pleurotus ostreatus PC15]
X183_00906	3903	3402	54.8995	2787	46.6526	2789	49.0779	2510	43.2603	2429	41.1451	3124	51.1167	2810	50.7631	3114	49.4385	2988	49.734	3159	51.073	2816	50.1452	2396	38.407	3657	49.0461	2850	41.2486	2629	44.8133	scaffold004	533870	539513	+	3903	-	GO:0006468;GO:0005524;GO:0004674	K07178	sp|O42650|RIO1_SCHPO Serine/threonine-protein kinase rio1 OS=Schizosaccharomyces pombe (strain 972 / ATCC 24843) GN=rio1 PE=3 SV=2	T	opiNOG08283;COG1718	hypothetical protein PLEOSDRAFT_1085159 [Pleurotus ostreatus PC15]
X183_00907	1785	1053	37.1555	783	28.659	697	26.8183	588	22.1591	1290	47.7794	1509	53.9885	1087	42.937	1129	39.1924	1318	47.9676	1231	43.5171	1710	66.5815	1048	36.732	1479	43.3719	1068	33.7983	946	35.2589	scaffold004	539587	542417	-	1785	-	GO:0009082;GO:0004160	K01687	sp|Q10318|ILV3_SCHPO Putative dihydroxy-acid dehydratase, mitochondrial OS=Schizosaccharomyces pombe (strain 972 / ATCC 24843) GN=SPAC17G8.06c PE=2 SV=1	E	opiNOG01823	hypothetical protein PLEOSDRAFT_1066801 [Pleurotus ostreatus PC15]
X183_00908	3681	2100	35.9324	2169	38.4974	2084	38.8838	2669	48.7749	2428	43.6086	3266	56.6632	2038	39.0372	2141	36.041	2219	39.1618	2984	51.1532	2990	56.4548	3024	51.397	3487	49.5866	3121	47.895	2532	45.7629	scaffold004	542897	547624	+	3681	-	GO:0006357;GO:0008270;GO:0000981;GO:0005634;GO:0005525	-	sp|Q5BKN4|SEP2A_XENTR Septin-2A OS=Xenopus tropicalis GN=sept2-A PE=2 SV=1	R	NOG163419;opiNOG58954	hypothetical protein PLEOSDRAFT_1113559 [Pleurotus ostreatus PC15]
X183_00909	1725	2366	86.389	2430	92.0353	2260	89.982	3503	136.604	4694	179.905	4528	167.636	2656	108.562	2773	99.6108	2688	101.23	2910	106.45	2756	111.042	2869	104.055	3720	112.884	3954	129.482	3085	118.982	scaffold004	548060	550192	+	1725	-	GO:0005525	-	sp|Q4V8G5|SEP12_RAT Septin-12 OS=Rattus norvegicus GN=Sept12 PE=1 SV=2	ZDR	NOG163419;opiNOG58954;COG5019	hypothetical protein PLEOSDRAFT_1057992 [Pleurotus ostreatus PC15]
X183_00910	888	614	43.55	644	47.3817	485	37.5116	834	63.1782	778	57.9236	1005	72.2776	648	51.452	694	48.4275	661	48.357	671	47.6815	696	54.4743	524	36.9182	869	51.2254	750	47.7101	697	52.2198	scaffold004	550443	551573	-	888	-	GO:0006571;GO:0046417;GO:0004106;GO:0009094;GO:0005634;GO:0005829	K01850	sp|O13739|CHMU_SCHPO Probable chorismate mutase OS=Schizosaccharomyces pombe (strain 972 / ATCC 24843) GN=SPAC16E8.04c PE=3 SV=1	E	opiNOG09200	hypothetical protein PLEOSDRAFT_46031 [Pleurotus ostreatus PC15]
X183_00911	1398	1460	65.7777	3100	144.875	2024	99.4351	712	34.26	248	11.7283	447	20.4198	588	29.6559	1419	62.8957	870	40.4281	1558	70.3235	395	19.6375	530	23.7187	744	27.8576	306	12.3645	429	20.4158	scaffold004	552281	554820	+	1398	-	GO:0005829;GO:0008198;GO:0055114;GO:0052837;GO:0042802;GO:0000002;GO:0016491;GO:0009228;GO:0006950;GO:0005634	K03146	sp|A8NSD1|THI4_COPC7 Thiamine thiazole synthase OS=Coprinopsis cinerea (strain Okayama-7 / 130 / ATCC MYA-4618 / FGSC 9003) GN=CC1G_04976 PE=3 SV=2	R	opiNOG01178	hypothetical protein PLEOSDRAFT_1057999 [Pleurotus ostreatus PC15]
X183_00912	648	1160	112.75	748	75.4161	678	71.8606	471	48.8945	513	52.3397	461	45.4335	704	76.6017	820	78.4123	772	77.3951	1000	97.3789	971	104.145	878	84.7699	906	73.1866	836	72.8775	747	76.6939	scaffold004	555072	555865	+	648	-	GO:0005829;GO:0070682;GO:0005634	K06693	sp|Q9CR00|PSMD9_MOUSE 26S proteasome non-ATPase regulatory subunit 9 OS=Mus musculus GN=Psmd9 PE=1 SV=1	O	sordNOG06895;opiNOG13578	hypothetical protein PLEOSDRAFT_1085165 [Pleurotus ostreatus PC15]
X183_00913	1782	614	21.7017	660	24.1977	609	23.4718	1054	39.7875	511	18.9584	826	29.6021	468	18.5173	581	20.2029	523	19.0662	770	27.2661	612	23.8693	582	20.4332	687	20.1803	568	18.0054	464	17.3231	scaffold004	555896	558150	-	1782	-	GO:0050660;GO:0003995;GO:0055114	-	sp|Q9XWZ2|ACD11_CAEEL Acyl-CoA dehydrogenase family member 11 OS=Caenorhabditis elegans GN=acdh-11 PE=1 SV=1	I	opiNOG05243	hypothetical protein PLEOSDRAFT_1044473 [Pleurotus ostreatus PC15]
X183_00914	504	376	46.9883	328	42.5188	291	39.6551	326	43.5112	424	55.6192	409	51.8255	390	54.56	384	47.2113	421	54.2654	362	45.3229	342	47.1619	288	35.7506	370	38.4282	348	39.0042	315	41.581	scaffold004	558369	559308	+	504	-	GO:0005634;GO:0005829	K17362	sp|P87304|YB22_SCHPO Putative esterase C31F10.02 OS=Schizosaccharomyces pombe (strain 972 / ATCC 24843) GN=SPBC31F10.02 PE=3 SV=1	QR	opiNOG26345;COG2050	hypothetical protein GYMLUDRAFT_50123 [Gymnopus luxurians FD-317 M1]
X183_00915	684	6	0.552494	5	0.477586	2	0.200821	3	0.295039	11	1.06323	8	0.746938	9	0.927741	7	0.634143	9	0.854786	8	0.73803	8	0.812886	3	0.274402	10	0.765284	2	0.165172	6	0.583593	scaffold004	559379	560062	-	684	-	-	-	-	-	-	hypothetical protein PLEOSDRAFT_160363 [Pleurotus ostreatus PC15]
X183_00916	207	0	0	0	0	0	0	0	0	0	0	0	0	0	0	0	0	0	0	0	0	0	0	0	0	0	0	0	0	0	0	scaffold004	560823	561037	+	207	-	GO:0046872	-	-	-	-	hypothetical protein PLEOSDRAFT_1045508 [Pleurotus ostreatus PC15]
X183_00917	4812	0	0	0	0	0	0	0	0	0	0	0	0	0	0	0	0	0	0	0	0	0	0	0	0	0	0	0	0	0	0	scaffold004	562751	568888	+	4812	-	-	-	sp|P0CT41|TF212_SCHPO Transposon Tf2-12 polyprotein OS=Schizosaccharomyces pombe (strain 972 / ATCC 24843) GN=Tf2-12 PE=3 SV=1	R	opiNOG01931;treNOG04014	reverse transcriptase-RNase H-integrase [Tricholoma matsutake]
X183_00918	945	0	0	0	0	0	0	0	0	0	0	0	0	0	0	0	0	0	0	0	0	0	0	0	0	0	0	0	0	0	0	scaffold004	570432	571428	-	945	-	-	-	-	S	opiNOG64443	hypothetical protein PLICRDRAFT_176579 [Plicaturopsis crispa FD-325 SS-3]
X183_00919	570	0	0	0	0	0	0	0	0	0	0	0	0	0	0	0	0	0	0	0	0	0	0	0	0	0	0	0	0	0	0	scaffold004	571453	575821	-	570	-	-	-	-	-	-	hypothetical protein PLEOSDRAFT_1080989 [Pleurotus ostreatus PC15]
X183_00920	1356	0	0	0	0	0	0	0	0	0	0	0	0	0	0	0	0	0	0	0	0	0	0	0	0	0	0	0	0	0	0	scaffold004	576411	578969	-	1356	-	GO:0008270;GO:0003676	-	-	-	-	hypothetical protein PLEOSDRAFT_1086421 [Pleurotus ostreatus PC15]
X183_00921	933	0	0	0	0	0	0	0	0	0	0	0	0	0	0	0	0	0	0	0	0	0	0	0	0	0	0	0	0	0	0	scaffold004	579000	580013	-	933	-	-	-	-	-	-	hypothetical protein PLEOSDRAFT_1077894 [Pleurotus ostreatus PC15]
X183_00922	3675	0	0	0	0	0	0	0	0	0	0	0	0	0	0	0	0	0	0	0	0	0	0	0	0	0	0	0	0	0	0	scaffold004	584436	588577	+	3675	-	-	-	sp|Q9UR07|TF211_SCHPO Transposon Tf2-11 polyprotein OS=Schizosaccharomyces pombe (strain 972 / ATCC 24843) GN=Tf2-11 PE=3 SV=1	R	opiNOG01931;treNOG04014	hypothetical protein MPER_13185 [Moniliophthora perniciosa FA553]
X183_00923	927	0	0	0	0	0	0	0	0	0	0	0	0	0	0	0	0	0	0	0	0	0	0	0	0	0	0	0	0	0	0	scaffold004	588644	589712	+	927	-	-	-	sp|Q7LHG5|YI31B_YEAST Transposon Ty3-I Gag-Pol polyprotein OS=Saccharomyces cerevisiae (strain ATCC 204508 / S288c) GN=TY3B-I PE=3 SV=2	RLB	opiNOG01931;COG2801;opiNOG46593;opiNOG26035	reverse transcriptase-RNase H-integrase [Tricholoma matsutake]
X183_00924	396	235	37.3771	249	41.0811	229	39.717	379	64.381	281	46.9138	312	50.3164	208	37.0347	200	31.2954	235	38.5517	223	35.5345	267	46.861	194	30.6499	348	46.0005	263	37.5166	229	38.473	scaffold004	591657	592107	+	396	-	GO:0043231;GO:0044444;GO:0016020	K03848	-	-	-	Dolichyl pyrophosphate Man9GlcNAc2 alpha-1,3-glucosyltransferase [Hypsizygus marmoreus]
X183_00925	1755	1696	60.8669	1620	60.3081	1576	61.6759	2056	78.8061	1856	69.9182	1949	70.9227	1418	56.9691	1596	56.351	1431	52.9704	1410	50.697	1779	70.4522	1625	57.9293	1788	53.3297	1715	55.2013	1324	50.191	scaffold004	592201	594321	+	1755	-	GO:0016021;GO:0000329;GO:0006490;GO:0009060;GO:0006486;GO:0005789;GO:0005794;GO:0042281	K03848	sp|Q12001|ALG6_YEAST Dolichyl pyrophosphate Man9GlcNAc2 alpha-1,3-glucosyltransferase OS=Saccharomyces cerevisiae (strain ATCC 204508 / S288c) GN=ALG6 PE=1 SV=1	G	opiNOG04851	glycosyltransferase family 57 protein [Pleurotus ostreatus PC15]
X183_00926	240	27	7.08574	25	6.8056	43	12.3053	46	12.8932	23	6.33586	42	11.1761	36	10.5763	37	9.55292	25	6.76706	72	18.9305	45	13.0316	31	8.08114	67	14.6131	41	9.65017	22	6.09855	scaffold004	594848	595145	-	240	-	-	-	-	-	-	hypothetical protein PLEOSDRAFT_1090976 [Pleurotus ostreatus PC15]
X183_00927	1773	3044	108.136	3073	113.238	2867	111.059	3380	128.24	3577	133.383	4866	175.273	2606	103.635	2714	94.852	2800	102.594	3663	130.367	2973	116.542	3053	107.731	4485	132.413	3687	117.47	3294	123.603	scaffold004	596136	598082	-	1773	-	GO:0006165;GO:0004550;GO:0006228;GO:0006183;GO:0006241	K19868	sp|Q86XW9|TXND6_HUMAN Thioredoxin domain-containing protein 6 OS=Homo sapiens GN=NME9 PE=2 SV=1	FS	opiNOG11800;NOG120727;agarNOG08602	hypothetical protein PLEOSDRAFT_62014 [Pleurotus ostreatus PC15]
X183_00928	1038	922	55.9457	917	57.7178	801	52.9995	1561	101.162	1026	65.3491	1208	74.3225	989	67.1799	1106	66.0242	1032	64.5882	1089	66.2019	1155	77.3358	1349	81.3086	1221	61.5739	998	54.312	944	60.5048	scaffold004	598434	599744	-	1038	-	-	K17807	sp|P53230|TAM41_YEAST Phosphatidate cytidylyltransferase, mitochondrial OS=Saccharomyces cerevisiae (strain ATCC 204508 / S288c) GN=TAM41 PE=1 SV=1	S	opiNOG04518	hypothetical protein PLEOSDRAFT_1044764 [Pleurotus ostreatus PC15]
X183_00929	600	273	28.6579	279	30.3802	311	35.5996	421	47.2003	304	33.4974	366	38.9565	319	37.4869	342	35.32	347	37.5707	331	34.811	335	38.8051	338	35.2442	422	36.8163	300	28.2444	307	34.041	scaffold004	599885	600590	+	600	-	GO:0016021	-	-	S	agaNOG07306	hypothetical protein PLEOSDRAFT_160368 [Pleurotus ostreatus PC15]
X183_00930	666	131	12.3888	138	13.5376	183	18.8718	162	16.3627	158	15.6846	218	20.9042	233	24.6673	293	27.2608	290	28.2875	234	22.1708	215	22.4367	182	17.097	296	23.2646	192	16.2851	197	19.6792	scaffold004	600813	603673	-	666	-	-	-	-	-	-	hypothetical protein PLEOSDRAFT_160369 [Pleurotus ostreatus PC15]
X183_00931	1176	209	11.1936	257	14.2779	231	13.4909	290	16.5884	438	24.6239	347	18.844	299	17.9269	350	18.4419	340	18.782	398	21.3558	291	17.1981	271	14.4173	539	23.9916	574	27.5719	386	21.8371	scaffold004	604166	605786	-	1176	-	GO:0016021	-	-	S	agaNOG04908	hypothetical protein PLEOSDRAFT_1113565 [Pleurotus ostreatus PC15]
X183_00932	861	810	59.2536	815	61.8432	889	70.9145	773	60.3935	760	58.3579	822	60.9704	828	67.8059	1010	72.6882	860	64.8883	1071	78.4922	905	73.0535	841	61.1104	1159	70.4626	1075	70.529	942	72.7885	scaffold004	606115	606975	+	861	-	-	-	-	-	-	hypothetical protein PLEOSDRAFT_160371 [Pleurotus ostreatus PC15]
X183_00933	885	168	11.9564	137	10.1138	118	9.15746	255	19.3825	177	13.2227	247	17.824	231	18.4039	279	19.5347	236	17.3237	279	19.893	145	11.3873	168	11.8765	229	13.5447	158	10.085	155	11.6521	scaffold004	607063	608130	+	885	-	-	-	-	-	-	hypothetical protein PLEOSDRAFT_1106659 [Pleurotus ostreatus PC15]
X183_00934	1728	1060	38.6362	1016	38.4138	845	33.5853	845	32.8948	1019	38.987	1150	42.5015	1018	41.5379	1096	39.3018	1150	43.234	1037	37.8682	1033	41.5482	794	28.7474	1223	37.0477	1001	32.723	940	36.1909	scaffold004	608188	610651	-	1728	-	GO:0009987;GO:0016853	K12736	sp|P0C1J0|CYP15_RHIO9 Peptidyl-prolyl cis-trans isomerase cyp15 OS=Rhizopus delemar (strain RA 99-880 / ATCC MYA-4621 / FGSC 9543 / NRRL 43880) GN=cyp15 PE=3 SV=1	O	opiNOG02121	hypothetical protein PLEOSDRAFT_1044858 [Pleurotus ostreatus PC15]
X183_00935	1038	3718	225.603	1604	100.959	1757	116.255	861	55.7981	1672	106.495	5111	314.455	1592	108.14	1726	103.036	2145	134.246	830	50.4569	2269	151.926	38209	2302.98	1322	66.6673	630	34.2851	717	45.9555	scaffold004	610921	612336	-	1038	-	GO:0016020	-	-	S	agarNOG08702	hypothetical protein PLEOSDRAFT_160374 [Pleurotus ostreatus PC15]
X183_00936	2313	653	17.7816	593	16.7501	488	14.4904	610	17.7406	758	21.6662	929	25.6502	689	21.0031	859	23.0125	782	21.9635	657	17.9238	614	18.4497	643	17.3923	769	17.4032	672	16.4118	605	17.4018	scaffold004	613057	615827	-	2313	-	GO:0046872	K11426	sp|Q5RGL7|SMY2B_DANRE N-lysine methyltransferase SMYD2-B OS=Danio rerio GN=smyd2b PE=2 SV=2	SRB	agarNOG07761;KOG2084;NOG53259;agaNOG03745;opiNOG73546	hypothetical protein PLEOSDRAFT_1078185 [Pleurotus ostreatus PC15]
X183_00937	7164	2307	20.2827	2556	23.31	2382	22.8361	1837	17.2491	1991	18.3741	2120	18.8987	2383	23.4536	2475	21.4075	2275	20.6299	2672	23.5354	2062	20.0045	2008	17.536	3075	22.4682	2534	19.9808	2260	20.9879	scaffold004	616183	626410	+	7164	-	GO:0030870;GO:0016887;GO:0016021;GO:0006281;GO:0000723	-	sp|Q9SL02|RAD50_ARATH DNA repair protein RAD50 OS=Arabidopsis thaliana GN=RAD50 PE=1 SV=2	QL	opiNOG03396;opiNOG06139	hypothetical protein PLEOSDRAFT_1045135 [Pleurotus ostreatus PC15]
X183_00938	1065	1172	69.3124	953	58.463	958	61.7806	1014	64.0475	1654	102.677	1561	93.606	1572	104.074	1613	93.8492	1658	101.136	1416	83.8984	1556	101.544	993	58.334	1545	75.9377	1308	69.3778	1272	79.4608	scaffold004	626651	627830	+	1065	-	GO:0005762;GO:0003735;GO:0032543	K17428	sp|P87232|RM04_SCHPO 54S ribosomal protein L4, mitochondrial OS=Schizosaccharomyces pombe (strain 972 / ATCC 24843) GN=mrpl4 PE=3 SV=1	JT	opiNOG07888;treNOG06312;opiNOG05381	hypothetical protein PLEOSDRAFT_160378 [Pleurotus ostreatus PC15]
X183_00939	306	159	32.7272	138	29.4642	162	36.3605	140	30.7766	154	33.2727	135	28.1749	86	19.8161	89	18.0225	126	26.7498	72	14.8474	98	22.2587	100	20.4456	148	25.3174	94	17.3528	84	18.263	scaffold004	627973	628331	-	306	-	-	K18167	sp|Q9US02|SDHF1_SCHPO Succinate dehydrogenase assembly factor 1, mitochondrial OS=Schizosaccharomyces pombe (strain 972 / ATCC 24843) GN=SPAC664.12c PE=3 SV=1	S	sordNOG14807;saccNOG07436;opiNOG41714;NOG110505;opiNOG42067	hypothetical protein PLEOSDRAFT_1045129 [Pleurotus ostreatus PC15]
X183_00940	414	2308	351.13	1291	203.734	1364	226.282	1961	318.633	1985	316.993	2160	333.199	1693	288.335	1897	283.931	2089	327.8	1389	211.71	1742	292.445	1944	293.777	1655	209.255	1482	202.214	1355	217.748	scaffold004	628493	629799	+	414	-	GO:0044699	K03671	sp|Q9UW02|THIO_COPCM Thioredoxin OS=Coprinus comatus PE=1 SV=1	O	opiNOG41777	hypothetical protein PLEOSDRAFT_1090141 [Pleurotus ostreatus PC15]
X183_00941	360	93	16.271	98	17.7853	74	14.1178	60	11.2115	72	13.2227	79	14.0144	75	14.6892	77	13.2536	61	11.0077	92	16.1259	82	15.831	83	14.4244	86	12.5047	53	8.31641	60	11.0883	scaffold004	630767	631185	-	360	-	-	-	-	-	-	-
X183_00942	3465	2350	42.7167	2105	39.6905	1990	39.4445	2093	40.6331	2245	42.8354	2588	47.6993	2165	44.055	2060	36.8391	2022	37.9096	2381	43.3607	2068	41.4804	1711	30.8936	3261	49.2636	2749	44.8161	2462	47.2716	scaffold004	632364	637029	+	3465	-	-	-	sp|D3ZN43|NDUF6_RAT NADH dehydrogenase (ubiquinone) complex I, assembly factor 6 OS=Rattus norvegicus GN=Ndufaf6 PE=3 SV=1	SI	opiNOG08292;agarNOG09344	hypothetical protein PLEOSDRAFT_1058007 [Pleurotus ostreatus PC15]
X183_00943	657	113	10.8329	119	11.8337	124	12.9626	37	3.78835	38	3.82391	32	3.11054	67	7.19035	48	4.52711	75	7.41595	82	7.87569	74	7.8282	49	4.66609	66	5.25844	41	3.52518	57	5.77198	scaffold004	637735	639686	-	657	-	-	-	sp|Q10097|YAOI_SCHPO Uncharacterized transporter C11D3.18C OS=Schizosaccharomyces pombe (strain 972 / ATCC 24843) GN=SPAC11D3.18c PE=3 SV=1	G	opiNOG07619;opiNOG77552;sorNOG03948;KOG2533;fuNOG04446	hypothetical protein PLEOSDRAFT_1046330 [Pleurotus ostreatus PC15]
X183_00944	1065	1420	83.9792	1139	69.8734	1239	79.9021	1193	75.3537	1647	102.243	1607	96.3644	1495	98.9765	1907	110.955	1922	117.24	1537	91.0677	1520	99.195	1276	74.9589	1722	84.6373	1470	77.9705	1280	79.9605	scaffold004	639981	641267	+	1065	-	GO:0000329;GO:0007034;GO:0033179;GO:0046961;GO:0015991;GO:0005634	K02146	sp|O13753|VA0D_SCHPO V-type proton ATPase subunit d OS=Schizosaccharomyces pombe (strain 972 / ATCC 24843) GN=vma6 PE=3 SV=1	C	COG1527;treNOG07515;opiNOG02706	hypothetical protein PLEOSDRAFT_1113568 [Pleurotus ostreatus PC15]
X183_00945	561	421	47.2663	285	33.1909	274	33.5447	312	37.4115	242	28.5195	362	41.2094	312	39.2132	430	47.4954	338	39.1404	344	38.6933	237	29.3617	311	34.6832	553	51.5989	303	30.51	284	33.6799	scaffold004	641542	642338	-	561	-	GO:0003676;GO:0046872	-	-	-	-	hypothetical protein PLEOSDRAFT_160383 [Pleurotus ostreatus PC15]
X183_00946	3402	2224	41.175	2015	38.6971	1960	39.5693	2123	41.9788	1913	37.1766	2354	44.1899	2229	46.1973	2514	45.7906	2164	41.3232	2139	39.675	1927	39.368	1573	28.9279	2665	41.0054	1912	31.748	1847	36.12	scaffold004	643569	647609	+	3402	-	GO:0000462;GO:0003676;GO:0005739;GO:0005730;GO:0008026;GO:0030686;GO:0005524;GO:0032040;GO:0003724	K14780	sp|Q9HDY4|YK16_SCHPO Putative ATP-dependent RNA helicase PB1A10.06c OS=Schizosaccharomyces pombe (strain 972 / ATCC 24843) GN=SPAPB1A10.06c PE=3 SV=1	AL	treNOG05539;opiNOG08870;COG1643	hypothetical protein PLEOSDRAFT_1058011 [Pleurotus ostreatus PC15]
X183_00947	5757	558	6.10479	666	7.55815	660	7.87379	720	8.41299	796	9.14126	842	9.34042	984	12.0515	912	9.81622	833	9.39983	952	10.4347	859	10.3703	637	6.92254	1065	9.68349	675	6.62323	716	8.27432	scaffold004	647701	654017	-	5757	-	-	K10706	sp|O94387|YGSA_SCHPO Uncharacterized ATP-dependent helicase C29A10.10c OS=Schizosaccharomyces pombe (strain 972 / ATCC 24843) GN=SPBC29A10.10c PE=3 SV=1	A	treNOG08788;opiNOG01531	hypothetical protein PLEOSDRAFT_1045223 [Pleurotus ostreatus PC15]
X183_00948	675	640	59.7185	422	40.8457	397	40.3946	404	40.2616	559	54.7517	519	49.1037	513	53.5863	593	54.4373	562	54.0883	480	44.8722	399	41.0833	421	39.0212	489	37.9213	427	35.7344	382	37.6509	scaffold004	654252	655269	+	675	-	GO:0035939;GO:0005829;GO:1990605;GO:0005634;GO:0043047	-	sp|P79769|TSN_CHICK Translin OS=Gallus gallus GN=TSN PE=1 SV=1	R	opiNOG24656	hypothetical protein PLEOSDRAFT_1044661 [Pleurotus ostreatus PC15]
X183_00949	2799	0	0	0	0	0	0	0	0	0	0	0	0	0	0	0	0	0	0	0	0	0	0	0	0	0	0	0	0	0	0	scaffold004	656623	661907	-	2799	-	-	-	-	S	agarNOG07071	hypothetical protein PLEOSDRAFT_1043945 [Pleurotus ostreatus PC15]
X183_00950	1806	3	0.104625	0	0	0	0	0	0	0	0	0	0	0	0	0	0	0	0	0	0	0	0	0	0	0	0	0	0	0	0	scaffold004	662648	664994	+	1806	-	-	-	-	-	-	hypothetical protein PLEOSDRAFT_1106034 [Pleurotus ostreatus PC15]
X183_00951	1062	775	45.9632	547	33.6512	613	39.6435	538	34.0778	444	27.6406	516	31.0296	400	26.5568	596	34.775	606	37.0697	457	27.1539	366	23.9526	425	25.0372	504	24.8419	630	33.5103	405	25.3715	scaffold004	666198	667515	+	1062	-	-	K11364	sp|Q9USW9|SGF29_SCHPO SAGA-associated factor 29 OS=Schizosaccharomyces pombe (strain 972 / ATCC 24843) GN=sgf29 PE=1 SV=2	SR	NOG230279;opiNOG80525;opiNOG40676;agarNOG08026;opiNOG30482	hypothetical protein PLEOSDRAFT_1045278 [Pleurotus ostreatus PC15]
X183_00952	561	109	12.2376	168	19.5652	256	31.341	527	63.1919	3403	401.041	49	5.57807	130	16.3388	134	14.8009	99	11.4642	154	17.322	429	53.1484	236	26.3191	2030	189.414	5018	505.278	1762	208.958	scaffold004	668109	668731	+	561	-	-	K13993	sp|O14368|HSP16_SCHPO Heat shock protein 16 OS=Schizosaccharomyces pombe (strain 972 / ATCC 24843) GN=hsp16 PE=1 SV=1	O	NOG210187;opiNOG74089;COG0071;opiNOG44687;NOG202158	hypothetical protein PLEOSDRAFT_1090145 [Pleurotus ostreatus PC15]
X183_00953	636	1	0.099032	1	0.102726	1	0.107989	1	0.105769	0	0	2	0.200828	1	0.110862	1	0.0974291	1	0.102144	2	0.198433	1	0.109279	2	0.196741	5	0.41152	2	0.177638	3	0.313819	scaffold004	669903	678388	-	636	-	-	-	-	R	opiNOG10341	hypothetical protein PLEOSDRAFT_1042759 [Pleurotus ostreatus PC15]
X183_00954	1098	14	0.803079	18	1.07104	19	1.18847	43	2.63439	55	3.31169	34	1.97755	32	2.05489	20	1.12869	15	0.887483	17	0.976982	37	2.34204	30	1.70939	27	1.28718	35	1.80065	18	1.09065	scaffold004	669972	671579	+	1098	-	-	-	-	R	agaNOG06653;opiNOG10341;euNOG10738	hypothetical protein FISHEDRAFT_52985 [Fistulina hepatica ATCC 64428]
X183_00955	3438	412	7.54786	432	8.20947	392	7.83099	494	9.66574	521	10.0189	673	12.5014	567	11.6283	615	11.0845	587	11.0918	639	11.7283	507	10.2494	460	8.37093	625	9.51596	575	9.44766	528	10.2175	scaffold004	674729	682115	+	3438	-	-	-	-	S	agarNOG07071	hypothetical protein FOMPIDRAFT_1110994 [Fomitopsis pinicola FP-58527 SS1]
X183_00956	441	14	1.9995	9	1.33334	10	1.55739	5	0.762685	5	0.749585	4	0.579258	6	0.959297	14	1.96714	14	2.06234	3	0.429262	3	0.472801	4	0.567471	9	1.06827	0	0	8	1.20689	scaffold004	681867	682502	-	441	-	-	-	-	Q	opiNOG25819	hypothetical protein PLEOSDRAFT_1097555 [Pleurotus ostreatus PC15]
X183_00957	1110	1449	82.2201	1018	59.9187	1118	69.1759	993	60.1783	1153	68.6745	1395	80.2605	1124	71.3976	1355	75.6418	1266	74.0938	1315	74.7554	1430	89.5383	1274	71.8073	1552	73.1892	1140	58.0155	1016	60.8956	scaffold004	683000	684639	-	1110	-	GO:0016491;GO:0055114	-	sp|Q84MB6|DIOX2_ARATH Probable 2-oxoglutarate-dependent dioxygenase At3g50210 OS=Arabidopsis thaliana GN=At3g50210 PE=2 SV=1	Q	opiNOG25819	hypothetical protein PLEOSDRAFT_1078201 [Pleurotus ostreatus PC15]
X183_00958	1464	2871	123.516	1589	70.9121	1752	82.192	1643	75.4936	2424	109.466	2599	113.375	2249	108.315	2577	109.073	2744	121.763	2137	92.1093	2000	94.9477	1712	73.1618	2554	91.3184	1975	76.2059	2034	92.4326	scaffold004	686429	689016	+	1464	-	GO:0008047;GO:0017102;GO:0051351;GO:0032266;GO:0006418;GO:0000049;GO:0080025	K15437	sp|Q9P6K7|ARC1_SCHPO tRNA-aminoacylation cofactor arc1 OS=Schizosaccharomyces pombe (strain 972 / ATCC 24843) GN=SPAC30C2.04 PE=3 SV=1	J	opiNOG16531;opiNOG13537	hypothetical protein PLEOSDRAFT_1058013 [Pleurotus ostreatus PC15]
X183_00959	483	1314	171.349	1641	221.972	1581	224.813	1700	236.764	1924	263.358	1712	226.364	1601	233.714	1560	200.135	1646	221.388	1751	228.759	1510	217.283	1232	159.583	1753	189.982	1702	199.056	1492	205.512	scaffold004	689383	690228	+	483	-	GO:0015991;GO:0033179;GO:0005774;GO:0015078;GO:0000324;GO:0016021;GO:0005783	K02155	sp|Q755G4|VATL2_ASHGO V-type proton ATPase 16 kDa proteolipid subunit 2 OS=Ashbya gossypii (strain ATCC 10895 / CBS 109.51 / FGSC 9923 / NRRL Y-1056) GN=VMA11 PE=3 SV=1	C	sordNOG04243;treNOG06306;COG0636;opiNOG25213	hypothetical protein PLEOSDRAFT_160404 [Pleurotus ostreatus PC15]
X183_00960	1263	619	30.8688	448	23.1746	405	22.0236	437	23.2751	214	11.2021	387	19.5685	259	14.459	304	14.9147	325	16.7167	481	24.0315	262	14.4176	285	14.1177	454	18.8162	248	11.092	292	15.3814	scaffold004	690378	692599	-	1263	-	-	-	-	S	sordNOG08533;agaNOG06411;opiNOG20632	hypothetical protein PLEOSDRAFT_62019 [Pleurotus ostreatus PC15]
X183_00961	1164	1084	58.6555	931	52.2558	886	52.2778	1566	90.5009	1982	112.574	1983	108.798	1928	116.787	2013	107.161	2003	111.789	2027	109.886	1931	115.299	1662	89.3306	2234	100.464	1864	90.4597	1762	100.709	scaffold004	692327	694570	+	1164	-	GO:0008270;GO:0003676	-	-	FS	basNOG03844;opiNOG45510;euNOG44319;treNOG09744	hypothetical protein HYDPIDRAFT_90525 [Hydnomerulius pinastri MD-312]
X183_00962	948	229	15.2146	174	11.9916	182	13.1856	152	10.7857	181	12.6229	140	9.43127	332	24.6928	271	17.7136	266	18.2282	374	24.8945	490	35.9239	513	33.8556	270	14.9085	256	15.2544	258	18.1062	scaffold004	694885	696213	-	948	-	-	-	sp|Q10137|SEC14_SCHPO Sec14 cytosolic factor OS=Schizosaccharomyces pombe (strain 972 / ATCC 24843) GN=sec14 PE=4 SV=1	I	opiNOG08137;KOG1471	hypothetical protein PLEOSDRAFT_32319, partial [Pleurotus ostreatus PC15]
X183_00963	750	1039	87.2543	1032	89.8992	929	85.0728	1324	118.752	3510	309.411	1542	131.303	2567	241.327	2051	169.453	2167	187.702	3038	255.603	2695	249.743	2288	190.861	3329	232.344	4066	306.245	3258	289.005	scaffold004	696471	697279	+	750	-	GO:0005789;GO:0006481;GO:0004671;GO:0016021	-	-	-	-	hypothetical protein PLEOSDRAFT_1113575 [Pleurotus ostreatus PC15]
X183_00964	939	27	1.81105	25	1.73945	24	1.75542	18	1.2895	29	2.04184	23	1.56427	48	3.60426	52	3.43149	40	2.76736	48	3.22564	44	3.25674	34	2.26535	43	2.39707	26	1.56412	40	2.83406	scaffold004	698379	699901	+	939	-	GO:0016491;GO:0005488	-	sp|W7LC91|FUM15_GIBM7 Cytochrome P450 monooxygenase FUM15 OS=Gibberella moniliformis (strain M3125 / FGSC 7600) GN=FUM15 PE=3 SV=1	Q	opiNOG27420;opiNOG02460	hypothetical protein PLEOSDRAFT_1046114 [Pleurotus ostreatus PC15]
X183_00965	1146	5638	309.865	6455	368.001	5732	343.525	4300	252.405	4234	244.262	4980	277.521	4725	290.708	4767	257.754	4861	275.557	8379	461.368	5945	360.548	5588	305.066	8210	375.005	7738	381.423	6670	387.219	scaffold004	702156	703618	+	1146	-	GO:0016021	-	-	S	agaNOG06666;agarNOG04285	hypothetical protein PLEOSDRAFT_1090149 [Pleurotus ostreatus PC15]
X183_00966	765	316	26.0171	297	25.3649	284	25.4972	642	56.4531	358	30.9393	658	54.9307	600	55.3007	695	56.2949	644	54.6884	743	61.2869	662	60.144	540	44.1626	652	44.6133	381	28.1336	463	40.2657	scaffold004	703864	704686	-	765	-	-	-	sp|B8NM79|USTS_ASPFN Glutathione S-transferase-like protein ustS OS=Aspergillus flavus (strain ATCC 200026 / FGSC A1120 / NRRL 3357 / JCM 12722 / SRRC 167) GN=ustS PE=1 SV=2	S	opiNOG31417;opiNOG45993	hypothetical protein PLEOSDRAFT_1074021 [Pleurotus ostreatus PC15]
X183_00967	648	388	37.7129	589	59.3851	662	70.1648	132	13.7029	1209	123.35	264	26.0183	292	31.7723	180	17.2125	172	17.2435	325	31.6482	382	40.9717	474	45.7641	412	33.2813	502	43.7614	315	32.3408	scaffold004	704903	705739	-	648	-	-	K09829	sp|P33281|ERG2_MAGO7 C-8 sterol isomerase OS=Magnaporthe oryzae (strain 70-15 / ATCC MYA-4617 / FGSC 8958) GN=ERG2 PE=3 SV=1	T	opiNOG01865	hypothetical protein PLEOSDRAFT_61523 [Pleurotus ostreatus PC15]
X183_00968	1044	1950	117.643	1804	112.895	1679	110.455	472	30.4127	645	40.8459	637	38.9663	1486	100.36	1756	104.224	1594	99.1879	1542	93.2017	1625	108.18	1287	77.1259	1924	96.4679	1332	72.0719	1382	88.069	scaffold004	706317	707654	-	1044	-	GO:0004713;GO:0018108;GO:0005524	-	-	T	agaNOG03206	hypothetical protein PLEOSDRAFT_32077 [Pleurotus ostreatus PC15]
X183_00969	666	3038	287.307	2529	248.092	2481	255.852	123	12.4235	139	13.7984	128	12.274	1508	159.65	2127	197.897	1880	183.381	1256	119.002	1699	177.302	1578	148.236	1274	100.132	1010	85.6662	890	88.906	scaffold004	707976	708886	+	666	-	-	-	-	-	-	-
X183_00970	3063	1373	28.233	1236	26.3639	1175	26.3468	989	21.7202	1841	39.7371	2235	46.5995	1708	39.3171	1943	39.3071	1770	37.5403	1486	30.6134	1266	28.7265	1071	21.8758	1915	32.7266	2064	38.0649	1834	39.8353	scaffold004	709246	712789	-	3063	-	GO:0016301;GO:0009987	K08866	sp|O94235|MPH1L_SCHPO Serine/threonine-protein kinase mph1 OS=Schizosaccharomyces pombe (strain 972 / ATCC 24843) GN=mph1 PE=2 SV=1	D	opiNOG01209	hypothetical protein PISMIDRAFT_684208 [Pisolithus microcarpus 441]
X183_00971	984	1253	80.2027	1008	66.9272	897	62.6085	1092	74.652	909	61.0742	1023	66.3943	1253	89.7835	1339	84.3201	1289	85.0999	1102	70.6686	1288	90.9738	1518	96.5159	1301	69.2087	882	50.6333	887	59.9713	scaffold004	713268	714752	-	984	-	GO:0018580;GO:0055114	-	sp|Q9I4V0|2NPD_PSEAE Nitronate monooxygenase OS=Pseudomonas aeruginosa (strain ATCC 15692 / DSM 22644 / CIP 104116 / JCM 14847 / LMG 12228 / 1C / PRS 101 / PAO1) GN=PA1024 PE=1 SV=1	S	opiNOG11535	hypothetical protein PLEOSDRAFT_1066840 [Pleurotus ostreatus PC15]
X183_00972	561	462	51.8695	385	44.8369	371	45.42	311	37.2916	662	78.0161	515	58.6266	382	48.011	470	51.9135	537	62.1845	321	36.1062	352	43.6089	261	29.1071	453	42.2682	483	48.6347	411	48.741	scaffold004	716063	716797	-	561	-	GO:0015031;GO:0046872;GO:0005739	K17777	sp|P0CR97|TIM9_CRYNB Mitochondrial import inner membrane translocase subunit TIM9 OS=Cryptococcus neoformans var. neoformans serotype D (strain B-3501A) GN=TIM9 PE=3 SV=1	U	treNOG09899;opiNOG37399;opiNOG40604	hypothetical protein PLEOSDRAFT_160414 [Pleurotus ostreatus PC15]
X183_00973	3273	3600	69.277	3619	72.2404	3191	66.9603	5951	122.309	8348	168.626	4747	92.6241	5024	108.229	4853	91.8777	5211	103.43	5586	107.695	6251	132.739	18401	351.736	7342	117.421	8466	146.115	6772	137.653	scaffold004	717073	721705	+	3273	-	GO:0009423;GO:0003849;GO:0009073	K01626	sp|P0AB92|AROG_ECO57 Phospho-2-dehydro-3-deoxyheptonate aldolase, Phe-sensitive OS=Escherichia coli O157:H7 GN=aroG PE=3 SV=1	E	opiNOG00265	hypothetical protein PLEOSDRAFT_1094120 [Pleurotus ostreatus PC15]
X183_00974	1185	4151	220.631	6616	364.766	6457	374.239	6853	389.024	2563	142.995	2994	161.356	2399	142.742	2828	147.879	2348	128.721	2582	137.492	1808	106.041	3089	163.088	4046	178.725	2717	129.519	2665	149.622	scaffold004	722135	723570	-	1185	-	-	-	-	-	-	hypothetical protein PLEOSDRAFT_1113580 [Pleurotus ostreatus PC15]
X183_00975	624	0	0	0	0	0	0	0	0	0	0	0	0	0	0	0	0	0	0	0	0	0	0	0	0	0	0	0	0	0	0	scaffold004	733348	734305	-	624	-	-	-	-	-	-	hypothetical protein PILCRDRAFT_92599 [Piloderma croceum F 1598]
X183_00976	630	3152	315.122	3416	354.254	3248	354.088	2447	261.281	2572	269.91	2650	268.631	1932	216.226	2000	196.714	2033	209.637	1902	190.507	1418	156.434	1253	124.432	2296	190.77	2138	191.703	1773	187.233	scaffold004	736421	737233	+	630	-	GO:0016021	-	-	S	agaNOG06710	hypothetical protein PLEOSDRAFT_1090152 [Pleurotus ostreatus PC15]
X183_00977	1023	337	20.7485	322	20.5645	375	25.1763	64	4.20841	253	16.3506	142	8.86468	752	51.8302	450	27.2573	522	33.1487	871	53.7258	281	19.0909	448	27.3983	1111	56.8482	966	53.3413	954	62.0423	scaffold004	738496	740028	-	1023	-	GO:0016021	-	-	S	agaNOG05976;agarNOG08675;agarNOG08846	hypothetical protein PLEOSDRAFT_1106705 [Pleurotus ostreatus PC15]
X183_00978	1665	4829	182.674	5358	210.245	4923	203.073	2417	97.6509	2154	85.5304	3199	122.702	2324	98.4152	2509	93.3753	2287	89.2325	2689	101.91	2940	122.724	3898	146.47	3394	106.703	2920	99.0675	2724	108.845	scaffold004	741651	744034	-	1665	-	GO:0016021	-	-	S	basNOG05555;NOG112895;agarNOG08958	hypothetical protein PLEOSDRAFT_1097562 [Pleurotus ostreatus PC15]
X183_00979	1218	0	0	0	0	0	0	0	0	0	0	0	0	0	0	0	0	0	0	0	0	0	0	0	0	0	0	0	0	0	0	scaffold004	752388	754091	+	1218	-	-	-	-	-	-	hypothetical protein PLEOSDRAFT_1100746 [Pleurotus ostreatus PC15]
X183_00980	573	0	0	0	0	0	0	0	0	0	0	0	0	0	0	0	0	0	0	0	0	0	0	0	0	0	0	0	0	0	0	scaffold004	754620	755228	+	573	-	-	-	sp|Q9UR07|TF211_SCHPO Transposon Tf2-11 polyprotein OS=Schizosaccharomyces pombe (strain 972 / ATCC 24843) GN=Tf2-11 PE=3 SV=1	RL	opiNOG62762;opiNOG01931;COG2801	hypothetical protein GALMADRAFT_82574, partial [Galerina marginata CBS 339.88]
X183_00981	1302	0	0	0	0	0	0	0	0	0	0	0	0	0	0	0	0	0	0	0	0	0	0	0	0	0	0	0	0	0	0	scaffold004	755394	756833	+	1302	-	-	-	sp|P0CT41|TF212_SCHPO Transposon Tf2-12 polyprotein OS=Schizosaccharomyces pombe (strain 972 / ATCC 24843) GN=Tf2-12 PE=3 SV=1	RBL	sordNOG09800;COG2801;opiNOG01931	hypothetical protein MPER_13185 [Moniliophthora perniciosa FA553]
X183_00982	5082	0	0	0	0	0	0	0	0	0	0	0	0	0	0	0	0	0	0	0	0	0	0	0	0	0	0	0	0	0	0	scaffold004	758731	764325	-	5082	-	-	-	sp|Q7LHG5|YI31B_YEAST Transposon Ty3-I Gag-Pol polyprotein OS=Saccharomyces cerevisiae (strain ATCC 204508 / S288c) GN=TY3B-I PE=3 SV=2	R	opiNOG01931	Transposon Ty3-I Gag-Pol polyprotein, partial [Hypsizygus marmoreus]
X183_00983	1443	541	23.6137	491	22.2307	530	25.2258	1065	49.6475	758	34.729	905	40.0528	705	34.4479	789	33.881	715	32.1892	712	31.1353	711	34.2451	1245	53.979	851	30.8704	677	26.5024	570	26.2799	scaffold004	765091	766533	+	1443	-	-	-	-	S	agaNOG03810	hypothetical protein PLEOSDRAFT_62024 [Pleurotus ostreatus PC15]
X183_00984	1083	273	15.8769	236	14.2371	180	11.4151	244	15.1557	155	9.46221	206	12.1476	151	9.8308	299	17.1076	199	11.937	215	12.5271	116	7.44432	131	7.56772	248	11.9868	179	9.33656	128	7.86315	scaffold004	767036	768304	-	1083	-	GO:0000287;GO:0010333	-	sp|A8NE23|COP3_COPC7 Alpha-muurolene synthase OS=Coprinopsis cinerea (strain Okayama-7 / 130 / ATCC MYA-4618 / FGSC 9003) GN=COP3 PE=1 SV=1	SR	opiNOG52172;opiNOG29536	hypothetical protein PLEOSDRAFT_160421 [Pleurotus ostreatus PC15]
X183_00985	492	23	2.94439	39	5.17889	36	5.02544	51	6.97299	47	6.31571	64	8.30741	68	9.74506	114	14.3577	70	9.24281	69	8.84961	54	7.62824	82	10.4273	95	10.1073	81	9.29999	70	9.4656	scaffold004	772944	773435	+	492	-	-	-	-	-	-	hypothetical protein PLEOSDRAFT_1094123 [Pleurotus ostreatus PC15]
X183_00986	465	34	4.60531	26	3.65307	37	5.46494	42	6.07589	16	2.27487	47	6.45499	46	6.97502	81	10.7939	71	9.9192	69	9.36345	57	8.51957	59	7.93818	69	7.76738	48	5.8311	33	4.72146	scaffold004	773491	774080	+	465	-	-	-	-	-	-	hypothetical protein PLEOSDRAFT_1094123 [Pleurotus ostreatus PC15]
X183_00987	3222	106	2.07211	132	2.67661	113	2.40874	275	5.74144	254	5.21192	217	4.30115	304	6.65256	410	7.88504	321	6.47218	246	4.81781	242	5.22018	207	4.01945	418	6.79093	316	5.54018	267	5.51317	scaffold004	774659	778868	+	3222	-	-	K08863	sp|B3M6I4|PLK4_DROAN Serine/threonine-protein kinase PLK4 OS=Drosophila ananassae GN=SAK PE=3 SV=1	TD	sacNOG00881;KOG0589;KOG0575;saccNOG03075;agarNOG08465	Serine/threonine-protein kinase PLK4 [Hypsizygus marmoreus]
X183_00988	1740	570	20.6328	624	23.43	502	19.8148	485	18.7502	314	11.9308	551	20.2233	334	13.5344	313	11.1466	355	13.2541	455	16.5007	448	17.8947	343	12.3329	470	14.1393	264	8.57072	311	11.8912	scaffold004	779148	781220	-	1740	-	-	-	sp|O52063|ATZC_PSESD N-isopropylammelide isopropyl amidohydrolase OS=Pseudomonas sp. (strain ADP) GN=atzC PE=1 SV=1	FS	pleNOG03760;COG0402;opiNOG21226	hypothetical protein PLEOSDRAFT_1011436, partial [Pleurotus ostreatus PC15]
X183_00989	1821	1522	52.6426	1091	39.1428	1043	39.3379	683	25.2304	1045	37.9399	1350	47.345	1134	43.908	1226	41.7183	1209	43.1308	1458	50.5228	1046	39.9225	982	33.7383	1751	50.3332	1118	34.6812	1120	40.9188	scaffold004	781559	783510	+	1821	-	-	-	-	TR	treNOG07334;fuNOG18869;opiNOG78626;opiNOG79946;opiNOG81143	hypothetical protein PLEOSDRAFT_46057 [Pleurotus ostreatus PC15]
X183_00990	1599	4550	179.224	3389	138.472	3228	138.65	3924	165.08	3628	150.006	4791	191.35	4092	180.438	4774	185.003	4587	186.359	4495	177.387	4007	174.167	3583	140.191	4939	161.685	4251	150.178	3879	161.394	scaffold004	783810	785908	-	1599	-	GO:0006470;GO:0046872;GO:0004722	K14803	sp|Q09172|PP2C2_SCHPO Protein phosphatase 2C homolog 2 OS=Schizosaccharomyces pombe (strain 972 / ATCC 24843) GN=ptc2 PE=3 SV=1	T	opiNOG05079	hypothetical protein PLEOSDRAFT_40905 [Pleurotus ostreatus PC15]
X183_00991	1536	369	15.131	301	12.803	241	10.7761	198	8.67137	307	13.2141	254	10.5607	341	15.6532	354	14.281	356	15.0567	356	14.6251	427	19.3211	431	17.5553	316	10.769	270	9.92967	248	10.7418	scaffold004	786255	789022	-	1536	-	GO:0022891;GO:0055085;GO:0016021;GO:0003824	-	sp|P07921|LACP_KLULA Lactose permease OS=Kluyveromyces lactis (strain ATCC 8585 / CBS 2359 / DSM 70799 / NBRC 1267 / NRRL Y-1140 / WM37) GN=LAC12 PE=3 SV=1	R	sordNOG11517;opiNOG00758;opiNOG50671	hypothetical protein PLEOSDRAFT_1066853 [Pleurotus ostreatus PC15]
X183_00992	522	2251	271.605	3247	406.396	2936	386.297	1609	207.348	1037	131.34	801	97.997	673	90.9044	651	77.278	649	80.7691	864	104.444	643	85.6123	684	81.9799	1122	112.513	1297	140.356	1006	128.216	scaffold004	790077	790773	+	522	-	-	-	-	-	-	hypothetical protein PLEOSDRAFT_160427 [Pleurotus ostreatus PC15]
X183_00993	1467	779	33.4457	857	38.167	785	36.7516	718	32.9237	711	32.0427	765	33.3029	564	27.1075	639	26.9908	635	28.12	527	22.6684	519	24.5886	556	23.7119	776	27.6892	606	23.3348	589	26.7116	scaffold004	790928	792547	-	1467	-	-	-	sp|O36018|BUD22_SCHPO Protein bud22 OS=Schizosaccharomyces pombe (strain 972 / ATCC 24843) GN=bud22 PE=3 SV=1	S	basNOG03658;NOG75971;opiNOG08799	hypothetical protein PLEOSDRAFT_1026405, partial [Pleurotus ostreatus PC15]
X183_00994	2991	1253	26.3856	1083	23.6564	1159	26.6136	1573	35.3774	1478	32.6699	1222	26.0919	1048	24.705	1097	22.7267	1043	22.6537	900	18.9874	936	21.7498	753	15.7507	1520	26.6015	1476	27.8761	1197	26.6252	scaffold004	792689	797139	+	2991	-	GO:0072686;GO:0031122;GO:0005829;GO:0000235;GO:0007023;GO:0005096;GO:0043547;GO:0048487;GO:0071963;GO:0005634;GO:0007021;GO:0032153	-	sp|Q28205|TBCD_BOVIN Tubulin-specific chaperone D OS=Bos taurus GN=TBCD PE=1 SV=1	O	opiNOG01585	hypothetical protein PLEOSDRAFT_31767 [Pleurotus ostreatus PC15]
X183_00995	1548	4369	177.764	3231	136.365	3401	150.894	4007	174.125	4022	171.775	3777	155.821	4579	208.564	5583	223.482	5179	217.343	4110	167.537	3156	141.697	3214	129.896	4636	156.766	4052	147.863	3606	154.978	scaffold004	797426	799551	+	1548	-	GO:0046034;GO:0005524;GO:0016820;GO:0015991;GO:0033180	K02147	sp|Q59PT0|VATB_CANAL V-type proton ATPase subunit B OS=Candida albicans (strain SC5314 / ATCC MYA-2876) GN=VMA2 PE=3 SV=1	C	treNOG08742;opiNOG00592	hypothetical protein PLEOSDRAFT_1090158 [Pleurotus ostreatus PC15]
X183_00996	2232	2341	66.0602	2477	72.5052	1956	60.1881	2259	68.0826	939	27.8138	3554	101.689	406	12.8254	502	13.9365	565	16.4447	600	16.9628	376	11.7082	380	10.6515	957	22.4438	1089	27.5611	909	27.0947	scaffold004	802632	805201	+	2232	-	GO:0019933;GO:0005634	-	sp|P40317|SOK1_YEAST Protein SOK1 OS=Saccharomyces cerevisiae (strain ATCC 204508 / S288c) GN=SOK1 PE=1 SV=2	ST	saccNOG03081;opiNOG00826;fuNOG04048;NOG15667	hypothetical protein PLEOSDRAFT_1106716 [Pleurotus ostreatus PC15]
X183_00997	1395	2306	104.116	2265	106.08	2410	118.653	2408	116.117	4673	221.468	3448	157.85	2269	114.683	2044	90.793	2214	103.104	1867	84.452	2089	104.078	1994	89.4279	2278	85.4787	2616	105.932	1870	89.1831	scaffold004	809474	810983	-	1395	-	GO:0006694;GO:0055114;GO:0003854	K07748	sp|P53199|ERG26_YEAST Sterol-4-alpha-carboxylate 3-dehydrogenase, decarboxylating OS=Saccharomyces cerevisiae (strain ATCC 204508 / S288c) GN=ERG26 PE=1 SV=1	G	opiNOG01836	hypothetical protein PLEOSDRAFT_1066861 [Pleurotus ostreatus PC15]
X183_00998	1389	314	14.2384	375	17.6387	334	16.5151	274	13.2697	475	22.609	424	19.4946	420	21.32	465	20.7442	460	21.5143	471	21.3973	387	19.3644	277	12.4767	496	18.6921	559	22.7338	457	21.8892	scaffold004	811039	812593	+	1389	-	-	-	-	S	agaNOG04307	hypothetical protein PLEOSDRAFT_1078230 [Pleurotus ostreatus PC15]
X183_00999	2496	1777	44.841	2097	54.8898	1892	52.061	1452	39.1324	1746	46.2476	1711	43.778	1678	47.401	1812	44.9841	1767	45.99	1803	45.5818	1943	54.1033	1626	40.7566	2243	47.0395	1872	42.3666	1660	44.2465	scaffold004	812694	815803	-	2496	-	GO:0004526;GO:0006379;GO:0005655;GO:0090502;GO:0006364;GO:0000172;GO:0034965;GO:0000049;GO:0001682	K01164	sp|Q99575|POP1_HUMAN Ribonucleases P/MRP protein subunit POP1 OS=Homo sapiens GN=POP1 PE=1 SV=2	A	treNOG06408;opiNOG02782	hypothetical protein PLEOSDRAFT_31851, partial [Pleurotus ostreatus PC15]
X183_01000	501	1528	192.096	1300	169.529	1353	185.48	1151	154.544	1680	221.698	1382	176.166	1172	164.942	1360	168.208	1327	172.07	1039	130.863	1034	143.443	1026	128.124	1317	137.603	1265	142.631	1099	145.94	scaffold004	815953	816667	+	501	-	GO:0016021	-	-	S	opiNOG43560;treNOG04381	hypothetical protein PLEOSDRAFT_1045884 [Pleurotus ostreatus PC15]
X183_01001	1083	788	45.828	434	26.1818	420	26.6353	1471	91.3688	4555	278.067	6440	379.759	514	33.4638	1424	81.4755	1444	86.6183	1222	71.2004	567	36.3873	766	44.2509	1329	64.2355	1295	67.5466	943	57.9293	scaffold004	817854	819383	+	1083	-	-	-	-	R	basNOG05221;opiNOG27787	hypothetical protein PLEOSDRAFT_1066864 [Pleurotus ostreatus PC15]
X183_01002	3084	1140	23.2822	1997	42.3059	1642	36.5675	1253	27.3307	904	19.3795	1059	21.9297	706	16.141	831	16.6968	693	14.5979	1003	20.5223	823	18.5473	732	14.8497	1181	20.0454	937	17.1628	860	18.5524	scaffold004	819845	824175	+	3084	-	-	-	-	R	opiNOG19057	hypothetical protein PLEOSDRAFT_52019 [Pleurotus ostreatus PC15]
X183_01003	513	15	1.84165	20	2.54712	15	2.00821	13	1.70467	6	0.773256	10	1.2449	15	2.06165	25	3.01973	17	2.15279	19	2.33709	26	3.52251	33	4.02456	31	3.16317	8	0.880917	21	2.72344	scaffold004	824401	824942	+	513	-	-	-	-	R	opiNOG19057	hypothetical protein PLEOSDRAFT_1106723 [Pleurotus ostreatus PC15]
X183_01004	1725	63891	2332.83	67889	2571.27	46493	1851.12	871	33.9659	2478	94.9733	1072	39.6877	1146	46.8421	2238	80.3927	2107	79.3499	1124	41.1166	650	26.1891	825	29.9217	1436	43.5756	1179	38.6089	939	36.2153	scaffold004	825303	827627	-	1725	-	-	-	-	L	sorNOG08305	erylysin B [Pleurotus eryngii]
X183_01005	417	137089	20706.1	97008	15198.8	62464	10288	469	75.6573	2365	374.96	498	76.2683	331	55.9671	1805	268.217	2146	334.322	313	47.364	164	27.334	228	34.2075	367	46.069	366	49.5801	296	47.2249	scaffold004	828074	828547	+	417	-	GO:0019836	-	sp|P83467|OLYA6_PLEOS Ostreolysin A6 OS=Pleurotus ostreatus GN=OlyA6 PE=1 SV=2	SR	sordNOG15189;opiNOG46950	Pe.pleurotolysin A [Pleurotus eryngii]
X183_01006	1065	411	24.3066	314	19.2627	355	22.8936	602	38.0243	630	39.1093	725	43.4749	793	52.5006	906	52.7138	796	48.5551	710	42.0677	662	43.202	666	39.1243	796	39.1239	704	37.341	673	42.0417	scaffold004	829056	830219	-	1065	-	-	-	-	-	-	hypothetical protein PLEOSDRAFT_1106726 [Pleurotus ostreatus PC15]
X183_01007	297	198	41.9896	165	36.2965	137	31.6811	390	88.3328	246	54.7606	327	70.314	324	76.9182	382	79.6989	337	73.7131	416	88.3847	294	68.7997	375	78.9945	477	84.0699	326	62.0045	280	62.7216	scaffold004	830601	830897	+	297	-	-	-	-	-	-	-
X183_01008	351	5	0.897213	6	1.11682	9	1.76105	41	7.85761	70	13.185	100	18.1946	43	8.63777	74	13.0638	45	8.32869	44	7.91016	30	5.94032	22	3.92137	59	8.7988	35	5.63279	15	2.84315	scaffold004	832030	832475	-	351	-	-	-	-	-	-	-
X183_01009	1047	5676	341.451	6469	403.671	5477	359.279	9473	608.632	5841	368.833	7117	434.111	6858	461.84	7795	461.334	8143	505.253	8306	500.594	7106	471.709	7215	431.133	8834	441.661	8736	471.334	7478	475.176	scaffold004	832589	834836	-	1047	-	GO:0016021	-	-	S	agaNOG02371	hypothetical protein PLEOSDRAFT_1090166 [Pleurotus ostreatus PC15]
X183_01010	1317	15272	730.37	15709	779.292	13409	699.273	5354	273.468	24481	1228.95	11669	565.846	6159	329.735	6607	310.859	6840	337.397	4018	192.515	4043	213.36	3195	151.777	7304	290.304	10746	460.918	7153	361.341	scaffold004	835267	836995	-	1317	-	GO:0016021;GO:0006629	K10256	sp|P59668|FAD12_MORIS Delta(12) fatty acid desaturase OS=Mortierella isabellina PE=2 SV=1	I	COG3239;opiNOG01497	delta 12-fatty acid desaturas-like protein [Pleurotus ostreatus PC15]
X183_01011	1677	698	26.2153	604	23.5311	561	22.9756	467	18.7326	509	20.0666	617	23.4965	457	19.2143	581	21.4679	602	23.3203	517	19.4535	506	20.9707	385	14.3631	609	19.0091	470	15.8317	430	17.0589	scaffold004	837360	839462	-	1677	-	GO:0004672;GO:0006468;GO:0005524	K02218	sp|Q9ZWB3|CKL9_ARATH Casein kinase 1-like protein 9 OS=Arabidopsis thaliana GN=CKL9 PE=1 SV=1	T	KOG1164	hypothetical protein PLEOSDRAFT_1078238 [Pleurotus ostreatus PC15]
X183_01012	1797	2606	91.3396	2220	80.7128	2152	82.249	2624	98.2267	8302	305.439	3332	118.415	2046	80.2783	2779	95.8266	2311	83.5455	2402	84.3461	2788	107.83	2251	78.3699	5611	163.445	8776	275.874	5313	196.701	scaffold004	840025	842549	+	1797	-	GO:0016831;GO:0000287;GO:0030976	K01568	sp|O42873|PDC4_SCHPO Putative pyruvate decarboxylase C3G9.11c OS=Schizosaccharomyces pombe (strain 972 / ATCC 24843) GN=SPAC3G9.11c PE=3 SV=1	H	opiNOG00279	hypothetical protein PLEOSDRAFT_160448 [Pleurotus ostreatus PC15]
X183_01013	1554	3687	149.436	3264	137.226	3384	149.56	3819	165.315	4107	174.728	2922	120.083	3634	164.882	3383	134.895	3028	126.583	4382	177.935	6059	270.985	7170	288.662	5562	187.352	7990	290.441	6104	261.324	scaffold004	842965	845142	+	1554	-	GO:0020037;GO:0016020;GO:0016705;GO:0004497;GO:0005506;GO:0055114	-	sp|G3Y416|YANC_ASPNA Cytochrome P450 monooxygenase yanC OS=Aspergillus niger (strain ATCC 1015 / CBS 113.46 / FGSC A1144 / LSHB Ac4 / NCTC 3858a / NRRL 328 / USDA 3528.7) GN=yanC PE=1 SV=1	Q	opiNOG16789;opiNOG07534	hypothetical protein PLEOSDRAFT_1113596 [Pleurotus ostreatus PC15]
X183_01014	837	1801	135.525	2427	189.444	2111	173.22	1588	127.626	924	72.9854	802	61.1927	424	35.7175	534	39.5331	591	45.8705	666	50.2098	691	57.3784	861	64.3576	1181	73.8589	917	61.888	764	60.7272	scaffold004	845378	847262	-	837	-	GO:0016787;GO:0005737	-	sp|P39721|AIM2_YEAST Protein AIM2 OS=Saccharomyces cerevisiae (strain ATCC 204508 / S288c) GN=AIM2 PE=1 SV=1	QR	opiNOG31628;COG0412	hypothetical protein PLEOSDRAFT_52026 [Pleurotus ostreatus PC15]
X183_01015	417	600	90.625	327	51.2329	240	39.5286	209	33.7151	145	22.9891	180	27.5668	192	32.4643	259	38.4866	226	35.2082	221	33.4423	116	19.3338	148	22.2048	214	26.8631	183	24.7901	156	24.8888	scaffold004	847804	848279	-	417	-	GO:0019836	-	sp|P83467|OLYA6_PLEOS Ostreolysin A6 OS=Pleurotus ostreatus GN=OlyA6 PE=1 SV=2	SR	sordNOG15189;opiNOG46950	erylysin A [Pleurotus eryngii]
X183_01016	693	994	90.3412	941	88.7143	1008	99.8996	1072	104.058	1211	115.531	1190	109.664	1066	108.459	1223	109.355	1185	111.085	986	89.7808	993	99.5891	965	87.1196	1202	90.7924	1044	85.1	987	94.7544	scaffold004	849311	850434	+	693	-	GO:0005634;GO:0005829	-	sp|O48726|RPN13_ARATH 26S proteasome regulatory subunit RPN13 OS=Arabidopsis thaliana GN=RPN13 PE=1 SV=2	OR	opiNOG01372;NOG86883;treNOG06337	hypothetical protein PLEOSDRAFT_1078244 [Pleurotus ostreatus PC15]
X183_01017	1809	726	25.2773	549	19.8277	473	17.958	874	32.5003	809	29.5665	1022	36.0797	639	24.9059	829	28.3963	863	30.9915	603	21.0338	590	22.6678	554	19.1599	742	21.4706	641	20.0162	623	22.9121	scaffold004	850480	852522	-	1809	-	-	-	-	S	agaNOG06629;agarNOG08502;agarNOG08882	hypothetical protein PLEOSDRAFT_1046088 [Pleurotus ostreatus PC15]
X183_01018	831	161	12.2027	220	17.2965	171	14.1329	186	15.0566	128	10.1835	157	12.0656	103	8.7393	117	8.7243	144	11.2573	137	10.403	139	11.6254	133	10.0132	182	11.4643	129	8.76902	150	12.009	scaffold004	852642	853541	+	831	-	GO:0016021	-	-	S	opiNOG31692;opiNOG32874;opiNOG46763	hypothetical protein PLEOSDRAFT_1015145, partial [Pleurotus ostreatus PC15]
X183_01019	888	669	47.4511	1344	98.8835	1163	89.9504	205	15.5294	72	5.36054	226	16.2535	200	15.8803	157	10.9555	161	11.7783	665	47.2551	639	50.0131	565	39.8068	394	23.2253	274	17.4301	257	19.2546	scaffold004	853644	854531	-	888	-	-	-	sp|I7LRH3|MAPDE_PENBR Cytochrome P450 monooxygenase mpaDE OS=Penicillium brevicompactum GN=mpaDE PE=1 SV=1	R	opiNOG10341	hypothetical protein PLEOSDRAFT_1046214 [Pleurotus ostreatus PC15]
X183_01020	1158	1417	77.0715	1271	71.7091	1329	78.823	1424	82.7209	1853	105.793	1774	97.8353	1952	118.853	1868	99.9572	2037	114.276	2019	110.019	1901	114.096	1608	86.8759	2279	103.018	1983	96.7334	1664	95.6005	scaffold004	854976	856397	+	1158	-	GO:0005829;GO:0060304;GO:0005797;GO:0070273;GO:0006890;GO:0019898;GO:0034067;GO:0019899;GO:0030968;GO:0005634	K15620	sp|O14205|VPS74_SCHPO Vacuolar protein sorting-associated protein 74 OS=Schizosaccharomyces pombe (strain 972 / ATCC 24843) GN=vps74 PE=1 SV=2	U	KOG3983;opiNOG03227;treNOG07987	hypothetical protein PLEOSDRAFT_52030 [Pleurotus ostreatus PC15]
X183_01021	726	291	25.2458	179	16.1085	275	26.0155	329	30.4841	555	50.5412	521	45.8302	371	36.0311	432	36.8717	431	38.5666	288	25.032	256	24.5075	268	23.0951	523	37.7089	452	35.1693	389	35.6474	scaffold004	856089	857288	-	726	-	-	-	-	S	agaNOG05330;agaNOG07089	hypothetical protein PLEOSDRAFT_160456 [Pleurotus ostreatus PC15]
X183_01022	2835	3770	83.757	2785	64.1815	2987	72.3633	4397	104.332	5610	130.828	4669	105.177	3652	90.8277	3597	78.62	3675	84.2123	2612	58.138	2767	67.8347	3031	66.889	4339	80.1152	3980	79.3035	3633	85.2565	scaffold004	857384	860502	+	2835	-	GO:0008053;GO:0005525;GO:0016021;GO:0031966;GO:0003924	K06030	sp|Q9USY7|FZO1_SCHPO Transmembrane GTPase fzo1 OS=Schizosaccharomyces pombe (strain 972 / ATCC 24843) GN=fzo1 PE=3 SV=1	JO	treNOG08792;opiNOG07359	hypothetical protein PLEOSDRAFT_1058073 [Pleurotus ostreatus PC15]
X183_01023	840	509	38.1655	737	57.3226	688	56.253	738	59.1005	537	42.2653	537	40.8268	655	54.9797	650	47.949	605	46.7894	707	53.1105	561	46.4172	484	36.0486	791	49.2919	670	45.0565	597	47.2836	scaffold004	860909	862195	-	840	-	GO:0005525;GO:0005622;GO:0007264	K07955	sp|Q96BM9|ARL8A_HUMAN ADP-ribosylation factor-like protein 8A OS=Homo sapiens GN=ARL8A PE=1 SV=1	U	KOG0075;opiNOG03210	hypothetical protein PLEOSDRAFT_32355 [Pleurotus ostreatus PC15]
X183_01024	2553	1166	28.7661	1303	33.345	1320	35.5107	1479	38.9701	1767	45.7588	1992	49.8298	1907	52.6672	1841	44.6836	1868	47.5332	2082	51.46	1729	47.0695	1366	33.4751	2207	45.2512	1909	42.2394	1764	45.9688	scaffold004	862203	865363	+	2553	-	GO:0043488;GO:0005740;GO:0000964;GO:0000957	-	sp|O74832|PT127_SCHPO mRNA degradation protein pet127, mitochondrial OS=Schizosaccharomyces pombe (strain 972 / ATCC 24843) GN=pet127 PE=3 SV=1	S	opiNOG14407	hypothetical protein PLEOSDRAFT_1044677, partial [Pleurotus ostreatus PC15]
X183_01025	2016	1605	50.1438	1275	41.3197	1352	46.0598	1528	50.9855	1402	45.9776	1568	49.6714	1503	52.5665	1495	45.9511	1537	49.5284	1651	51.6769	1261	43.4731	2095	65.0153	2175	56.4738	1291	36.1741	1478	48.7752	scaffold004	865762	867926	+	2016	-	GO:0005829;GO:0006950	-	sp|P87132|YFK5_SCHPO Uncharacterized protein C167.05 OS=Schizosaccharomyces pombe (strain 972 / ATCC 24843) GN=SPAC167.05 PE=1 SV=2	S	treNOG04974;opiNOG02476	hypothetical protein PLEOSDRAFT_1090172 [Pleurotus ostreatus PC15]
X183_01026	2034	5951	184.277	4946	158.87	4348	146.816	3262	107.881	4684	152.249	4351	136.612	4551	157.76	5057	154.059	4991	159.407	5423	168.24	4523	154.551	4326	133.063	6812	175.308	5511	153.053	5134	167.927	scaffold004	868528	871487	+	2034	-	GO:0005758;GO:0046872;GO:0005794;GO:0004222;GO:0000324;GO:0006508	K13726	sp|Q1JPJ8|THOP1_BOVIN Thimet oligopeptidase OS=Bos taurus GN=THOP1 PE=2 SV=3	O	opiNOG14332	hypothetical protein PLEOSDRAFT_160461 [Pleurotus ostreatus PC15]
X183_01027	2004	1060	33.3151	787	25.6575	828	28.3772	1120	37.5954	1014	33.4526	1193	38.0184	1186	41.728	1232	38.0942	1316	42.6608	1164	36.6518	1044	36.2075	869	27.1296	1304	34.0611	967	27.2578	927	30.7749	scaffold004	872908	875138	-	2004	-	GO:0005730;GO:0032040;GO:0000447;GO:0000480;GO:0000472	K14767	sp|Q1MTS0|YBH9_SCHPO Uncharacterized protein C3B8.09 OS=Schizosaccharomyces pombe (strain 972 / ATCC 24843) GN=SPBC3B8.09 PE=1 SV=1	B	treNOG07733;opiNOG79812;opiNOG78317;opiNOG79351;KOG3118	hypothetical protein PLEOSDRAFT_32470 [Pleurotus ostreatus PC15]
X183_01028	600	3529	370.453	2853	310.662	2881	329.783	1439	161.333	3352	369.353	2466	262.478	2425	284.971	2651	273.781	2457	266.027	1749	183.941	2639	305.692	3533	368.396	2885	251.694	2674	251.752	2260	250.595	scaffold004	878070	878955	+	600	-	-	-	-	S	agaNOG04878	hypothetical protein PLEOSDRAFT_1113601 [Pleurotus ostreatus PC15]
X183_01029	4743	2003	26.5987	1418	19.5326	1322	19.1432	1906	27.0323	2248	31.3352	2410	32.45	2538	37.7293	3937	51.4349	2754	37.7209	2202	29.2957	2470	36.1942	2136	28.1754	2567	28.3303	2374	28.2742	2014	28.2502	scaffold004	879147	885250	+	4743	-	GO:0006887;GO:0048017;GO:0005768;GO:0032266;GO:0030334;GO:0000753;GO:0004630;GO:0006654;GO:0050764;GO:0005634	K01115	sp|Q09706|PLD1_SCHPO Phospholipase D1 OS=Schizosaccharomyces pombe (strain 972 / ATCC 24843) GN=pld1 PE=1 SV=1	I	treNOG05303;opiNOG01373	hypothetical protein PLEOSDRAFT_1046257 [Pleurotus ostreatus PC15]
X183_01030	1956	3217	103.589	2165	72.3147	2149	75.4577	2544	87.4908	2544	85.9879	2997	97.8517	3196	115.207	3562	112.842	3835	127.37	3104	100.137	2914	103.542	2728	87.2564	3702	99.0709	2773	80.0836	2905	98.8081	scaffold004	885416	888804	+	1956	-	GO:0016491;GO:0055114	-	sp|Q9Z4P0|FRD2_SHEFN Fumarate reductase flavoprotein subunit OS=Shewanella frigidimarina (strain NCIMB 400) GN=ifcA PE=1 SV=1	R	opiNOG18136	hypothetical protein PLEOSDRAFT_1078257 [Pleurotus ostreatus PC15]
X183_01031	324	283	55.0141	267	53.8398	313	66.3492	331	68.7222	371	75.7039	349	68.7909	227	49.3994	244	46.6649	248	49.7253	226	44.0153	250	53.6279	210	40.5505	321	51.8607	263	45.8536	247	50.7186	scaffold004	886235	886791	-	324	-	GO:0016021	K18184	-	S	opiNOG46685	hypothetical protein PLEOSDRAFT_1045566, partial [Pleurotus ostreatus PC15]
X183_01032	1347	4362	203.963	4110	199.348	3996	203.748	4951	247.252	5615	275.595	7699	365.021	4173	218.435	5468	251.54	4925	237.525	4934	231.138	4768	246.017	5260	244.309	7095	275.717	6609	277.16	5682	280.64	scaffold004	889477	891007	-	1347	-	GO:0016021	-	-	S	agarNOG08691;agaNOG06314	hypothetical protein PLEOSDRAFT_160474 [Pleurotus ostreatus PC15]
X183_01033	912	6581	454.496	4491	321.726	3663	275.853	3186	234.998	3805	275.835	3665	256.643	2872	222.039	2813	191.126	3046	216.973	3195	221.063	5050	384.851	26793	1838.01	4199	241.007	3334	206.506	3099	226.07	scaffold004	893044	894126	+	912	-	GO:0016021	-	-	S	opiNOG45120	hypothetical protein PLEOSDRAFT_1045817, partial [Pleurotus ostreatus PC15]
X183_01034	531	44	5.21904	33	4.06029	26	3.36291	99	12.5416	107	13.3223	128	15.3945	115	15.2702	160	18.6711	134	16.3939	110	13.0719	121	15.8375	105	12.3713	179	17.6456	107	11.3829	97	12.1533	scaffold004	896531	897063	-	531	-	-	-	-	S	sordNOG15283	hypothetical protein HYDPIDRAFT_134545 [Hydnomerulius pinastri MD-312]
X183_01035	858	285	20.9214	307	23.377	291	23.2939	376	29.4791	364	28.0481	423	31.485	384	31.5562	410	29.6103	406	30.7404	319	23.4608	344	27.8655	389	28.3651	318	19.4007	289	19.0271	252	19.5402	scaffold004	897546	898756	+	858	-	GO:0015992;GO:0006813;GO:0031305	-	-	S	treNOG04619;NOG76900;opiNOG80652	hypothetical protein PLEOSDRAFT_40936 [Pleurotus ostreatus PC15]
X183_01036	585	59	6.35227	71	7.92939	57	6.69199	75	8.62421	120	13.5617	72	7.86008	129	15.548	148	15.6766	162	17.99	127	13.699	113	13.4251	115	12.2988	172	15.3904	121	11.684	126	14.3295	scaffold004	899907	900895	-	585	-	-	-	-	-	-	hypothetical protein PLEOSDRAFT_169743 [Pleurotus ostreatus PC15]
X183_01037	3141	2131	42.7315	1955	40.6646	1752	38.3091	1770	37.907	1483	31.2149	1809	36.7808	1679	37.6898	2051	40.4616	1917	39.6484	1946	39.0944	1535	33.9654	1334	26.5711	2211	36.8468	1867	33.5768	1562	33.0848	scaffold004	901372	905187	-	3141	-	-	-	sp|O13769|ULP2_SCHPO Ubiquitin-like-specific protease 2 OS=Schizosaccharomyces pombe (strain 972 / ATCC 24843) GN=ulp2 PE=1 SV=2	O	opiNOG29412;sordNOG10825;opiNOG39493	hypothetical protein GLOTRDRAFT_141216 [Gloeophyllum trabeum ATCC 11539]
X183_01038	1461	1218	52.5085	1082	48.3854	998	46.9155	1199	55.2056	898	40.6364	1110	48.5203	1027	49.5634	1251	53.0582	1170	52.0244	1315	56.7957	829	39.4366	909	38.9256	1117	40.0204	1007	38.9351	941	42.8504	scaffold004	905695	907155	-	1461	-	GO:0005829;GO:0004326;GO:0046901;GO:0005524	K20457	sp|Q12676|FOLD_YEAST Dihydrofolate synthetase OS=Saccharomyces cerevisiae (strain ATCC 204508 / S288c) GN=FOL3 PE=1 SV=1	H	opiNOG02625;treNOG08141	hypothetical protein PLEOSDRAFT_1066905 [Pleurotus ostreatus PC15]
X183_01039	1977	3173	101.087	3395	112.194	3367	116.97	3153	107.283	2447	81.8308	2787	90.0287	2937	104.746	3279	102.773	3081	101.241	3352	106.989	2476	87.0442	2440	77.2156	3753	99.3689	3527	100.777	2968	99.8786	scaffold004	907600	909994	-	1977	-	GO:0016021;GO:0005975;GO:0004553	-	sp|O13941|YEPB_SCHPO Uncharacterized beta-glucan synthesis-associated protein C23H3.11c OS=Schizosaccharomyces pombe (strain 972 / ATCC 24843) GN=SPAC23H3.11c PE=3 SV=1	S	opiNOG03169	glycoside hydrolase family 16 protein [Pleurotus ostreatus PC15]
X183_01040	1116	1448	81.7216	1157	67.734	1237	76.1275	1138	68.5949	1390	82.3455	1322	75.6515	1441	91.0417	1451	80.5654	1555	90.5185	1830	103.473	1515	94.3505	1429	80.1106	1672	78.4243	1277	64.6382	1352	80.5987	scaffold004	910426	911988	-	1116	-	GO:0008641	K10684	sp|A2VE14|SAE1_BOVIN SUMO-activating enzyme subunit 1 OS=Bos taurus GN=SAE1 PE=2 SV=1	O	opiNOG16984	hypothetical protein PLEOSDRAFT_1078267 [Pleurotus ostreatus PC15]
X183_01041	4551	2088	28.8972	2172	31.181	2013	30.379	3315	48.9994	3670	53.3149	4402	61.7723	2831	43.8605	2981	40.5883	3115	44.4654	2951	40.9169	3013	46.0138	2881	39.6058	3761	43.2588	4033	50.0592	3144	45.9612	scaffold004	912433	919120	-	4551	-	GO:0008641;GO:0006357;GO:0008270;GO:0000981;GO:0003677;GO:0005634	-	-	S	opiNOG38348;agarNOG08826;treNOG08952	hypothetical protein PLEOSDRAFT_1018429, partial [Pleurotus ostreatus PC15]
X183_01042	816	1074	82.8985	935	74.8616	956	80.4644	751	61.9104	1045	84.6672	933	73.02	876	75.6928	980	74.4186	910	72.4473	961	74.3144	835	71.12	710	54.4365	1171	75.1182	1178	81.5488	1029	83.8959	scaffold004	920844	921810	+	816	-	GO:0000139;GO:0030127;GO:0051286;GO:0005801;GO:0006888;GO:0032153;GO:0009306;GO:0005634;GO:0005829	-	sp|Q99JX3|GORS2_MOUSE Golgi reassembly-stacking protein 2 OS=Mus musculus GN=Gorasp2 PE=1 SV=3	U	opiNOG01248;opiNOG03843	hypothetical protein PLEOSDRAFT_32618 [Pleurotus ostreatus PC15]
X183_01043	1563	303	12.21	317	13.2507	302	13.2704	232	9.98488	165	6.97934	157	6.41492	159	7.17263	216	8.56328	185	7.68925	221	8.92223	104	4.62456	134	5.36374	274	9.17635	232	8.38477	193	8.21511	scaffold004	922503	925112	+	1563	-	GO:0030246;GO:0016837;GO:0005975	K18195	sp|Q5AX45|RGLA_EMENI Rhamnogalacturonate lyase A OS=Emericella nidulans (strain FGSC A4 / ATCC 38163 / CBS 112.46 / NRRL 194 / M139) GN=rglA PE=2 SV=1	G	opiNOG04723	polysaccharide lyase family 4 protein [Pleurotus ostreatus PC15]
X183_01044	414	3451	525.022	3042	480.061	3124	518.259	3784	614.844	3289	525.234	3757	579.551	2810	478.571	3001	449.171	3157	495.388	2495	380.286	2171	364.464	1934	292.266	2910	367.935	2867	391.192	2340	376.037	scaffold004	925761	926467	+	414	-	GO:0016021;GO:0006810	K20368	sp|P53173|ERV14_YEAST ER-derived vesicles protein ERV14 OS=Saccharomyces cerevisiae (strain ATCC 204508 / S288c) GN=ERV14 PE=1 SV=3	OTU	opiNOG29429;opiNOG25511	hypothetical protein PLEOSDRAFT_1066914 [Pleurotus ostreatus PC15]
X183_01045	1611	776	30.3388	936	37.9593	882	37.6019	780	32.5696	681	27.9474	518	20.5345	721	31.5559	951	36.5789	746	30.0825	1075	42.1069	862	37.1884	721	28.0002	1112	36.1316	923	32.3645	792	32.7073	scaffold004	926969	929422	-	1611	-	-	-	-	S	opiNOG33652;treNOG06666	hypothetical protein PLEOSDRAFT_1046123 [Pleurotus ostreatus PC15]
X183_01046	1062	566	33.5679	386	23.7465	422	27.2913	2702	171.149	3222	200.581	8457	508.56	1114	73.9607	1198	69.9001	1077	65.8813	888	52.7629	877	57.3946	786	46.3042	1053	51.9018	1203	63.9887	927	58.0725	scaffold004	929816	931369	-	1062	-	GO:0016021	-	-	S	agaNOG05579;opiNOG63092;basNOG05360	hypothetical protein PLEOSDRAFT_1078272 [Pleurotus ostreatus PC15]
X183_01047	3156	1407	28.0795	1784	36.9314	1759	38.2794	1677	35.7446	1412	29.5792	1582	32.0125	1647	36.7957	1605	31.5126	1518	31.2468	1820	36.3894	1569	34.5527	1236	24.5021	2010	33.3378	1712	30.6429	1529	32.2319	scaffold004	932131	936379	-	3156	-	GO:0000245;GO:0005688;GO:0017070;GO:0000244;GO:0000166	-	sp|Q9USY2|YOW4_SCHPO Uncharacterized RNA-binding protein C1861.04c OS=Schizosaccharomyces pombe (strain 972 / ATCC 24843) GN=SPBC1861.04c PE=4 SV=1	A	treNOG04319;opiNOG01368	hypothetical protein PLEOSDRAFT_1078273 [Pleurotus ostreatus PC15]
X183_01048	1356	483	22.4347	581	27.9933	482	24.4131	407	20.1906	290	14.1393	470	22.1355	560	29.1185	641	29.2917	646	30.9488	773	35.9716	468	23.9873	512	23.6228	669	25.8253	698	29.0776	516	25.3166	scaffold004	936628	938055	+	1356	-	-	-	-	S	agaNOG02141;agaNOG06629;agaNOG04981;agarNOG05655	hypothetical protein PLEOSDRAFT_1066920 [Pleurotus ostreatus PC15]
X183_01049	1302	0	0	0	0	0	0	0	0	0	0	0	0	0	0	0	0	0	0	0	0	0	0	0	0	0	0	0	0	0	0	scaffold004	938985	940580	-	1302	-	-	-	-	-	-	hypothetical protein CERSUDRAFT_94245 [Gelatoporia subvermispora B]
X183_01050	1734	0	0	0	0	0	0	0	0	0	0	0	0	0	0	0	0	0	0	0	0	0	0	0	0	0	0	0	0	0	0	scaffold004	941495	943421	-	1734	-	-	-	-	S	opiNOG73273;agaNOG05776	hypothetical protein PLEOSDRAFT_155425 [Pleurotus ostreatus PC15]
X183_01051	1548	46	1.87163	60	2.53232	44	1.95217	56	2.4335	59	2.51982	53	2.18653	26	1.18425	55	2.20159	65	2.72781	41	1.67129	40	1.79591	30	1.21247	65	2.19797	57	2.08001	60	2.57867	scaffold004	944181	946253	+	1548	-	-	-	-	-	-	hypothetical protein PLEOSDRAFT_172031 [Pleurotus ostreatus PC15]
X183_01052	2448	1	0.0257289	0	0	0	0	0	0	0	0	0	0	0	0	0	0	0	0	0	0	0	0	0	0	0	0	0	0	0	0	scaffold004	946471	949262	+	2448	-	-	-	-	-	-	hypothetical protein PLEOSDRAFT_1044395, partial [Pleurotus ostreatus PC15]
X183_01053	3690	0	0	0	0	0	0	0	0	0	0	0	0	0	0	0	0	0	0	0	0	0	0	0	0	0	0	0	0	0	0	scaffold004	955285	959407	-	3690	-	-	-	sp|Q7LHG5|YI31B_YEAST Transposon Ty3-I Gag-Pol polyprotein OS=Saccharomyces cerevisiae (strain ATCC 204508 / S288c) GN=TY3B-I PE=3 SV=2	R	opiNOG01931	Transposon Ty3-I Gag-Pol polyprotein, partial [Hypsizygus marmoreus]
X183_01054	279	0	0	0	0	0	0	0	0	0	0	0	0	0	0	0	0	0	0	0	0	0	0	0	0	0	0	0	0	0	0	scaffold004	966632	966961	-	279	-	-	-	-	-	-	hypothetical protein PLEOSDRAFT_162284 [Pleurotus ostreatus PC15]
X183_01055	1002	795	49.9726	608	39.6436	528	36.1912	1558	104.596	1173	77.3962	1410	89.8674	540	37.9985	818	50.5861	674	43.6982	340	21.4117	830	57.5713	618	38.5872	591	30.8744	572	32.2471	438	29.0818	scaffold004	969863	970993	+	1002	-	GO:0016021;GO:0016491;GO:0055114	-	sp|A0A084B9Z1|SAT3_STACB Short-chain dehydrogenase/reductase SAT3 OS=Stachybotrys chartarum (strain CBS 109288 / IBT 7711) GN=SAT3 PE=3 SV=1	AQ	opiNOG20662;opiNOG01368	hypothetical protein PLEOSDRAFT_1044914 [Pleurotus ostreatus PC15]
X183_01056	453	0	0	0	0	0	0	0	0	0	0	0	0	0	0	0	0	0	0	0	0	1	0.153425	0	0	0	0	0	0	0	0	scaffold004	974332	980237	+	453	-	-	-	-	-	-	hypothetical protein PLEOSDRAFT_1100746 [Pleurotus ostreatus PC15]
X183_01057	315	0	0	0	0	0	0	0	0	0	0	0	0	0	0	0	0	0	0	0	0	0	0	0	0	0	0	0	0	0	0	scaffold004	980287	980651	+	315	-	GO:0005488	-	-	-	-	hypothetical protein PLEOSDRAFT_1035218 [Pleurotus ostreatus PC15]
X183_01058	555	0	0	0	0	1	0.123749	1	0.121205	1	0.119123	4	0.460275	2	0.254084	2	0.223297	2	0.234104	3	0.341089	2	0.250457	4	0.450909	0	0	4	0.407127	3	0.35962	scaffold004	982478	983520	-	555	-	-	-	-	-	-	hypothetical protein PLEOSDRAFT_160499 [Pleurotus ostreatus PC15]
X183_01059	1665	775	29.317	758	29.7435	530	21.8624	620	25.0491	367	14.5727	679	26.0439	282	11.942	435	16.189	313	12.2124	335	12.6961	389	16.2379	430	16.1576	369	11.6009	209	7.09079	282	11.2681	scaffold004	983848	985620	-	1665	-	GO:0016491;GO:0050662;GO:0000166;GO:0055114	-	sp|A7HU16|BVMO_PARL1 Baeyer-Villiger monooxygenase OS=Parvibaculum lavamentivorans (strain DS-1 / DSM 13023 / NCIMB 13966) GN=Plav_1781 PE=1 SV=1	Q	opiNOG04720;pleNOG03450	hypothetical protein PLEOSDRAFT_52052 [Pleurotus ostreatus PC15]
X183_01060	936	377	25.3687	489	34.1327	403	29.571	591	42.4742	567	40.0494	635	43.326	526	39.6233	529	35.0207	512	35.5357	589	39.7081	465	34.5281	426	28.4745	636	35.568	636	38.3834	467	33.1937	scaffold004	986511	987666	+	936	-	GO:0000139;GO:0030026;GO:0071421;GO:0005384;GO:0016021	K14715	sp|Q6NRM1|S399B_XENLA Zinc transporter ZIP9-B OS=Xenopus laevis GN=slc39a9-b PE=2 SV=1	PU	sorNOG00924;KOG3907;agarNOG08331;opiNOG07267	hypothetical protein PLEOSDRAFT_1106787 [Pleurotus ostreatus PC15]
X183_01061	1050	405	24.294	364	22.649	318	20.8005	334	21.3979	272	17.1265	261	15.8746	473	31.7623	501	29.5661	541	33.4718	472	28.3656	391	25.8811	374	22.2846	532	26.5217	359	19.3138	298	18.8817	scaffold004	987783	989149	-	1050	-	GO:0016021;GO:0006810;GO:0005215	K03441	sp|P43549|YFF4_YEAST Uncharacterized membrane protein YFL054C OS=Saccharomyces cerevisiae (strain ATCC 204508 / S288c) GN=YFL054C PE=1 SV=1	G	opiNOG18827	hypothetical protein PLEOSDRAFT_1066922 [Pleurotus ostreatus PC15]
X183_01062	2268	1683	46.7384	1713	49.346	1495	45.2725	1491	44.223	1433	41.7727	1349	37.9856	1496	46.5081	1761	48.1129	1690	48.4077	1732	48.1887	1471	45.0781	1344	37.0747	1816	41.9132	1577	39.2782	1374	40.305	scaffold004	989690	992655	-	2268	-	GO:0071008;GO:0006355;GO:0003677;GO:0000390;GO:0003700	K13211	sp|Q8BKT3|GCFC2_MOUSE GC-rich sequence DNA-binding factor 2 OS=Mus musculus GN=Gcfc2 PE=1 SV=2	S	NOG217046;treNOG04268;opiNOG78362;opiNOG77967;euNOG12018	hypothetical protein PLEOSDRAFT_1078279 [Pleurotus ostreatus PC15]
X183_01063	1419	875	38.8381	765	35.2222	804	38.9144	632	29.9605	720	33.5459	815	36.6797	648	32.1983	669	29.2139	650	29.7579	594	26.4146	633	31.0039	473	20.8545	827	30.5071	667	26.5525	576	27.0057	scaffold004	992738	994387	+	1419	-	-	-	-	S	agarNOG07903	hypothetical protein PLEOSDRAFT_1066923 [Pleurotus ostreatus PC15]
X183_01064	969	502	32.6297	459	30.9476	444	31.4699	466	32.3501	426	29.0653	507	33.4145	516	37.5462	706	45.1468	661	44.3148	640	41.677	539	38.6599	427	27.5693	652	35.221	644	37.5426	537	36.8694	scaffold004	994516	995626	-	969	-	GO:0098507;GO:0004651	-	sp|Q9P6Q6|CET1_SCHPO mRNA-capping enzyme subunit beta OS=Schizosaccharomyces pombe (strain 972 / ATCC 24843) GN=pct1 PE=1 SV=1	SA	opiNOG02394;opiNOG39504	hypothetical protein PLEOSDRAFT_1046018 [Pleurotus ostreatus PC15]
X183_01065	1404	659	29.5632	540	25.1284	574	28.079	547	26.208	698	32.8683	839	38.1633	750	37.6647	757	33.4098	771	35.6745	722	32.4497	735	36.3845	931	41.4863	886	33.0328	650	26.1522	703	33.3122	scaffold004	995732	997351	+	1404	-	-	-	-	-	-	hypothetical protein PLEOSDRAFT_1106791 [Pleurotus ostreatus PC15]
X183_01066	1569	2731	109.631	3028	126.087	2889	126.462	2290	98.1808	1841	77.5747	2445	99.5191	1701	76.4402	2051	81.0006	1853	76.7226	1829	73.5581	1959	86.7775	2317	92.39	2735	91.2458	2341	84.2832	1999	84.7628	scaffold004	997328	999167	-	1569	-	GO:0016021	-	-	S	agaNOG05574	hypothetical protein PLEOSDRAFT_174332 [Pleurotus ostreatus PC15]
X183_01067	882	532	37.9906	582	43.1114	539	41.9717	882	67.2688	939	70.386	806	58.3602	1026	82.0199	1031	72.4329	990	72.9185	1150	82.2753	906	71.3929	1004	71.2176	1455	86.3521	1373	87.9355	1263	95.2687	scaffold004	999609	1000764	+	882	-	-	-	-	-	-	hypothetical protein PLEOSDRAFT_160508 [Pleurotus ostreatus PC15]
X183_01068	1314	2118	101.523	1388	69.0131	1385	72.392	1277	65.3747	1564	78.692	1824	88.6503	2142	114.938	2342	110.443	2286	113.019	1809	86.8727	2658	140.59	2219	105.654	2028	80.7888	1880	80.8211	1708	86.4784	scaffold004	1000943	1002849	-	1314	-	GO:0016624;GO:0055114	K00166	sp|Q8HXY4|ODBA_MACFA 2-oxoisovalerate dehydrogenase subunit alpha, mitochondrial OS=Macaca fascicularis GN=BCKDHA PE=2 SV=1	C	opiNOG03407	hypothetical protein PLEOSDRAFT_1044908 [Pleurotus ostreatus PC15]
X183_01069	1734	478	17.3625	475	17.8971	460	18.2199	649	25.1773	1321	50.3666	1779	65.5205	868	35.2948	1051	37.5577	877	32.8565	1122	40.8304	893	35.793	1014	36.5857	1022	30.8518	965	31.437	795	30.5024	scaffold004	1003173	1004957	+	1734	-	GO:0016021	-	-	R	agaNOG07028	hypothetical protein PLEOSDRAFT_169757 [Pleurotus ostreatus PC15]
X183_01070	1050	1182	70.9024	1079	67.1382	1085	70.9703	1033	66.1797	1194	75.1803	1259	76.575	1263	84.8115	1386	81.7936	1246	77.0903	1358	81.6113	1366	90.4185	1101	65.6024	1552	77.3715	1236	66.4954	1111	70.3947	scaffold004	1005344	1006774	-	1050	-	GO:0005829;GO:0016586;GO:0016514	-	sp|Q9P7Y0|SSR4_SCHPO SWI/SNF and RSC complexes subunit ssr4 OS=Schizosaccharomyces pombe (strain 972 / ATCC 24843) GN=ssr4 PE=1 SV=1	S	NOG29114;agarNOG08124;NOG198296	hypothetical protein PLEOSDRAFT_1045185 [Pleurotus ostreatus PC15]
X183_01071	1611	835	32.6455	683	27.6989	721	30.738	263	10.9818	330	13.5428	435	17.2442	676	29.5864	743	28.5785	783	31.5746	869	34.038	782	33.737	667	25.9031	781	25.3766	656	23.0023	624	25.7694	scaffold004	1006811	1008421	+	1611	-	-	-	-	S	agaNOG05876;agaNOG04413	hypothetical protein PLEOSDRAFT_160514 [Pleurotus ostreatus PC15]
X183_01072	2289	2663	73.2754	3362	95.9598	2894	86.8338	2956	86.8705	1477	42.6603	2624	73.2097	1613	49.6854	1947	52.7067	1710	48.5312	2273	62.6605	2165	65.7367	2175	59.4478	3129	71.5547	2249	55.5017	2513	73.0402	scaffold004	1009098	1011386	+	2289	-	-	-	-	S	agarNOG08882;agarNOG08502	hypothetical protein PLEOSDRAFT_1094155 [Pleurotus ostreatus PC15]
X183_01073	1860	0	0	0	0	0	0	0	0	0	0	0	0	0	0	0	0	0	0	0	0	0	0	1	0.0336364	0	0	0	0	0	0	scaffold004	1014780	1018467	-	1860	-	-	-	-	S	agaNOG05697	hypothetical protein PLEOSDRAFT_1045089, partial [Pleurotus ostreatus PC15]
X183_01074	513	0	0	0	0	0	0	0	0	0	0	0	0	0	0	0	0	0	0	0	0	0	0	0	0	0	0	0	0	0	0	scaffold004	1018480	1019036	-	513	-	-	-	-	S	agaNOG05697	hypothetical protein PLEOSDRAFT_1045089, partial [Pleurotus ostreatus PC15]
X183_01075	294	0	0	0	0	0	0	0	0	0	0	0	0	0	0	0	0	0	0	0	0	0	0	0	0	0	0	0	0	0	0	scaffold004	1020262	1020667	-	294	-	-	-	-	-	-	hypothetical protein PLEOSDRAFT_1106190 [Pleurotus ostreatus PC15]
X183_01076	264	0	0	0	0	0	0	0	0	0	0	0	0	0	0	0	0	0	0	0	0	0	0	0	0	0	0	0	0	0	0	scaffold004	1022037	1022414	-	264	-	-	-	-	-	-	hypothetical protein PLEOSDRAFT_1106192 [Pleurotus ostreatus PC15]
X183_01077	180	0	0	0	0	0	0	0	0	0	0	0	0	0	0	0	0	0	0	0	0	0	0	0	0	0	0	0	0	0	0	scaffold004	1022980	1023159	+	180	-	-	-	-	-	-	hypothetical protein PLEOSDRAFT_1106193 [Pleurotus ostreatus PC15]
X183_01078	1032	0	0	0	0	0	0	0	0	0	0	0	0	0	0	0	0	0	0	0	0	0	0	0	0	0	0	0	0	0	0	scaffold004	1023886	1024981	+	1032	-	-	-	-	-	-	hypothetical protein PLEOSDRAFT_1106193 [Pleurotus ostreatus PC15]
X183_01079	7068	10094	89.9497	11487	106.181	9349	90.8458	9534	90.7387	8377	78.3576	8547	77.2267	11623	115.948	10208	89.4931	9169	84.2746	11763	105.017	8725	85.7955	7571	67.016	15336	113.578	13067	104.434	10946	103.032	scaffold004	1027710	1036873	-	7068	-	GO:0017070;GO:0005681;GO:0000398;GO:0030623	K12856	sp|Q99PV0|PRP8_MOUSE Pre-mRNA-processing-splicing factor 8 OS=Mus musculus GN=Prpf8 PE=1 SV=2	A	treNOG07596;opiNOG03403	hypothetical protein PLEOSDRAFT_1094156 [Pleurotus ostreatus PC15]
X183_01080	759	0	0	0	0	0	0	0	0	0	0	0	0	0	0	0	0	0	0	0	0	0	0	0	0	0	0	0	0	0	0	scaffold004	1043564	1044523	-	759	-	-	-	-	RBL	COG2801;opiNOG01931;opiNOG39968	Transposon Tf2-11 polyprotein [Hypsizygus marmoreus]
X183_01081	735	0	0	0	0	0	0	0	0	0	0	0	0	0	0	0	0	0	0	0	0	0	0	0	0	0	0	0	0	0	0	scaffold004	1044561	1045360	-	735	-	-	-	sp|Q9UR07|TF211_SCHPO Transposon Tf2-11 polyprotein OS=Schizosaccharomyces pombe (strain 972 / ATCC 24843) GN=Tf2-11 PE=3 SV=1	RL	COG2801;opiNOG01931;opiNOG59235;opiNOG71248	Transposon Tf2-11 polyprotein [Hypsizygus marmoreus]
X183_01082	1218	0	0	0	0	0	0	0	0	0	0	0	0	0	0	0	0	0	0	0	0	0	0	0	0	0	0	0	0	0	0	scaffold004	1046893	1048803	-	1218	-	-	-	-	SR	opiNOG01931;opiNOG37886;treNOG04014	hypothetical protein PLEOSDRAFT_1086421 [Pleurotus ostreatus PC15]
X183_01083	375	0	0	0	0	0	0	0	0	0	0	0	0	0	0	0	0	0	0	0	0	0	0	0	0	0	0	0	0	0	0	scaffold004	1048996	1049849	-	375	-	-	-	-	-	-	hypothetical protein PLEOSDRAFT_153961 [Pleurotus ostreatus PC15]
X183_01084	3792	1430	23.752	1732	29.8413	1561	28.2729	1501	26.6272	1269	22.125	1536	25.8686	1539	28.6161	1452	23.7271	1336	22.8881	1753	29.1712	1484	27.1995	1501	24.7648	2153	29.7204	2086	31.0748	1666	29.2295	scaffold004	1054213	1058238	-	3792	-	-	-	-	R	agarNOG08414	hypothetical protein PLEOSDRAFT_160526 [Pleurotus ostreatus PC15]
X183_01085	897	1972	138.467	2375	172.985	2060	157.729	1926	144.437	1570	115.717	1965	139.901	1546	121.523	1737	119.992	1701	123.192	1633	114.877	1444	111.885	1182	82.4417	2142	124.999	1691	106.491	1607	119.19	scaffold004	1058582	1059677	-	897	-	-	-	-	S	opiNOG35961;opiNOG48217;agaNOG03410	hypothetical protein PLEOSDRAFT_1045391 [Pleurotus ostreatus PC15]
X183_01086	888	8092	573.952	8576	630.971	6718	519.593	3773	285.817	6797	506.05	4560	327.946	3744	297.278	4173	291.193	3936	287.947	2391	169.905	3274	256.249	2069	145.77	3934	231.9	4476	284.734	3663	274.435	scaffold004	1059814	1060979	+	888	-	GO:1903959;GO:0008308;GO:0005741	K15040	sp|P07144|VDAC_NEUCR Mitochondrial outer membrane protein porin OS=Neurospora crassa (strain ATCC 24698 / 74-OR23-1A / CBS 708.71 / DSM 1257 / FGSC 987) GN=B7H23.070 PE=2 SV=1	P	treNOG08679;opiNOG00908	hypothetical protein PLEOSDRAFT_1094158 [Pleurotus ostreatus PC15]
X183_01087	912	0	0	0	0	0	0	0	0	0	0	0	0	0	0	1	0.0679439	0	0	0	0	0	0	0	0	0	0	0	0	0	0	scaffold004	1068489	1069536	+	912	-	-	-	-	-	-	hypothetical protein PLEOSDRAFT_159600 [Pleurotus ostreatus PC15]
X183_01088	417	5092	769.104	3261	510.919	3271	538.742	3621	584.126	4634	734.699	4520	692.234	4834	817.356	5782	859.187	5989	933.016	5398	816.84	4103	683.85	4337	650.692	5820	730.576	5802	785.967	5108	814.948	scaffold004	1072352	1072957	-	417	-	GO:0030042;GO:0003779;GO:0015629	K05765	sp|Q4P6E9|COFI_USTMA Cofilin OS=Ustilago maydis (strain 521 / FGSC 9021) GN=COF1 PE=3 SV=1	Z	opiNOG33916;opiNOG78389	hypothetical protein PLEOSDRAFT_1058112 [Pleurotus ostreatus PC15]
X183_01089	1956	1217	39.1881	1139	38.0445	995	34.9374	1663	57.1923	1803	60.9419	1848	60.337	1733	62.4698	1978	62.6618	1941	64.4656	2117	68.2955	1764	62.6795	1586	50.729	2307	61.7387	2127	61.4272	1690	57.4822	scaffold004	1073145	1075901	+	1956	-	GO:0003779;GO:0005509	-	sp|O13728|AIN1_SCHPO Alpha-actinin-like protein 1 OS=Schizosaccharomyces pombe (strain 972 / ATCC 24843) GN=ain1 PE=1 SV=1	Z	opiNOG00070;opiNOG78389	hypothetical protein PLEOSDRAFT_1106817 [Pleurotus ostreatus PC15]
X183_01090	1251	831	41.8385	513	26.7915	444	24.376	181	9.73274	267	14.1105	292	14.9065	1079	60.8141	1188	58.8443	1318	68.443	694	35.006	626	34.7786	674	33.7073	442	18.4945	199	8.98583	196	10.4235	scaffold004	1076290	1077695	-	1251	-	GO:0005525	-	-	SR	opiNOG31340;opiNOG69455;NOG126517	hypothetical protein PLEOSDRAFT_1078291 [Pleurotus ostreatus PC15]
X183_01091	1089	1225	70.8502	642	38.5163	495	31.2186	114	7.04192	288	17.4845	210	12.3152	1092	70.7026	1203	68.4516	1389	82.8601	631	36.563	711	45.3772	806	46.3051	450	21.6303	236	12.2418	230	14.0513	scaffold004	1078575	1079876	+	1089	-	GO:0005525	-	-	SR	opiNOG31340;opiNOG69455;NOG126517	hypothetical protein PLEOSDRAFT_1046093, partial [Pleurotus ostreatus PC15]
X183_01092	1008	0	0	0	0	0	0	0	0	0	0	0	0	0	0	0	0	0	0	0	0	0	0	0	0	0	0	0	0	0	0	scaffold004	1084145	1085215	+	1008	-	GO:0005488	-	-	SR	opiNOG01931;opiNOG37886;treNOG04014	hypothetical protein PLEOSDRAFT_1086421 [Pleurotus ostreatus PC15]
X183_01093	363	0	0	0	0	0	0	0	0	0	0	0	0	0	0	0	0	0	0	0	0	0	0	0	0	0	0	0	0	0	0	scaffold004	1086268	1086630	+	363	-	-	-	-	RL	opiNOG62762;COG2801;opiNOG01931	reverse transcriptase-rnase h-integrase [Moniliophthora roreri MCA 2997]
X183_01094	834	0	0	0	0	0	0	0	0	0	0	0	0	0	0	0	0	0	0	0	0	0	0	0	0	0	0	0	0	0	0	scaffold004	1086804	1087796	+	834	-	-	-	sp|P0CT41|TF212_SCHPO Transposon Tf2-12 polyprotein OS=Schizosaccharomyces pombe (strain 972 / ATCC 24843) GN=Tf2-12 PE=3 SV=1	RL	COG2801;opiNOG01931	Transposon Tf2-11 polyprotein [Hypsizygus marmoreus]
X183_01095	1134	0	0	0	0	0	0	0	0	0	0	0	0	0	0	0	0	0	0	0	0	0	0	0	0	0	0	0	0	0	0	scaffold004	1087827	1089622	+	1134	-	-	-	sp|Q14781|CBX2_HUMAN Chromobox protein homolog 2 OS=Homo sapiens GN=CBX2 PE=1 SV=2	SRL	COG2801;opiNOG01931;NOG81909;opiNOG26035	Transposon Tf2-11 polyprotein [Hypsizygus marmoreus]
X183_01096	1707	3544	130.765	2047	78.3469	2180	87.712	2330	91.8198	2672	103.489	2573	96.2624	1950	80.5456	2323	84.326	2335	88.8637	2513	92.8964	2312	94.1348	1982	72.6427	5476	167.922	4199	138.955	4261	166.071	scaffold004	1092211	1094962	+	1707	-	GO:0003743;GO:0001731;GO:0043614;GO:0016282;GO:0071470;GO:0071541;GO:0071540;GO:0022627;GO:0033290;GO:0034399;GO:0002188;GO:0006446	K03246	sp|E3LB80|EIF3I_PUCGT Eukaryotic translation initiation factor 3 subunit I OS=Puccinia graminis f. sp. tritici (strain CRL 75-36-700-3 / race SCCL) GN=TIF34 PE=3 SV=2	J	treNOG07662;opiNOG05955	hypothetical protein PLEOSDRAFT_1066937 [Pleurotus ostreatus PC15]
X183_01097	2382	1983	52.4341	1849	50.7146	1788	51.554	1440	40.6663	1486	41.2445	1679	45.0152	1745	51.6528	1920	49.9465	1793	48.9001	1940	51.3925	1489	43.4459	1354	35.563	2147	47.1812	1914	45.3903	1741	48.6264	scaffold004	1096821	1099625	-	2382	-	GO:0003824	-	sp|Q28C44|C19L2_XENTR CWF19-like protein 2 OS=Xenopus tropicalis GN=cwf19l2 PE=2 SV=1	S	treNOG08666;opiNOG06044	hypothetical protein PLEOSDRAFT_1046032 [Pleurotus ostreatus PC15]
X183_01098	4143	2580	39.2227	2248	35.4502	2201	36.4873	2092	33.9673	2275	36.3041	2444	37.6736	2546	43.3295	2675	40.0087	2619	41.0669	2639	40.1943	2495	41.8554	2098	31.682	2751	34.7579	2133	29.0829	1980	31.7955	scaffold004	1099905	1105334	+	4143	-	GO:0003676;GO:0005524;GO:0008026	K12813	sp|Q10752|CDC28_SCHPO Pre-mRNA-splicing factor ATP-dependent RNA helicase-like protein cdc28 OS=Schizosaccharomyces pombe (strain 972 / ATCC 24843) GN=cdc28 PE=3 SV=2	A	opiNOG02379	hypothetical protein HYPSUDRAFT_57727 [Hypholoma sublateritium FD-334 SS-4]
X183_01099	3591	3337	58.5293	3601	65.5157	3101	59.3093	3159	59.1763	2338	43.0446	3207	57.034	2706	53.1316	2751	47.4702	2639	47.7414	2981	52.3825	2964	57.3665	2558	44.5664	3456	50.3775	2678	42.1267	2510	46.5022	scaffold004	1105503	1110580	+	3591	-	-	-	sp|Q9ERH3|WDR7_RAT WD repeat-containing protein 7 OS=Rattus norvegicus GN=Wdr7 PE=1 SV=1	R	NOG11230;opiNOG77832;opiNOG05124;treNOG06384	hypothetical protein PLEOSDRAFT_1106825 [Pleurotus ostreatus PC15]
X183_01100	816	817	63.0616	856	68.5364	784	65.9876	709	58.448	817	66.1944	844	66.0546	829	71.6316	870	66.0655	749	59.6297	891	68.9013	901	76.7415	1311	100.516	961	61.647	912	63.1345	838	68.3233	scaffold004	1110745	1111671	-	816	-	-	-	-	S	agaNOG04826	hypothetical protein PLEOSDRAFT_1106826 [Pleurotus ostreatus PC15]
X183_01101	873	0	0	0	0	0	0	0	0	0	0	0	0	0	0	0	0	0	0	0	0	0	0	0	0	0	0	0	0	0	0	scaffold004	1114656	1115528	-	873	-	-	-	sp|Q8I7P9|POL5_DROME Retrovirus-related Pol polyprotein from transposon opus OS=Drosophila melanogaster GN=pol PE=3 SV=1	RL	opiNOG01931;COG2801	Retrovirus-related Pol polyprotein from transposon opus [Hypsizygus marmoreus]
X183_01102	438	0	0	0	0	0	0	0	0	0	0	0	0	0	0	0	0	0	0	0	0	0	0	0	0	0	0	0	0	0	0	scaffold004	1116186	1116998	-	438	-	-	-	-	-	-	hypothetical protein PILCRDRAFT_3692 [Piloderma croceum F 1598]
X183_01103	846	0	0	0	0	0	0	0	0	0	0	0	0	0	0	0	0	0	0	0	0	0	0	0	0	0	0	0	0	0	0	scaffold004	1126628	1129956	+	846	-	-	-	sp|P20825|POL2_DROME Retrovirus-related Pol polyprotein from transposon 297 OS=Drosophila melanogaster GN=pol PE=3 SV=1	RL	COG2801;opiNOG01931	predicted protein [Mycena chlorophos]
X183_01104	480	0	0	0	0	0	0	0	0	0	0	0	0	0	0	0	0	0	0	0	0	0	0	0	0	0	0	0	0	0	0	scaffold004	1132650	1133892	+	480	-	-	-	-	-	-	-
X183_01105	1914	625	20.567	374	12.7664	436	15.6452	248	8.71613	295	10.1899	326	10.8774	270	9.94632	282	9.12962	258	8.75687	277	9.13225	223	8.09764	200	6.53747	322	8.80628	320	9.44431	262	9.10699	scaffold004	1134713	1139068	-	1914	-	GO:0016874;GO:0016021;GO:0008152	-	sp|Q0DV32|4CLL1_ORYSJ 4-coumarate--CoA ligase-like 1 OS=Oryza sativa subsp. japonica GN=4CLL1 PE=2 SV=2	I	opiNOG01979	hypothetical protein PLEOSDRAFT_1045992 [Pleurotus ostreatus PC15]
X183_01106	297	0	0	0	0	0	0	0	0	0	0	0	0	0	0	0	0	0	0	0	0	0	0	0	0	0	0	0	0	0	0	scaffold004	1137856	1139091	+	297	-	-	-	-	S	opiNOG36740;treNOG07288	hypothetical protein PLEOSDRAFT_1087490 [Pleurotus ostreatus PC15]
X183_01107	804	0	0	0	0	0	0	0	0	0	0	0	0	0	0	0	0	0	0	0	0	0	0	0	0	0	0	0	0	0	0	scaffold004	1140960	1141942	-	804	-	-	-	-	-	-	hypothetical protein PLEOSDRAFT_1108191 [Pleurotus ostreatus PC15]
X183_01108	534	0	0	0	0	0	0	0	0	0	0	0	0	0	0	0	0	0	0	0	0	0	0	0	0	0	0	0	0	0	0	scaffold004	1142206	1142848	-	534	-	-	-	-	-	-	hypothetical protein PLEOSDRAFT_1108191 [Pleurotus ostreatus PC15]
X183_01109	735	0	0	0	0	0	0	0	0	0	0	0	0	0	0	0	0	0	0	0	0	0	0	0	0	0	0	0	0	0	0	scaffold004	1145034	1145975	-	735	-	GO:0004553;GO:0005975;GO:0005576;GO:0030248	K18578	-	R	opiNOG27587;agarNOG06984	glycoside hydrolase family 74 protein [Pleurotus ostreatus PC15]
X183_01110	357	0	0	0	0	0	0	0	0	0	0	0	0	0	0	0	0	0	0	0	0	0	0	0	0	0	0	0	0	0	0	scaffold004	1145977	1146489	-	357	-	GO:0016787	K18578	sp|Q7Z9M8|XG74_HYPJQ Xyloglucanase OS=Hypocrea jecorina (strain QM6a) GN=cel74a PE=1 SV=1	RG	sordNOG11858;opiNOG21260;sorNOG01846;agarNOG06984	glycoside hydrolase family 74 protein [Pleurotus ostreatus PC15]
X183_01111	864	0	0	0	0	0	0	0	0	0	0	0	0	0	0	0	0	0	0	0	0	0	0	0	0	0	0	0	0	0	0	scaffold004	1147328	1148410	-	864	-	-	K18578	sp|Q7Z9M8|XG74_HYPJQ Xyloglucanase OS=Hypocrea jecorina (strain QM6a) GN=cel74a PE=1 SV=1	RG	opiNOG21260;agarNOG06984;NOG212035	glycoside hydrolase family 74 protein [Pleurotus ostreatus PC15]
X183_01112	3723	1782	30.1472	1794	31.4823	1826	33.6856	2075	37.492	1720	30.5439	1998	34.2731	1855	35.1311	2028	33.7536	1853	32.3336	2344	39.7287	2040	38.0831	1806	30.3492	2526	35.5156	1851	28.0851	1718	30.7005	scaffold004	1149289	1154558	-	3723	-	GO:0032153;GO:0005829;GO:0030950;GO:0001558;GO:0031929;GO:0031505;GO:0031932;GO:0030148;GO:0005634	K08267	sp|Q09743|RICTR_SCHPO Target of rapamycin complex 2 subunit ste20 OS=Schizosaccharomyces pombe (strain 972 / ATCC 24843) GN=ste20 PE=1 SV=1	JD	opiNOG04024;opiNOG06558	hypothetical protein PLEOSDRAFT_52076 [Pleurotus ostreatus PC15]
X183_01113	987	0	0	0	0	0	0	0	0	0	0	0	0	0	0	0	0	0	0	0	0	0	0	0	0	0	0	0	0	0	0	scaffold004	1160909	1162099	-	987	-	-	-	-	-	-	hypothetical protein PLEOSDRAFT_1102740 [Pleurotus ostreatus PC15]
X183_01114	771	0	0	0	0	0	0	0	0	0	0	0	0	0	0	0	0	0	0	0	0	0	0	0	0	0	0	0	0	0	0	scaffold004	1163389	1164159	-	771	-	-	-	-	SL	COG2801;agaNOG06877	hypothetical protein Hypma_14998 [Hypsizygus marmoreus]
X183_01115	1161	0	0	0	0	0	0	0	0	0	0	0	0	0	0	0	0	0	0	0	0	0	0	0	0	0	0	0	0	0	0	scaffold004	1165681	1167219	-	1161	-	-	-	-	S	agaNOG05047	hypothetical protein PLEOSDRAFT_1049779, partial [Pleurotus ostreatus PC15]
X183_01116	1221	0	0	0	0	0	0	4	0.220373	2	0.108294	4	0.209216	0	0	0	0	0	0	0	0	0	0	0	0	0	0	0	0	0	0	scaffold004	1168563	1171145	+	1221	-	-	-	-	-	-	hypothetical protein PLEOSDRAFT_157784 [Pleurotus ostreatus PC15]
X183_01117	1725	0	0	0	0	0	0	0	0	0	0	0	0	0	0	0	0	0	0	0	0	0	0	0	0	0	0	0	0	0	0	scaffold004	1171756	1174088	-	1725	-	-	-	-	-	-	hypothetical protein PLEOSDRAFT_1107989 [Pleurotus ostreatus PC15]
X183_01118	234	0	0	0	0	0	0	0	0	0	0	0	0	0	0	0	0	0	0	0	0	0	0	0	0	0	0	0	0	0	0	scaffold004	1175392	1175660	+	234	-	-	-	-	-	-	hypothetical protein PLEOSDRAFT_1100746 [Pleurotus ostreatus PC15]
X183_01119	450	0	0	0	0	0	0	0	0	0	0	0	0	0	0	0	0	0	0	0	0	0	0	0	0	0	0	0	0	0	0	scaffold004	1175742	1176891	+	450	-	GO:0005488	-	-	-	-	hypothetical protein PLEOSDRAFT_1035218 [Pleurotus ostreatus PC15]
X183_01120	861	0	0	0	0	0	0	0	0	0	0	0	0	0	0	0	0	0	0	0	0	0	0	0	0	0	0	0	0	0	0	scaffold004	1180994	1181894	-	861	-	-	-	-	HSR	agaNOG07074;opiNOG58298;opiNOG10089;opiNOG17585	hypothetical protein J132_06958, partial [Termitomyces sp. J132]
X183_01121	921	0	0	0	0	0	0	0	0	0	0	0	0	0	0	0	0	0	0	0	0	0	0	0	0	0	0	0	0	0	0	scaffold004	1182469	1183572	-	921	-	-	-	-	SR	NOG37809;opiNOG28137;opiNOG58298	hypothetical protein PLEOSDRAFT_1045543 [Pleurotus ostreatus PC15]
X183_01122	3300	0	0	0	0	0	0	0	0	0	0	0	0	0	0	0	0	0	0	0	0	0	0	0	0	0	0	0	0	0	0	scaffold004	1183741	1187241	-	3300	-	-	-	-	R	opiNOG32470	hypothetical protein PLEOSDRAFT_165925 [Pleurotus ostreatus PC15]
X183_01123	570	5125	566.307	2816	322.772	3033	365.455	2862	337.76	4706	545.841	3359	376.345	4558	563.819	5930	644.652	5796	660.579	4082	451.896	3560	434.081	4068	446.507	5781	530.892	6011	595.709	4974	580.559	scaffold004	1194955	1195808	+	570	-	GO:0003735;GO:0015934;GO:0006412	K02880	sp|Q6BM53|RL17_DEBHA 60S ribosomal protein L17 OS=Debaryomyces hansenii (strain ATCC 36239 / CBS 767 / JCM 1990 / NBRC 0083 / IGC 2968) GN=RPL17 PE=3 SV=1	J	treNOG09101;opiNOG06558	hypothetical protein PLEOSDRAFT_1058122 [Pleurotus ostreatus PC15]
X183_01124	699	429	38.6556	311	29.0684	328	32.228	524	50.4276	330	31.2123	390	35.6318	279	28.1428	401	35.5478	300	27.8814	281	25.367	282	28.0393	270	24.1662	307	22.99	213	17.2133	195	18.5598	scaffold004	1196156	1197183	+	699	-	GO:0016021;GO:0008152;GO:0003824	-	sp|Q7F1X5|4CLL5_ORYSJ 4-coumarate--CoA ligase-like 5 OS=Oryza sativa subsp. japonica GN=4CLL5 PE=2 SV=1	I	COG0318;opiNOG01979	hypothetical protein PLEOSDRAFT_1045992 [Pleurotus ostreatus PC15]
X183_01125	318	5	0.99032	6	1.23271	2	0.431956	33	6.98073	14	2.91065	21	4.21738	9	1.99552	22	4.28688	17	3.4729	22	4.36552	18	3.93406	14	2.75437	6	0.987649	6	1.06583	9	1.88291	scaffold004	1197343	1197863	-	318	-	-	-	-	-	-	-
X183_01126	786	0	0	0	0	0	0	0	0	0	0	0	0	0	0	0	0	0	0	0	0	0	0	0	0	0	0	1	0.0718687	0	0	scaffold004	1198466	1199686	+	786	-	-	-	-	-	-	-
X183_01127	855	0	0	0	0	0	0	0	0	0	0	0	0	0	0	0	0	0	0	0	0	0	0	0	0	0	0	0	0	4	0.31125	scaffold004	1200428	1201413	+	855	-	-	-	-	-	-	-
X183_01128	1668	0	0	0	0	0	0	0	0	0	0	0	0	0	0	0	0	0	0	0	0	0	0	0	0	0	0	0	0	0	0	scaffold004	1203765	1205452	+	1668	-	GO:0009987	-	-	S	agaNOG02081;agaNOG05288;opiNOG45862	hypothetical protein M378DRAFT_15905 [Amanita muscaria Koide BX008]
X183_01129	3084	0	0	0	0	0	0	0	0	0	0	0	0	0	0	0	0	0	0	0	0	0	0	0	0	0	0	0	0	0	0	scaffold004	1205721	1208910	+	3084	-	GO:0009987	-	sp|Q6MHJ5|PIF1_BDEBA ATP-dependent DNA helicase pif1 OS=Bdellovibrio bacteriovorus (strain ATCC 15356 / DSM 50701 / NCIB 9529 / HD100) GN=pif1 PE=3 SV=1	SD	opiNOG45862;opiNOG63626;fuNOG21979	ATP-dependent DNA helicase PIF1 [Hypsizygus marmoreus]
X183_01130	468	1121	150.866	704	98.2798	702	103.021	4735	680.594	957	135.193	3453	471.196	1040	156.685	649	85.9299	802	111.327	821	110.697	839	124.598	1077	143.977	3049	341.028	2978	359.452	1835	260.859	scaffold004	1210695	1211162	+	468	-	-	-	-	S	opiNOG38285;sorNOG05369;agaNOG04742	hypothetical protein PLEOSDRAFT_32357 [Pleurotus ostreatus PC15]
X183_01131	1611	1794	70.139	1633	66.2259	1529	65.1851	2047	85.4744	1622	66.5648	1922	76.1918	1944	85.0827	2150	82.6968	1860	75.0047	1978	77.4766	1661	71.6588	1919	74.5249	2182	70.8986	2188	76.721	1588	65.5798	scaffold004	1211747	1213796	-	1611	-	GO:0005525	-	-	STR	euNOG30253;NOG198041;NOG156364	hypothetical protein PLEOSDRAFT_1085275 [Pleurotus ostreatus PC15]
X183_01132	3837	3433	56.3527	3538	60.2426	3277	58.6571	3032	53.1559	3011	51.881	3775	62.8313	2816	51.7465	3028	48.9001	2787	47.1863	3086	50.7509	2757	49.9391	2789	45.4756	4234	57.7614	3760	55.3552	2991	51.8609	scaffold004	1214558	1218506	+	3837	-	-	-	-	S	agarNOG08568	hypothetical protein PLEOSDRAFT_1090189, partial [Pleurotus ostreatus PC15]
X183_01133	1356	1777	82.5392	1250	60.2265	1304	66.0472	1206	59.8276	1270	61.9203	1466	69.0438	1501	78.048	1712	78.2329	1695	81.2047	1739	80.9245	1488	76.2674	1185	54.674	2005	77.3986	1603	66.7784	1518	74.4779	scaffold004	1219107	1220722	+	1356	-	GO:0004708;GO:0001402;GO:0071508;GO:0043332;GO:0005829;GO:0000196;GO:0007124;GO:0000751;GO:0001403;GO:0004674;GO:0010525;GO:0071507;GO:0005524;GO:0005634;GO:0051286;GO:0032153	K11226	sp|Q99078|FUZ7_USTMA Dual specificity protein kinase FUZ7 OS=Ustilago maydis (strain 521 / FGSC 9021) GN=FUZ7 PE=3 SV=2	T	opiNOG02794	hypothetical protein PLEOSDRAFT_1058123 [Pleurotus ostreatus PC15]
X183_01134	1542	379	15.4806	460	19.49	379	16.8807	652	28.4431	508	21.7805	671	27.79	856	39.1408	997	40.0642	980	41.2869	950	38.8758	883	39.799	1012	41.0599	1062	36.0511	536	19.6355	711	30.6761	scaffold004	1221015	1222848	-	1542	-	-	-	-	R	opiNOG31150	hypothetical protein PLEOSDRAFT_1085277 [Pleurotus ostreatus PC15]
X183_01135	1974	1365	43.553	1371	45.3762	1416	49.2666	856	29.1703	1028	34.4299	1200	38.8226	984	35.147	1142	35.848	1222	40.2157	1056	33.7564	910	32.0398	784	24.848	1410	37.3896	1008	28.8453	940	31.6808	scaffold004	1223318	1225606	-	1974	-	GO:0004339;GO:0016021;GO:0005976;GO:2001070	K01178	sp|D8Q9M3|AMYG_SCHCM Glucoamylase ARB_02327-1 OS=Schizophyllum commune (strain H4-8 / FGSC 9210) GN=SCHCODRAFT_57589 PE=1 SV=1	G	opiNOG06611	glycoside hydrolase family 15 protein [Pleurotus ostreatus PC15]
X183_01136	1758	1773	63.5218	2031	75.4794	1516	59.2266	4814	184.205	7466	280.775	10432	378.965	5611	225.041	7426	261.747	5450	201.395	4299	154.308	4339	171.54	3869	137.69	3604	107.311	1764	56.6816	1739	65.8106	scaffold004	1226723	1229794	-	1758	-	GO:0046872	-	-	R	agaNOG07352	hypothetical protein PLEOSDRAFT_1106839 [Pleurotus ostreatus PC15]
X183_01137	1341	2163	101.592	1694	82.5319	1781	91.2161	1914	96.0123	2129	104.963	1887	89.8656	1558	81.918	1941	89.6897	1659	80.369	1740	81.8767	1609	83.3917	1567	73.1075	2314	90.3261	2073	87.3239	1832	90.8891	scaffold004	1230129	1232639	-	1341	-	GO:0016021;GO:0005794;GO:0000324;GO:0008270	K15692	sp|Q0WPW5|RMR4_ARATH Receptor homology region, transmembrane domain- and RING domain-containing protein 4 OS=Arabidopsis thaliana GN=RMR4 PE=2 SV=1	O	opiNOG36665	hypothetical protein PLEOSDRAFT_1066949 [Pleurotus ostreatus PC15]
X183_01138	1584	3382	134.478	4276	176.368	4414	191.387	4035	171.357	5914	246.84	5218	210.378	6052	269.392	5882	230.099	5693	233.484	8488	338.135	6677	292.969	5244	207.124	9629	318.203	11432	407.689	7844	329.456	scaffold004	1232942	1235072	-	1584	-	GO:0016021;GO:0006508;GO:0004190	-	sp|P07267|CARP_YEAST Saccharopepsin OS=Saccharomyces cerevisiae (strain ATCC 204508 / S288c) GN=PEP4 PE=1 SV=1	OR	agarNOG07614;KOG1339;agarNOG07916	hypothetical protein PLEOSDRAFT_1058132 [Pleurotus ostreatus PC15]
X183_01139	1146	0	0	0	0	0	0	0	0	0	0	0	0	0	0	0	0	0	0	0	0	0	0	0	0	0	0	0	0	0	0	scaffold004	1239845	1241621	+	1146	-	-	-	sp|Q6AVI0|RSLE2_ORYSJ Zinc finger BED domain-containing protein RICESLEEPER 2 OS=Oryza sativa subsp. japonica GN=Os03g0733400 PE=2 SV=1	SL	NOG205860;sordNOG09339;KOG1121	hypothetical protein PILCRDRAFT_725114 [Piloderma croceum F 1598]
X183_01140	3264	0	0	0	0	0	0	0	0	0	0	0	0	0	0	0	0	0	0	0	0	0	0	0	0	0	0	0	0	0	0	scaffold004	1243227	1246799	-	3264	-	-	-	sp|P0CT41|TF212_SCHPO Transposon Tf2-12 polyprotein OS=Schizosaccharomyces pombe (strain 972 / ATCC 24843) GN=Tf2-12 PE=3 SV=1	R	opiNOG01931;treNOG04014	Transposon Tf2-11 polyprotein [Hypsizygus marmoreus]
X183_01141	858	0	0	0	0	0	0	0	0	0	0	0	0	0	0	0	0	0	0	0	0	0	0	0	0	0	0	0	0	0	0	scaffold004	1247488	1248428	-	858	-	GO:0008270;GO:0003676	-	-	-	-	hypothetical protein PLEOSDRAFT_1086421 [Pleurotus ostreatus PC15]
X183_01142	384	0	0	0	0	0	0	0	0	0	0	0	0	0	0	0	0	0	0	0	0	0	0	0	0	0	0	0	0	0	0	scaffold004	1248547	1248930	-	384	-	-	-	-	-	-	hypothetical protein PLEOSDRAFT_153961 [Pleurotus ostreatus PC15]
X183_01143	501	0	0	0	0	0	0	0	0	0	0	0	0	0	0	0	0	0	0	0	0	0	0	0	0	0	0	0	0	0	0	scaffold004	1249797	1250348	+	501	-	-	-	-	-	-	hypothetical protein PLEOSDRAFT_161054 [Pleurotus ostreatus PC15]
X183_01144	429	0	0	0	0	0	0	1	0.156804	0	0	0	0	0	0	0	0	0	0	0	0	0	0	0	0	0	0	0	0	0	0	scaffold004	1250415	1251363	+	429	-	-	-	-	-	-	hypothetical protein PLEOSDRAFT_1109201 [Pleurotus ostreatus PC15]
X183_01145	909	2347	162.623	2228	160.136	2096	158.367	4504	333.31	3045	221.469	3495	245.547	4718	365.961	5684	387.468	5569	398.001	6005	416.859	3783	289.247	4392	302.288	7040	405.403	6725	417.918	5761	421.647	scaffold004	1254940	1255952	+	909	-	GO:0006788;GO:0004392;GO:0016021	K00510	sp|O19998|HO_RHOVL Heme oxygenase OS=Rhodella violacea GN=pbsA PE=3 SV=1	P	opiNOG12949	hypothetical protein PLEOSDRAFT_1090192 [Pleurotus ostreatus PC15]
X183_01146	1617	5763	224.477	6515	263.234	6267	266.186	7145	297.239	6144	251.206	6369	251.543	4566	199.098	4829	185.052	4706	189.066	4717	184.075	4740	203.734	5156	199.492	6048	195.785	6003	209.711	4831	198.766	scaffold004	1256757	1258814	-	1617	-	GO:0016021;GO:0006508;GO:0004190	-	sp|D4AZK1|CTSD_ARTBC Probable aspartic-type endopeptidase CTSD OS=Arthroderma benhamiae (strain ATCC MYA-4681 / CBS 112371) GN=CTSD PE=3 SV=1	OR	agarNOG07614;KOG1339	hypothetical protein PLEOSDRAFT_1058139 [Pleurotus ostreatus PC15]
X183_01147	14991	3877	16.2891	2937	12.8	2566	11.7561	4203	18.86	4775	21.0587	5155	21.9608	6932	32.6038	6095	25.1935	5380	23.3143	4502	18.9502	4183	19.3934	3367	14.0519	6429	22.4487	6145	23.1555	5147	22.8422	scaffold004	1259122	1275014	+	14991	-	GO:0016887;GO:0005524;GO:0005634;GO:0000027	K14572	sp|O94248|MDN1_SCHPO Midasin OS=Schizosaccharomyces pombe (strain 972 / ATCC 24843) GN=mdn1 PE=1 SV=1	OR	treNOG04771;opiNOG02772	hypothetical protein PLEOSDRAFT_1045779, partial [Pleurotus ostreatus PC15]
X183_01148	480	0	0	0	0	0	0	0	0	0	0	0	0	0	0	0	0	0	0	0	0	0	0	0	0	0	0	0	0	0	0	scaffold004	1276682	1277258	-	480	-	-	-	-	-	-	hypothetical protein PLEOSDRAFT_170890 [Pleurotus ostreatus PC15]
X183_01149	4950	0	0	0	0	0	0	0	0	0	0	0	0	0	0	0	0	0	0	0	0	0	0	0	0	0	0	0	0	0	0	scaffold004	1276728	1282950	+	4950	-	-	-	sp|P0CT41|TF212_SCHPO Transposon Tf2-12 polyprotein OS=Schizosaccharomyces pombe (strain 972 / ATCC 24843) GN=Tf2-12 PE=3 SV=1	RB	sordNOG09800;opiNOG01931	reverse transcriptase-RNase H-integrase [Tricholoma matsutake]
X183_01150	483	0	0	0	0	0	0	0	0	0	0	0	0	0	0	0	0	0	0	0	0	0	0	0	0	0	0	0	0	0	0	scaffold004	1283509	1284106	-	483	-	-	-	-	-	-	-
X183_01151	1023	363	22.3493	241	15.3914	197	13.2259	377	24.7902	285	18.4187	418	26.0946	321	22.1243	347	21.0184	382	24.2582	273	16.8394	329	22.352	300	18.3471	326	16.6809	235	12.9764	223	14.5026	scaffold004	1284583	1285769	+	1023	-	-	-	-	S	agaNOG06692	hypothetical protein PLEOSDRAFT_1078311 [Pleurotus ostreatus PC15]
X183_01152	1032	211	12.8776	186	11.7753	199	13.2437	335	21.8363	198	12.6845	309	19.1218	201	13.7327	178	10.6877	199	12.5269	331	20.239	370	24.9183	379	22.9764	307	15.5717	304	16.6401	283	18.2441	scaffold004	1286012	1288000	-	1032	-	GO:0016021	-	-	S	agarNOG08233;agaNOG04016;agaNOG06038	hypothetical protein PLEOSDRAFT_1106850 [Pleurotus ostreatus PC15]
X183_01153	855	2762	203.465	2213	169.104	2010	161.46	2379	187.173	2702	208.934	2711	202.495	2693	222.081	3001	217.493	3056	232.198	2968	219.047	2747	223.3	2328	170.349	3653	223.646	3400	224.634	2978	231.726	scaffold004	1289154	1290163	+	855	-	-	K20523	sp|Q9URW6|YIE2_SCHPO SH3 domain-containing protein PJ696.02 OS=Schizosaccharomyces pombe (strain 972 / ATCC 24843) GN=SPAPJ696.02 PE=1 SV=1	S	opiNOG01628;COG2930	hypothetical protein PLEOSDRAFT_1113637 [Pleurotus ostreatus PC15]
X183_01154	306	36	7.40993	53	11.316	45	10.1001	44	9.67264	21	4.53719	13	2.71314	39	8.98636	73	14.7825	36	7.64279	48	9.89828	49	11.1294	40	8.17825	39	6.67147	63	11.63	45	9.78377	scaffold004	1292789	1293106	-	306	-	-	-	-	-	-	-
X183_01155	1578	1265	50.4913	1394	57.7156	1327	57.7564	1171	49.9188	1176	49.2708	1166	47.1891	1155	51.6078	1341	52.6584	1211	49.8549	1418	56.7034	1242	54.7029	1781	70.6121	1657	54.966	1338	47.8974	1250	52.7009	scaffold004	1293229	1295427	+	1578	-	GO:0016021;GO:0008152;GO:0003824	-	sp|O94323|YGK5_SCHPO Uncharacterized pyrophosphatase/phosphodiesterase C725.05c OS=Schizosaccharomyces pombe (strain 972 / ATCC 24843) GN=SPBC725.05c PE=3 SV=1	R	treNOG04581;opiNOG03161	type I phosphodiesterase/nucleotide pyrophosphatase [Pleurotus ostreatus PC15]
X183_01156	2343	573	15.4033	523	14.5837	523	15.3308	508	14.585	302	8.52165	363	9.8943	389	11.7063	540	14.2813	447	12.3939	531	14.3009	365	10.8272	376	10.0401	625	13.9632	436	10.5118	367	10.421	scaffold004	1297966	1300676	+	2343	-	GO:0009987;GO:0065007;GO:0044699	K03099	sp|Q8IS14|GEFJ_DICDI Ras guanine nucleotide exchange factor J OS=Dictyostelium discoideum GN=gefJ PE=2 SV=1	T	pleNOG01893;opiNOG12000;treNOG08872	hypothetical protein PLEOSDRAFT_174336 [Pleurotus ostreatus PC15]
X183_01157	288	2898	633.78	1929	437.6	2013	480.051	1944	454.065	4337	995.603	3184	706.043	2161	529.057	2475	532.511	3171	715.278	1788	391.755	1985	479.031	2212	480.523	2486	451.843	2660	521.737	2157	498.279	scaffold004	1301637	1302116	+	288	-	GO:0046961;GO:0046933;GO:0015986;GO:0016021;GO:0000276	K02139	sp|Q06405|ATPK_YEAST ATP synthase subunit f, mitochondrial OS=Saccharomyces cerevisiae (strain ATCC 204508 / S288c) GN=ATP17 PE=1 SV=1	C	treNOG09853;opiNOG38386;basNOG03871	subunit G of the mitochondrial F1F0 ATP synthase [Pleurotus ostreatus PC15]
X183_01158	168	17	6.37342	14	5.44448	11	4.49697	12	4.80492	10	3.93532	6	2.28083	9	3.77723	6	2.21303	8	3.09351	11	4.13165	9	3.72331	3	1.11721	30	9.34739	13	4.37116	10	3.9601	scaffold004	1304286	1304509	-	168	-	GO:0006357;GO:0008270;GO:0000981;GO:0003677;GO:0005634	-	-	-	-	hypothetical protein PLEOSDRAFT_1106857 [Pleurotus ostreatus PC15]
X183_01159	2196	236	6.76881	189	5.62299	222	6.94316	126	3.85969	164	4.93743	192	5.58367	149	4.78404	166	4.68405	168	4.9699	181	5.20099	168	5.31707	139	3.96008	264	6.29289	208	5.35049	164	4.96852	scaffold004	1304521	1307169	-	2196	-	GO:0006357;GO:0008270;GO:0000981;GO:0003677;GO:0005634	-	sp|P39529|YJU6_YEAST Putative transcriptional regulatory protein YJL206C OS=Saccharomyces cerevisiae (strain ATCC 204508 / S288c) GN=YJL206C PE=2 SV=1	S	opiNOG24075	hypothetical protein PLEOSDRAFT_1106857 [Pleurotus ostreatus PC15]
X183_01160	357	18	3.17568	32	5.85624	14	2.69337	15	2.82642	9	1.66672	12	2.14666	14	2.76503	15	2.60357	13	2.36563	19	3.35835	11	2.14151	16	2.80397	25	3.66564	15	2.37348	6	1.11815	scaffold004	1307189	1307719	-	357	-	GO:0016021;GO:0006357;GO:0008270;GO:0000981;GO:0003677;GO:0005634	-	-	SK	fuNOG01631;opiNOG24075	hypothetical protein PLEOSDRAFT_1106857 [Pleurotus ostreatus PC15]
X183_01161	1689	713	26.5884	683	26.4197	640	26.0248	895	35.6457	881	34.4854	989	37.3953	736	30.7248	741	27.1853	677	26.0393	740	27.6466	708	29.1339	690	25.5589	834	25.8473	768	25.6859	634	24.9732	scaffold004	1307875	1310044	+	1689	-	GO:0008152;GO:0016020;GO:0003824	-	sp|O94323|YGK5_SCHPO Uncharacterized pyrophosphatase/phosphodiesterase C725.05c OS=Schizosaccharomyces pombe (strain 972 / ATCC 24843) GN=SPBC725.05c PE=3 SV=1	R	treNOG04581;opiNOG03161	type I phosphodiesterase/nucleotide pyrophosphatase [Pleurotus ostreatus PC15]
X183_01162	573	5023	552.13	5178	590.398	4460	534.585	12205	1432.84	12057	1391.15	18213	2029.91	4300	529.12	6177	667.988	5786	655.986	3362	370.24	2648	321.188	2790	304.629	5153	470.743	5016	494.499	4120	478.363	scaffold004	1311144	1312017	+	573	-	-	-	sp|P0DN32|CUPR1_ARTBC Probable GPI-anchored cupredoxin ARB_05732-1 OS=Arthroderma benhamiae (strain ATCC MYA-4681 / CBS 112371) GN=ARB_05732-1 PE=1 SV=1	R	opiNOG35409;opiNOG31150	hypothetical protein PLEOSDRAFT_32139 [Pleurotus ostreatus PC15]
X183_01163	762	962	79.5157	730	62.5901	725	65.346	732	64.6205	827	71.753	1172	98.2253	825	76.3378	957	77.822	918	78.2634	768	63.5984	620	56.55	521	42.7764	950	65.26	983	72.872	834	72.8159	scaffold004	1312242	1313215	-	762	-	-	-	sp|O74558|MOB2_SCHPO Maintenance of ploidy protein mob2 OS=Schizosaccharomyces pombe (strain 972 / ATCC 24843) GN=mob2 PE=1 SV=1	D	opiNOG18210;KOG0440	hypothetical protein PLEOSDRAFT_1045471 [Pleurotus ostreatus PC15]
X183_01164	1044	153	9.23047	142	8.88639	133	8.74958	170	10.9537	189	11.9688	252	15.4153	154	10.4007	242	14.3635	231	14.3742	206	12.4511	162	10.7848	151	9.04895	244	12.234	228	12.3366	220	14.0197	scaffold004	1313822	1315306	+	1044	-	-	-	-	-	-	hypothetical protein PLEOSDRAFT_1090206 [Pleurotus ostreatus PC15]
X183_01165	750	1299	109.089	1033	89.9863	958	87.7285	989	88.7052	1378	121.472	1329	113.166	1045	98.2416	1237	102.201	1283	111.131	1162	97.7653	963	89.2402	864	72.0733	1370	95.6176	1199	90.3068	1014	89.9481	scaffold004	1315496	1316462	-	750	-	-	-	sp|O74558|MOB2_SCHPO Maintenance of ploidy protein mob2 OS=Schizosaccharomyces pombe (strain 972 / ATCC 24843) GN=mob2 PE=1 SV=1	D	opiNOG18210;KOG0440	hypothetical protein PLEOSDRAFT_1078322 [Pleurotus ostreatus PC15]
X183_01166	1338	26	1.22391	25	1.22073	35	1.79659	90	4.52481	86	4.24944	120	5.72764	94	4.9535	89	4.12173	96	4.66108	107	5.04624	84	4.36334	87	4.06804	135	5.28149	135	5.69954	113	5.61872	scaffold004	1316677	1318066	+	1338	-	-	-	-	-	-	hypothetical protein PLEOSDRAFT_1106864 [Pleurotus ostreatus PC15]
X183_01167	5877	3864	41.4109	4736	52.6494	4046	47.2832	3370	38.5734	3530	39.7108	3443	37.4138	5338	64.0418	5070	53.4562	4685	51.7875	5156	55.3601	4020	47.5408	3529	37.568	6619	58.9543	5964	57.325	5220	59.0922	scaffold004	1318199	1324908	-	5877	-	GO:0006606;GO:0005622	K09291	sp|A4GSN8|NUA_ARATH Nuclear-pore anchor OS=Arabidopsis thaliana GN=NUA PE=1 SV=1	S	opiNOG81986;opiNOG00623;fuNOG01554	hypothetical protein PLEOSDRAFT_160581 [Pleurotus ostreatus PC15]
X183_01168	447	186	26.2083	164	23.9703	171	26.2739	410	61.7007	360	53.2457	474	67.7207	362	57.1007	395	54.7564	364	52.9011	392	55.3374	364	56.5965	348	48.7073	445	52.1112	379	47.8954	319	47.4787	scaffold004	1325283	1325897	-	447	-	-	-	-	-	-	hypothetical protein PLEOSDRAFT_1111840 [Pleurotus ostreatus PC15]
X183_01169	3084	3238	66.1295	4108	87.0269	3703	82.4661	1070	23.3391	2475	53.0579	2177	45.0811	2566	58.6655	2687	53.9882	2613	55.0422	2373	48.5538	1793	40.4075	1853	37.5909	2970	50.4104	2736	50.1146	2301	49.6384	scaffold004	1327724	1331471	+	3084	-	GO:0016740	-	sp|Q6Z9F4|CIPK6_ORYSJ CBL-interacting protein kinase 6 OS=Oryza sativa subsp. japonica GN=CIPK6 PE=2 SV=1	T	treNOG07004;opiNOG25992	MAP/microtubule affinity-regulating kinase 4 [Hypsizygus marmoreus]
X183_01170	1623	1039	40.3209	822	33.0895	808	34.1924	684	28.3499	590	24.0338	687	27.0327	636	27.6299	821	31.3451	764	30.5806	746	29.0042	610	26.122	626	24.1311	882	28.4465	611	21.266	594	24.3491	scaffold004	1331860	1333706	-	1623	-	-	-	-	R	agaNOG04573	hypothetical protein PLEOSDRAFT_160583 [Pleurotus ostreatus PC15]
X183_01171	1203	569	29.7906	467	25.3623	415	23.6929	761	42.5533	707	38.8547	766	40.6643	756	44.3095	814	41.928	823	44.4432	417	21.8731	386	22.3006	438	22.7788	1080	46.9934	874	41.0401	900	49.7728	scaffold004	1333909	1335749	-	1203	-	GO:0009916;GO:0016021;GO:0046872;GO:0070469;GO:0055114	-	sp|Q8NKE2|AOX_CRYNH Alternative oxidase, mitochondrial OS=Cryptococcus neoformans var. grubii serotype A (strain H99 / ATCC 208821 / CBS 10515 / FGSC 9487) GN=AOX1 PE=3 SV=2	C	opiNOG11326	AOX, alternative oxidase mitochondrial precursor [Pleurotus ostreatus PC15]
X183_01172	1917	1790	58.8117	1427	48.6339	1372	49.1551	1152	40.4245	1324	45.662	1439	47.939	1578	58.0397	2209	71.4035	1794	60.7955	1618	53.2594	813	29.4757	1264	41.2522	2230	60.8921	1886	55.5753	1700	58.9987	scaffold004	1342104	1344150	+	1917	-	GO:0003677	-	sp|P48988|CENPB_CRIGR Major centromere autoantigen B OS=Cricetulus griseus GN=CENPB PE=3 SV=1	S	opiNOG15551	hypothetical protein PLEOSDRAFT_1106869 [Pleurotus ostreatus PC15]
X183_01173	1947	4196	135.738	5638	189.189	4733	166.958	1491	51.514	1684	57.1828	1421	46.61	1765	63.9174	2216	70.526	2284	76.2081	2400	77.7831	2353	83.9947	2444	78.5339	2314	62.2122	2796	81.1211	2051	70.0834	scaffold004	1346879	1349901	-	1947	-	GO:0006357;GO:0008270;GO:0000981;GO:0003677;GO:0005634	-	-	S	opiNOG43668;treNOG08829	hypothetical protein PLEOSDRAFT_32419, partial [Pleurotus ostreatus PC15]
X183_01174	438	4665	670.827	5904	880.663	5523	866.039	1955	300.252	2215	334.34	2294	334.48	1952	314.229	2292	324.255	2626	389.486	2138	308.016	1904	302.126	1413	201.832	2875	343.591	2338	301.532	2202	334.471	scaffold004	1350272	1350795	+	438	-	GO:0031307;GO:0045040	K17769	sp|P49334|TOM22_YEAST Mitochondrial import receptor subunit TOM22 OS=Saccharomyces cerevisiae (strain ATCC 204508 / S288c) GN=TOM22 PE=1 SV=3	SJU	opiNOG37713;treNOG05269;basNOG03739;opiNOG81081	hypothetical protein PLEOSDRAFT_1090207 [Pleurotus ostreatus PC15]
X183_01175	1146	3673	201.869	2937	167.439	2901	173.86	2110	123.854	3153	181.898	3020	168.296	2469	151.907	2743	148.316	2674	151.582	1730	95.258	2163	131.18	2548	139.103	2234	102.042	2166	106.767	1852	107.516	scaffold004	1351040	1352541	-	1146	-	-	K03953	sp|P25284|NDUA9_NEUCR NADH-ubiquinone oxidoreductase 40 kDa subunit, mitochondrial OS=Neurospora crassa (strain ATCC 24698 / 74-OR23-1A / CBS 708.71 / DSM 1257 / FGSC 987) GN=nuo40 PE=1 SV=2	C	opiNOG12090	39kDa subunit of NDUFA9, NADH ubiquinone oxidoreductase [Pleurotus ostreatus PC15]
X183_01176	1086	3574	207.28	3780	227.405	2738	173.157	8	0.495535	20	1.21756	11	0.646865	473	30.7094	865	49.3551	993	59.4006	131	7.6117	88	5.63182	205	11.8099	59	2.84381	65	3.38101	37	2.26666	scaffold004	1353470	1354841	+	1086	-	GO:0020037;GO:0016021;GO:0016705;GO:0004497;GO:0005506;GO:0055114	-	sp|P0DPA7|PSIH_PSICU Cytochrome P450 monooxygenase psiH OS=Psilocybe cubensis GN=psiH PE=1 SV=1	SQ	opiNOG09278;opiNOG72105;opiNOG07534;NOG11110	hypothetical protein PLEOSDRAFT_32667 [Pleurotus ostreatus PC15]
X183_01177	714	1589	140.171	1170	107.059	1285	123.606	1030	97.0405	1105	102.318	1717	153.576	738	72.8784	887	76.9788	874	79.5214	851	75.2093	2300	223.885	3890	340.858	2386	174.925	1538	121.68	1397	130.171	scaffold004	1356977	1357690	-	714	-	-	-	-	-	-	hypothetical protein PLEOSDRAFT_1102740 [Pleurotus ostreatus PC15]
X183_01178	2448	1	0.0257289	1	0.0266886	0	0	55	1.51135	65	1.75546	43	1.12178	35	1.00808	40	1.0125	28	0.743049	20	0.515535	26	0.738172	21	0.536698	30	0.641488	22	0.507661	40	1.08709	scaffold004	1357816	1360811	-	2448	-	-	-	sp|Q99315|YG31B_YEAST Transposon Ty3-G Gag-Pol polyprotein OS=Saccharomyces cerevisiae (strain ATCC 204508 / S288c) GN=TY3B-G PE=1 SV=3	R	opiNOG01931;treNOG04014	hypothetical protein Hypma_15282 [Hypsizygus marmoreus]
X183_01179	1728	0	0	0	0	0	0	0	0	0	0	0	0	0	0	0	0	0	0	0	0	0	0	0	0	0	0	0	0	0	0	scaffold004	1360897	1362977	-	1728	-	-	-	-	SR	agaNOG05047;agaNOG05919	hypothetical protein PLEOSDRAFT_1013472, partial [Pleurotus ostreatus PC15]
[truncated: 13,266 more rows]
