# Supplementary material for: Transformation of Compatible Mating-Type Genes in Monokaryons Triggers Fruiting Body Development by Activating Mating Pathways in Pleurotus eryngii
Source: Microbiol Spectr. 2023 Mar 14;11(2):e05272-22. doi: 10.1128/spectrum.05272-22 (PMC10100773; doi:10.1128/spectrum.05272-22)
Supplement: Supplemental file 2 — Table S2. Download spectrum.05272-22-s0002.xlsx, XLSX file, 3.5 MB [file spectrum.05272-22-s0002.xlsx]

## Sheet: Sheet1
gene_id	XH_vs_X183_de	XH_vs_X183_log2fc	XH_vs_X183_pval	XH_vs_T4_de	XH_vs_T4_log2fc	XH_vs_T4_pval	XH_vs_T7_de	XH_vs_T7_log2fc	XH_vs_T7_pval	XH_vs_T9_de	XH_vs_T9_log2fc	XH_vs_T9_pval	X183_vs_T4_de	X183_vs_T4_log2fc	X183_vs_T4_pval	X183_vs_T7_de	X183_vs_T7_log2fc	X183_vs_T7_pval	X183_vs_T9_de	X183_vs_T9_log2fc	X183_vs_T9_pval	T4_vs_T7_de	T4_vs_T7_log2fc	T4_vs_T7_pval	T4_vs_T9_de	T4_vs_T9_log2fc	T4_vs_T9_pval	T7_vs_T9_de	T7_vs_T9_log2fc	T7_vs_T9_pval
X183_00029	-	-	-	-	Inf	1	-	-	-	-	-	-	-	Inf	1	-	-	-	-	-	-	-	-Inf	1	-	-Inf	0.994722	-	-	-
X183_00033	-	1.62976	0.512151	-	0.796548	0.723797	-	-0.540157	0.941939	-	-2.05353	0.523201	-	-0.840525	0.711508	-	-2.19765	0.409494	-	-3.69387	0.245253	-	-1.35163	0.501169	-	-2.85052	0.222095	-	-1.50485	0.742809
X183_00035	-	-Inf	0.148532	-	-Inf	0.12638	-	-Inf	0.148711	-	-2.8716	0.281692	-	-	-	-	-	-	-	Inf	1	-	-	-	-	Inf	1	-	Inf	1
X183_00036	-	Inf	0.759083	-	Inf	0.518697	-	-	-	-	-	-	-	0.945472	0.849162	-	-Inf	0.686887	-	-Inf	0.715556	-	-Inf	0.496856	-	-Inf	0.475128	-	-	-
X183_00046	-	Inf	1	-	-	-	-	-	-	-	-	-	-	-Inf	0.98771	-	-Inf	1	-	-Inf	0.983776	-	-	-	-	-	-	-	-	-
X183_00048	-	-	-	-	Inf	1	-	-	-	-	-	-	-	Inf	1	-	-	-	-	-	-	-	-Inf	1	-	-Inf	0.994722	-	-	-
X183_00049	-	0.104037	0.672954	down	-1.35441	1.18711e-12	-	-0.914379	0.000147935	-	-0.868281	1.42446e-05	down	-1.45518	3.48049e-08	down	-1.02662	0.00111901	-	-0.972521	0.000215023	-	0.433898	0.0445906	-	0.488764	0.00483055	-	0.0473448	0.851347
X183_00050	-	-0.329761	0.42199	-	-0.933229	0.0127952	-	-0.784607	0.0513884	down	-1.14276	0.00361045	-	-0.600775	0.167479	-	-0.463178	0.315728	-	-0.813474	0.0748743	-	0.142597	0.791677	-	-0.206732	0.6188	-	-0.357233	0.431321
X183_00051	up	4.44905	1.23513e-13	-	1.03302	0.360568	-	0.532089	0.756102	-	0.753039	0.559591	down	-3.41134	1.03291e-12	down	-3.92346	8.10173e-13	down	-3.6965	3.03571e-12	-	-0.505971	0.63108	-	-0.278472	0.855462	-	0.219995	0.872733
X183_00052	-	-0.894286	0.146922	-	-0.926623	4.47145e-05	down	-1.31281	1.73086e-06	down	-1.96005	8.17221e-12	-	-0.0247682	0.969562	-	-0.418339	0.719866	-	-1.06257	0.424192	-	-0.391885	0.0508136	down	-1.03112	1.09769e-10	-	-0.646922	0.0374774
X183_00053	-	0.83305	0.108146	up	1.19827	7.57937e-09	up	1.48882	5.97176e-09	-	0.971321	1.51078e-05	-	0.369172	0.241614	-	0.649913	0.039817	-	0.138275	0.635364	-	0.284797	0.165584	-	-0.224145	0.191669	-	-0.516719	0.0215178
X183_00054	up	1.20616	0.00129476	up	1.42711	1.4816e-16	up	1.50673	6.67172e-11	-	0.167772	0.355856	-	0.223761	0.455654	-	0.291294	0.396288	down	-1.03928	0.00377242	-	0.0734106	0.69888	down	-1.2566	2.94928e-20	down	-1.33765	1.18488e-10
X183_00055	-	Inf	0.74673	-	Inf	1	-	Inf	0.39058	-	Inf	0.323975	-	-1.24274	0.977289	-	0.912214	0.789252	-	1.20514	0.729051	-	2.15412	0.566571	-	2.44918	0.514961	-	0.28943	1
X183_00067	down	-2.05274	0.000195491	down	-1.64016	0.000265181	-	-0.637912	0.167275	down	-2.00027	7.06432e-05	-	0.417419	0.607882	up	1.40716	0.0140618	-	0.0532599	1	-	0.993176	0.0524439	-	-0.357004	0.689867	down	-1.35811	0.0159939
X183_00068	down	-1.84547	2.42139e-05	down	-1.63398	9.16441e-05	down	-1.33543	0.000642633	down	-1.51574	0.000360146	-	0.215468	0.500934	-	0.502548	0.158451	-	0.329731	0.272554	-	0.292054	0.239167	-	0.120975	0.516659	-	-0.178602	0.566468
X183_00069	down	-1.1508	0.000776871	-	-0.0499812	0.870866	-	-0.0211087	0.955598	down	-1.68434	3.24748e-09	up	1.1029	0.000339301	up	1.11953	0.00172504	-	-0.535046	0.151384	-	0.0221964	0.963384	down	-1.63171	1.89848e-10	down	-1.66207	2.11302e-08
X183_00070	down	-1.89029	2.99075e-09	down	-1.51552	5.16096e-12	down	-1.46697	5.82936e-08	down	-2.48708	1.81825e-22	-	0.377347	0.192358	-	0.413839	0.237274	-	-0.599441	0.189711	-	0.0414798	0.870921	-	-0.969519	0.000383636	down	-1.01852	0.0020145
X183_00071	up	1.4932	0.00533916	up	2.54705	1.60167e-29	up	2.17418	1.12146e-14	up	1.0677	9.52464e-05	up	1.05564	8.98871e-05	-	0.669612	0.038852	-	-0.428616	0.300968	-	-0.379365	0.0692982	down	-1.47732	2.00034e-16	down	-1.10589	4.4499e-06
X183_00074	-	-	-	-	Inf	1	-	Inf	1	-	-	-	-	Inf	1	-	Inf	0.998738	-	-	-	-	-0.0131758	1	-	-Inf	0.994722	-	-Inf	0.98146
X183_00082	-	Inf	1	-	-	-	-	-	-	-	-	-	-	-Inf	0.987709	-	-Inf	1	-	-Inf	0.983775	-	-	-	-	-	-	-	-	-
X183_00084	-	-Inf	0.980378	-	-Inf	0.967801	-	-Inf	0.982221	-	-Inf	0.96432	-	-	-	-	-	-	-	-	-	-	-	-	-	-	-	-	-	-
X183_00089	-	0.406651	0.147514	-	0.613483	0.000520464	-	0.398077	0.0815594	-	0.701158	0.000280867	-	0.209789	0.418281	-	-0.0178837	0.967292	-	0.293592	0.275571	-	-0.222649	0.269753	-	0.0901536	0.551944	-	0.305117	0.162405
X183_00090	-	0.555352	0.255275	-	-0.42847	0.0155754	down	-1.28488	4.75036e-08	-	-0.538431	0.00422884	-	-0.983036	0.0778211	down	-1.85256	0.005782	-	-1.09722	0.0598307	-	-0.862703	1.27479e-05	-	-0.107159	0.531707	-	0.74748	0.00218715
X183_00091	down	-1.44861	5.86974e-07	down	-1.63035	1.74246e-18	down	-1.54323	1.58368e-10	down	-1.71164	2.79089e-17	-	-0.176036	0.653088	-	-0.0995681	0.800428	-	-0.261492	0.547523	-	0.0795266	0.711981	-	-0.0795098	0.713675	-	-0.16622	0.483112
X183_00092	-	-0.0789031	0.755723	-	0.16046	0.33184	-	0.0373656	0.871569	-	0.132231	0.479616	-	0.242494	0.31723	-	0.107989	0.713358	-	0.210509	0.401586	-	-0.129705	0.481636	-	-0.0255703	0.809325	-	0.0963741	0.642196
X183_00093	-	0.818013	0.0121919	-	-0.180603	0.463429	-	0.127211	0.730211	-	0.526204	0.0527461	-	-0.995464	0.000690097	-	-0.697863	0.0365235	-	-0.291528	0.283902	-	0.302531	0.277608	-	0.709656	0.00232829	-	0.399423	0.141145
X183_00094	-	-0.0781385	0.787138	-	-0.60293	0.00217447	-	-0.529895	0.0315527	down	-1.14376	2.32875e-07	-	-0.521053	0.0542153	-	-0.459166	0.154083	down	-1.06621	0.000221223	-	0.0666487	0.787122	-	-0.538413	0.00541398	-	-0.612619	0.0141438
X183_00095	-	-0.0338912	0.903221	-	-0.311353	0.0736737	-	-0.285968	0.217961	-	-0.479241	0.010373	-	-0.274252	0.281819	-	-0.260512	0.409462	-	-0.44583	0.0816065	-	0.0185919	0.91565	-	-0.165203	0.22703	-	-0.191642	0.336054
X183_00096	-	-0.0566446	0.873607	-	0.141084	0.787838	-	-0.139633	0.746599	-	0.342363	0.418255	-	0.196473	0.590423	-	-0.0952759	0.83824	-	0.393696	0.226698	-	-0.28405	0.448871	-	0.204075	0.414695	-	0.480779	0.151586
X183_00097	-	-0.0310597	0.976589	-	-0.617957	0.000223658	-	-0.741647	0.000962381	-	-0.799351	1.41133e-05	-	-0.583809	0.0429758	-	-0.719442	0.0201328	-	-0.768848	0.0125368	-	-0.130128	0.483111	-	-0.178789	0.191945	-	-0.0562438	0.810538
X183_00098	-	0.687299	0.0204459	-	-0.0212026	0.906222	-	0.216763	0.433082	-	-0.134414	0.538435	-	-0.706225	0.00786895	-	-0.478988	0.121556	-	-0.822731	0.00284011	-	0.233192	0.319874	-	-0.110324	0.559758	-	-0.350899	0.154247
X183_00099	-	0.880645	0.00123412	-	0.0911805	0.560292	-	-0.501379	0.024239	-	0.0312475	0.84546	-	-0.786642	0.00143213	down	-1.39139	7.52895e-06	-	-0.850642	0.000690287	-	-0.599319	0.00113922	-	-0.057427	0.642056	-	0.53415	0.00682158
X183_00100	-	-0.712455	0.0138719	-	-0.253476	0.143779	-	-0.534162	0.0221901	-	-0.30883	0.145214	-	0.459277	0.0904047	-	0.166512	0.625955	-	0.400671	0.206915	-	-0.286071	0.163756	-	-0.0515962	0.832794	-	0.226443	0.292193
X183_00101	down	-6.98602	1.3658e-67	-	-0.28425	0.191426	-	-0.510728	0.0234342	-	0.169129	0.355275	up	6.70282	6.98025e-35	up	6.46379	9.51717e-50	up	7.15222	6.54082e-81	-	-0.232542	0.320844	-	0.456728	0.0328492	-	0.681347	0.000702644
X183_00102	-	4.0984	0.227839	-	0.83111	3.78669e-06	up	2.30128	0.00682517	-	-0.204185	0.428715	-	-3.25885	0.297468	-	-1.7931	0.469434	-	-4.29756	0.215913	up	1.46579	0.044361	down	-1.0328	8.10343e-13	down	-2.50608	0.00420897
X183_00103	-	0.786286	0.057142	-	0.616141	0.00893933	-	0.169999	0.589331	-	0.266427	0.195959	-	-0.165393	0.667655	-	-0.622334	0.151077	-	-0.518842	0.15022	-	-0.453828	0.114669	-	-0.347446	0.033663	-	0.099147	0.768311
X183_00104	-	-0.176726	0.5337	-	-0.513663	0.00903572	-	-0.739132	0.00151795	-	-0.400916	0.0349278	-	-0.332902	0.200336	-	-0.570029	0.0722939	-	-0.224468	0.395424	-	-0.232265	0.23115	-	0.114819	0.419289	-	0.339539	0.10481
X183_00105	-	-0.167482	0.544088	-	0.283451	0.094016	-	0.561152	0.0147492	-	0.600163	0.00154674	-	0.453958	0.0703377	-	0.7209	0.0221852	-	0.767393	0.00352908	-	0.272507	0.168228	-	0.319415	0.0513083	-	0.039078	0.875138
X183_00106	-	2.31544	0.200593	-	1.60311	0.499933	-	0.555311	1	-	2.60319	0.135504	-	-0.711836	0.602428	-	-1.76372	0.211708	-	0.290522	0.94295	-	-1.04455	0.602766	-	1.00679	0.498126	-	2.04259	0.180047
X183_00120	-	Inf	0.759083	-	Inf	1	-	Inf	0.197378	-	Inf	1	-	-1.05453	0.977123	-	1.64917	0.481189	-	-0.928229	0.962876	-	2.71271	0.313038	-	0.128693	1	-	-2.592	0.322856
X183_00121	up	4.61094	4.23133e-29	up	4.46328	2.77468e-44	up	4.65407	1.17324e-14	up	4.26979	3.56837e-25	-	-0.144865	0.567409	-	0.0356417	0.980846	-	-0.341887	0.212478	-	0.186906	0.544369	-	-0.190492	0.307964	-	-0.38551	0.266841
X183_00122	-	2.61979	0.313086	-	2.55607	0.32304	-	2.59572	0.308629	-	1.27842	0.88237	-	-0.0643883	1	-	-0.0420255	1	-	-1.34443	0.531282	-	0.0258386	1	-	-1.27398	0.570738	-	-1.30689	0.519079
X183_00123	up	3.27093	2.37124e-24	up	2.77413	8.03875e-38	up	2.71411	1.14322e-22	up	2.29202	2.75287e-22	-	-0.493565	0.0561932	-	-0.564101	0.0701247	-	-0.979601	0.000269728	-	-0.0652962	0.712794	-	-0.479661	0.00227306	-	-0.421706	0.0629957
X183_00124	-	-0.990394	0.177619	-	-0.553027	0.395473	-	-1.16832	0.118773	-	-1.0905	0.159031	-	0.439215	0.583837	-	-0.186317	0.92455	-	-0.103202	1	-	-0.621494	0.468743	-	-0.534705	0.609368	-	0.0798923	0.942687
X183_00125	-	-0.297759	0.279755	-	-0.134131	0.390572	-	0.0372014	0.866893	-	-0.00258581	0.958384	-	0.166049	0.525387	-	0.325419	0.289266	-	0.293853	0.257301	-	0.164526	0.352749	-	0.134186	0.290882	-	-0.0378871	0.819783
X183_00126	down	-1.67526	2.71784e-06	-	-0.976851	0.000206154	down	-1.11101	0.000198939	down	-1.48736	2.76242e-07	-	0.699602	0.0490228	-	0.554482	0.17339	-	0.186262	0.689821	-	-0.139334	0.649506	-	-0.507442	0.0809411	-	-0.375114	0.258207
X183_00128	-	Inf	1	-	-	-	-	-	-	-	-	-	-	-Inf	0.987704	-	-Inf	1	-	-Inf	0.983768	-	-	-	-	-	-	-	-	-
X183_00129	up	Inf	0.00305669	-	Inf	0.554913	up	Inf	0.00190953	up	Inf	0.0174313	down	-2.71709	0.0211812	-	0.0737652	0.989541	-	-0.469926	0.643454	up	2.79745	0.0186962	-	2.25305	0.133793	-	-0.550542	0.554563
X183_00135	-	-	-	-	Inf	1	-	-	-	-	-	-	-	Inf	1	-	-	-	-	-	-	-	-Inf	1	-	-Inf	0.994722	-	-	-
X183_00136	down	-1.20975	2.91266e-05	down	-1.04319	0.000107229	down	-1.05481	0.000197709	down	-1.00285	0.000297861	-	0.168933	0.532628	-	0.146127	0.641296	-	0.205735	0.449063	-	-0.017944	0.965176	-	0.0431136	0.766377	-	0.0536156	0.826376
X183_00137	-	0.110171	0.705509	-	0.12795	0.448711	-	0.111382	0.608265	-	-0.0398482	0.901111	-	0.0209982	0.907783	-	-0.00704275	0.99245	-	-0.150986	0.614629	-	-0.023107	0.915686	-	-0.16526	0.279481	-	-0.149745	0.499126
X183_00138	-	0.467935	0.0942363	-	0.25176	0.152001	-	0.0901614	0.715205	-	-0.0896517	0.619071	-	-0.213301	0.385488	-	-0.385933	0.205742	-	-0.558184	0.0290272	-	-0.167598	0.376242	-	-0.338523	0.0141735	-	-0.178508	0.39639
X183_00139	-	0.208467	0.440455	-	0.673691	3.20852e-05	-	0.544522	0.0123185	-	0.445241	0.0120003	-	0.468664	0.0595991	-	0.328217	0.277582	-	0.236732	0.35556	-	-0.136055	0.483606	-	-0.225725	0.0621736	-	-0.0972339	0.583306
X183_00140	-	0.490655	0.135672	down	-1.22934	2.3845e-05	down	-1.93539	8.96838e-07	down	-1.41705	6.29738e-06	down	-1.71538	1.17769e-07	down	-2.42977	1.32104e-09	down	-1.90696	3.79509e-08	-	-0.707303	0.212355	-	-0.184993	0.619363	-	0.513659	0.449116
X183_00141	-	-0.697884	0.0203069	-	-0.750626	0.0141432	-	-0.887431	0.00665375	down	-1.05837	0.0013931	-	-0.0482207	0.873199	-	-0.196125	0.544552	-	-0.36023	0.202327	-	-0.14282	0.492117	-	-0.305699	0.0783995	-	-0.170303	0.482849
X183_00142	-	0.0741081	0.805934	-	0.256107	0.136506	-	0.0306193	0.861483	-	0.115411	0.546869	-	0.185886	0.446073	-	-0.0509752	0.907141	-	0.0414451	0.865677	-	-0.232646	0.245261	-	-0.138044	0.307912	-	0.0868073	0.721517
X183_00143	up	1.42188	2.64056e-07	-	-0.47097	0.00448917	-	-0.0731044	0.740215	-	0.345107	0.0638862	down	-1.88936	9.52945e-13	down	-1.50326	1.19363e-06	down	-1.0767	1.32477e-05	-	0.39105	0.0359393	-	0.818714	4.30203e-10	-	0.419921	0.0404368
X183_00144	-	-0.449871	0.117443	-	-0.482065	0.0111791	-	-0.234614	0.332747	-	-0.443347	0.0355692	-	-0.0285276	0.94171	-	0.208234	0.505433	-	0.00623626	0.924186	-	0.241286	0.251792	-	0.0413075	0.745987	-	-0.207329	0.388929
X183_00145	-	0.111021	0.723291	-	0.313767	0.0814041	-	0.332402	0.154262	-	0.170259	0.365947	-	0.205781	0.407758	-	0.213239	0.478681	-	0.0582479	0.778578	-	0.0122307	0.940325	-	-0.140999	0.364788	-	-0.160522	0.462763
X183_00146	-	-0.183496	0.520948	-	-0.31377	0.0747005	-	-0.14473	0.526678	-	-0.252493	0.195919	-	-0.12759	0.600843	-	0.0299096	0.938261	-	-0.0700704	0.79249	-	0.162463	0.407994	-	0.0639169	0.633092	-	-0.105937	0.637929
X183_00147	down	-1.16715	0.00367737	-	-0.672596	0.00483681	down	-1.13579	9.17665e-05	-	-0.922634	0.000366881	-	0.501011	0.324805	-	0.0295974	0.937158	-	0.247001	0.615401	-	-0.468693	0.0763767	-	-0.247729	0.315211	-	0.213402	0.441814
X183_00148	-	1.62964	0.414631	-	-0.309455	0.0534672	-	-0.651986	0.00438874	-	0.831753	0.300577	-	-1.94331	0.362544	-	-2.30118	0.31133	-	-0.80655	0.635473	-	-0.347633	0.176773	-	1.14528	0.182307	-	1.48366	0.107795
X183_00149	-	-0.452983	0.101554	-	-0.698762	1.83249e-05	down	-1.00315	6.94092e-06	-	-0.574546	0.00110093	-	-0.243703	0.320395	-	-0.560951	0.0680175	-	-0.123545	0.598075	-	-0.311405	0.0912897	-	0.126753	0.329986	-	0.430394	0.0320167
X183_00150	-	0.162912	0.538712	-	0.453052	0.00932393	-	-0.195603	0.424801	-	-0.0989941	0.600175	-	0.292754	0.261998	-	-0.368635	0.237225	-	-0.263394	0.286661	-	-0.655542	0.000905125	-	-0.549692	9.9492e-05	-	0.0980753	0.687841
X183_00152	up	1.28007	0.000459067	up	1.78086	9.12909e-15	up	1.55854	3.71971e-08	up	1.40545	0.00114144	-	0.50229	0.0797075	-	0.268342	0.453677	-	0.123245	0.731337	-	-0.228694	0.298314	-	-0.372699	0.12635	-	-0.15108	0.645083
X183_00153	-	0.439438	0.270139	-	0.722137	0.010126	-	0.524357	0.116838	-	0.38841	0.244374	-	0.283141	0.290103	-	0.0732042	0.840038	-	-0.0540353	0.813281	-	-0.204128	0.304496	-	-0.330612	0.0259899	-	-0.134107	0.535535
X183_00154	-	0.142138	0.604341	-	0.373222	0.0267238	-	0.393221	0.0858744	-	0.171367	0.380071	-	0.233411	0.358795	-	0.241838	0.45124	-	0.0279236	0.95503	-	0.0142665	0.967615	-	-0.199137	0.108805	-	-0.221184	0.266842
X183_00155	-	1.02243	0.13957	-	-0.497302	0.0217607	-	0.517389	0.0356364	-	0.241262	0.308866	-	-1.5135	0.051241	-	-0.508434	0.401398	-	-0.778376	0.249401	up	1.00798	4.96471e-06	-	0.740733	0.0102743	-	-0.274187	0.30246
X183_00156	-	0.812312	0.00353648	-	0.816653	1.43924e-06	-	0.521286	0.0239577	-	0.697151	0.000172126	-	0.0062083	0.994941	-	-0.300353	0.31157	-	-0.116507	0.613258	-	-0.300877	0.101201	-	-0.116217	0.349792	-	0.176802	0.371507
X183_00157	down	-2.28086	0.00860563	down	-2.6398	0.00222469	down	-2.2954	0.00585064	-	-0.706235	0.260311	-	-0.35964	0.763785	-	-0.0308415	0.982334	up	1.56844	0.00566123	-	0.336385	0.328739	up	1.93621	3.08e-07	up	1.59166	4.27897e-05
X183_00158	-	0.331636	0.297203	-	0.182724	0.267739	-	-0.504916	0.0204836	-	0.100302	0.689871	-	-0.14775	0.591701	-	-0.848255	0.0159262	-	-0.233837	0.436158	-	-0.694333	0.000148765	-	-0.0795377	0.54801	-	0.606807	0.00248968
X183_00159	up	1.27272	0.000100655	up	1.3974	1.45221e-09	up	1.88298	6.59589e-12	up	1.29399	2.03596e-07	-	0.126524	0.63724	-	0.600813	0.0676394	-	0.0193614	0.942703	-	0.47998	0.0298051	-	-0.100733	0.583082	-	-0.588196	0.0125623
X183_00160	down	-2.41068	2.04203e-06	down	-2.10678	4.95669e-12	down	-3.32769	2.52433e-23	-	-0.974058	0.0316609	-	0.300662	0.77072	-	-0.935871	0.632838	-	1.42739	0.216083	down	-1.22539	0.0253956	-	1.13498	0.208487	up	2.35103	0.030089
X183_00161	-	-0.888818	0.00161384	-	-0.931962	9.2104e-08	down	-1.15834	4.35659e-07	down	-1.12311	2.00188e-09	-	-0.0409748	0.882849	-	-0.279139	0.348982	-	-0.235747	0.331615	-	-0.232051	0.205131	-	-0.18855	0.218665	-	0.035532	0.875161
X183_00162	-	-0.464122	0.0893541	down	-1.10212	2.34042e-11	-	-0.530022	0.0153727	-	-0.613822	0.000634762	-	-0.634079	0.0109229	-	-0.0723281	0.793959	-	-0.149482	0.566474	-	0.566983	0.00366682	-	0.491115	8.22884e-05	-	-0.0837255	0.72595
X183_00163	-	0.868847	0.00164921	-	0.391954	0.0210192	-	0.697365	0.0341514	-	-0.0568301	0.767263	-	-0.47325	0.0532226	-	-0.178073	0.494441	-	-0.925907	0.000272219	-	0.301032	0.33836	-	-0.446487	0.000929455	-	-0.755066	0.0311668
X183_00164	-	0.36047	0.19681	-	0.362593	0.0337427	-	0.674636	0.00250831	-	0.99859	5.55897e-08	-	0.00461848	0.978137	-	0.304297	0.301703	-	0.636358	0.0113076	-	0.30511	0.0940599	-	0.638565	1.12624e-06	-	0.325915	0.111374
X183_00165	-	-0.662539	0.0240844	-	-0.913965	0.000980283	-	-0.34951	0.167535	-	-0.130679	0.59683	-	-0.247749	0.35152	-	0.305378	0.291825	-	0.531254	0.0297526	-	0.558463	0.00260563	-	0.785871	8.15521e-10	-	0.219483	0.271861
X183_00166	-	-0.0247118	0.923229	-	-0.194116	0.264011	-	-0.203486	0.373816	-	-0.337476	0.0733562	-	-0.166546	0.517002	-	-0.187834	0.550285	-	-0.314106	0.226814	-	-0.0159526	0.935181	-	-0.141128	0.321189	-	-0.13277	0.524035
X183_00167	-	-0.84137	0.0152418	-	0.135966	0.610156	-	-0.0994805	0.67258	down	-1.0345	5.13672e-08	-	0.981243	0.0346825	-	0.736877	0.110132	-	-0.193185	0.784988	-	-0.239719	0.472168	down	-1.16794	0.00327822	-	-0.935941	0.00968546
X183_00168	-	0.554231	0.090635	-	0.262307	0.113428	-	0.550126	0.0124198	up	1.06461	4.1889e-06	-	-0.290587	0.35391	-	-0.0155201	0.984832	-	0.507829	0.099075	-	0.281323	0.116895	-	0.805352	0.000306981	-	0.515933	0.0114215
X183_00169	-	0.313428	0.259596	-	-0.0634033	0.740502	-	0.205209	0.340479	-	0.113593	0.489576	-	-0.373036	0.145026	-	-0.115918	0.731848	-	-0.200266	0.465664	-	0.26177	0.160989	-	0.179347	0.160688	-	-0.0899702	0.66914
X183_00170	-	0.507344	0.0854519	-	0.183331	0.347683	-	0.0518793	0.812444	-	0.121786	0.525004	-	-0.32099	0.229291	-	-0.464937	0.158196	-	-0.387094	0.173815	-	-0.139202	0.542174	-	-0.0592948	0.789891	-	0.0723781	0.740842
X183_00171	up	1.35536	3.86909e-06	up	1.11671	6.13959e-09	-	0.784692	0.0014129	up	1.15881	1.54824e-08	-	-0.236131	0.347346	-	-0.580546	0.0670017	-	-0.198253	0.465545	-	-0.339314	0.100866	-	0.0445234	0.707918	-	0.376405	0.0782496
X183_00172	-	0.458756	0.0956579	-	0.82894	8.40132e-07	-	0.511755	0.191303	-	0.748171	0.000672282	-	0.374444	0.140118	-	0.0453169	0.875754	-	0.289498	0.260116	-	-0.325978	0.327956	-	-0.0784025	0.759038	-	0.240174	0.519426
X183_00173	-	-0.598339	0.0308473	-	-0.45184	0.00694355	-	-0.687967	0.00262677	-	-0.465712	0.0108121	-	0.150134	0.546807	-	-0.0975636	0.778047	-	0.132489	0.599339	-	-0.24342	0.216163	-	-0.0113264	0.938026	-	0.224554	0.288027
X183_00178	-	-0.100123	0.769107	-	-0.200785	0.263789	-	-0.48572	0.0368451	-	-0.425247	0.0240794	-	-0.0986595	0.662271	-	-0.396047	0.188629	-	-0.326682	0.201746	-	-0.291035	0.134093	-	-0.221686	0.107711	-	0.0615531	0.800692
X183_00179	-	0.552383	0.0417039	-	0.291103	0.0831789	-	0.104478	0.617415	-	0.209719	0.264173	-	-0.25902	0.280229	-	-0.458516	0.135483	-	-0.344262	0.15473	-	-0.193726	0.324754	-	-0.0787603	0.520733	-	0.107241	0.646535
X183_00180	-	-0.64619	0.0365209	-	0.0530386	0.741902	-	-0.332698	0.214457	-	-0.789308	0.000811577	-	0.700762	0.0136674	-	0.301792	0.388712	-	-0.14611	0.716139	-	-0.39315	0.094499	-	-0.839913	1.18933e-05	-	-0.454327	0.0771187
X183_00181	-	-0.266294	0.319613	-	-0.267992	0.110631	-	-0.300185	0.196088	-	-0.0352511	0.850728	-	0.00239102	0.953753	-	-0.0412564	0.943342	-	0.231232	0.343006	-	-0.0396742	0.867656	-	0.235226	0.0690298	-	0.267189	0.201495
X183_00182	-	0.256016	0.353848	-	0.350106	0.0362195	-	0.131616	0.553807	-	0.0363812	0.824652	-	0.0971233	0.708208	-	-0.133107	0.667919	-	-0.220644	0.393074	-	-0.225216	0.235825	-	-0.311102	0.0177386	-	-0.0935554	0.652818
X183_00183	-	0.0835878	0.797989	-	0.0367853	0.831175	-	0.341001	0.147686	-	-0.0396273	0.880769	-	-0.0432447	0.910336	-	0.249612	0.409013	-	-0.123914	0.694541	-	0.297305	0.141127	-	-0.0742133	0.661911	-	-0.378968	0.083923
X183_00208	-	0.018689	1	up	1.38514	0.040103	-	-2.05589	0.0905853	down	-3.26293	0.0234165	up	1.36948	0.0419455	-	-2.08148	0.0604683	down	-3.28191	0.023713	down	-3.44142	0.000475288	down	-4.6437	5.55803e-05	-	-1.21448	0.758698
X183_00212	-	0.535675	0.0568973	-	0.600398	0.000602956	-	0.335875	0.135657	-	0.425088	0.0294309	-	0.0675764	0.791033	-	-0.209713	0.522121	-	-0.11169	0.634508	-	-0.27229	0.175439	-	-0.172787	0.185045	-	0.0915867	0.737956
X183_00245	up	1.33208	5.27606e-05	up	1.49505	2.44267e-10	up	1.7872	7.17794e-06	up	1.28392	8.38651e-06	-	0.165969	0.559005	-	0.44774	0.193027	-	-0.0487027	0.887878	-	0.287894	0.36369	-	-0.207972	0.370451	-	-0.503832	0.159438
X183_00246	up	1.15897	0.0348666	up	1.15619	0.0222046	up	1.32576	0.0115306	-	1.03984	0.05541	-	0.0015564	0.966937	-	0.15898	0.820795	-	-0.118885	0.770269	-	0.164079	0.721466	-	-0.114072	0.824345	-	-0.286164	0.542501
X183_00247	up	5.26725	4.20077e-29	up	5.11364	1.20238e-126	up	5.25294	8.71192e-79	up	4.80305	3.64724e-97	-	-0.149024	0.568911	-	-0.0203006	0.954062	-	-0.463348	0.0672344	-	0.132998	0.488977	-	-0.308111	0.0146538	-	-0.448962	0.0240935
X183_00248	up	Inf	0.0392341	up	Inf	0.0040375	up	Inf	0.00741547	-	Inf	0.149509	-	0.63811	0.534674	-	0.505712	0.616791	-	-0.699803	0.697024	-	-0.129822	1	-	-1.32968	0.278926	-	-1.20802	0.319621
X183_00249	-	0.856521	0.0155701	-	0.895858	0.000788788	-	0.627418	0.0459021	up	1.19784	9.22031e-06	-	0.0423608	0.885138	-	-0.238049	0.534621	-	0.340005	0.241107	-	-0.275898	0.315214	-	0.304452	0.139747	-	0.572893	0.0322433
X183_00250	-	0.792536	0.00876091	-	0.526752	0.00965413	-	0.0863512	0.70204	-	-0.120021	0.607891	-	-0.262217	0.353577	-	-0.715536	0.0326131	-	-0.913487	0.00123957	-	-0.448617	0.0466313	-	-0.645122	0.000386824	-	-0.20399	0.363206
X183_00251	up	1.07433	0.0232374	-	0.54848	0.315378	-	-0.0182598	0.939975	-	0.589784	0.213832	-	-0.523495	0.201063	down	-1.09871	0.0123616	-	-0.485794	0.25678	-	-0.568824	0.249071	-	0.0434848	0.971947	-	0.604901	0.156329
X183_00252	up	1.21441	1.38478e-05	up	1.20885	1.72886e-12	up	1.44816	2.69473e-06	up	1.34891	4.3293e-13	-	-0.00341301	0.970505	-	0.224633	0.502807	-	0.132899	0.616436	-	0.234544	0.330606	-	0.142788	0.269202	-	-0.0994013	0.696741
X183_00253	-	0.350002	0.258605	-	0.6948	0.00111206	-	0.988971	0.0105525	-	0.581045	0.0107521	-	0.34703	0.211887	-	0.629925	0.0963311	-	0.229053	0.419045	-	0.289697	0.400709	-	-0.1113	0.56637	-	-0.408717	0.255082
X183_00254	-	0.899677	0.0421747	up	1.07063	0.00116161	-	0.849296	0.0267388	-	0.0308282	0.961947	-	0.172692	0.679372	-	-0.0608762	0.833142	-	-0.871692	0.0357366	-	-0.227488	0.458163	down	-1.03758	0.00130078	-	-0.817505	0.0273334
X183_00255	up	1.16176	4.27747e-05	-	0.540405	0.00289281	up	1.12697	0.000126997	-	0.79032	4.45433e-05	-	-0.617507	0.0145026	-	-0.0419987	0.853264	-	-0.371858	0.153302	-	0.581469	0.0226168	-	0.252167	0.0743458	-	-0.336929	0.18245
X183_00256	-	0.533065	0.0671283	-	0.100556	0.591551	-	0.152048	0.510064	-	0.174766	0.395108	-	-0.428614	0.105077	-	-0.388806	0.233629	-	-0.358416	0.184715	-	0.0441043	0.810543	-	0.0764741	0.651877	-	0.0248387	0.948382
X183_00257	-	0.0558706	0.867857	-	0.013097	0.970811	-	0.0453316	0.865946	-	0.0402538	0.889506	-	-0.039772	0.885378	-	-0.0185796	0.958231	-	-0.0161895	0.9352	-	0.0259704	0.898014	-	0.0297226	0.877625	-	-0.00376144	0.960724
X183_00258	-	0.236431	0.390967	-	0.160286	0.350816	-	0.294843	0.200544	-	0.128938	0.464334	-	-0.0726886	0.760977	-	0.0508802	0.892347	-	-0.107981	0.685738	-	0.128723	0.515901	-	-0.0288559	0.883714	-	-0.165136	0.457847
X183_00259	-	0.0536123	0.837101	-	-0.16744	0.419649	-	-0.227848	0.389277	-	-0.0258468	0.945684	-	-0.217722	0.423061	-	-0.291201	0.383325	-	-0.0808913	0.777192	-	-0.068226	0.768979	-	0.14347	0.383864	-	0.204002	0.380329
X183_00262	-	-Inf	0.980369	-	-Inf	0.967796	-	-Inf	0.982216	-	-Inf	0.964313	-	-	-	-	-	-	-	-	-	-	-	-	-	-	-	-	-	-
X183_00263	-	-Inf	0.467848	-	-Inf	0.436044	-	-Inf	0.469375	-	-Inf	0.450034	-	-	-	-	-	-	-	-	-	-	-	-	-	-	-	-	-	-
X183_00264	-	-	-	-	-	-	-	Inf	1	-	-	-	-	-	-	-	Inf	0.998739	-	-	-	-	Inf	0.98699	-	-	-	-	-Inf	0.981466
X183_00267	-	1.60315	0.825982	-	2.14557	0.537685	-	0.999686	1	-	0.899538	1	-	0.542343	0.861111	-	-0.612922	1	-	-0.705294	0.949565	-	-1.15429	0.68859	-	-1.24335	0.658067	-	-0.0978983	1
X183_00268	-	-	-	-	-	-	-	Inf	1	-	-	-	-	-	-	-	Inf	0.998738	-	-	-	-	Inf	0.986988	-	-	-	-	-Inf	0.98146
X183_00270	-	-Inf	0.692358	-	-Inf	0.665164	-	-Inf	0.69503	-	-Inf	0.674529	-	-	-	-	-	-	-	-	-	-	-	-	-	-	-	-	-	-
X183_00271	-	1.16957	0.448835	-	-2.62505	0.379257	-	-2.56475	0.419122	-	-Inf	0.205106	down	-3.7941	0.0393132	down	-3.74611	0.0439026	down	-Inf	0.0201718	-	0.0471633	1	-	-Inf	0.994722	-	-Inf	0.98146
X183_00272	-	0.882491	0.32225	-	-0.429769	0.875298	-	0.422364	0.833867	-	-0.289946	0.944241	-	-1.30356	0.0980783	-	-0.466212	0.660682	-	-1.17202	0.17119	-	0.84296	0.662917	-	0.137202	0.978905	-	-0.711873	0.717371
X183_00273	up	2.14023	9.12087e-14	up	2.19237	8.54657e-37	up	1.80016	1.58877e-08	up	1.59393	1.62434e-15	-	0.0540225	0.821521	-	-0.349128	0.246329	-	-0.548101	0.032226	-	-0.397258	0.0312279	-	-0.595407	6.58509e-06	-	-0.205944	0.427132
X183_00274	-	-0.744713	0.0253782	down	-1.24822	1.21147e-06	-	-0.91736	0.00182671	-	-0.718508	0.00617647	-	-0.501148	0.130566	-	-0.18213	0.627819	-	0.0244311	0.934843	-	0.324915	0.286949	-	0.532436	0.0475767	-	0.199664	0.491454
X183_00275	up	3.06206	8.41711e-18	up	3.06105	3.07553e-32	up	2.47052	1.28605e-14	up	2.54538	8.00704e-17	-	0.00136078	0.955656	-	-0.600823	0.0754925	-	-0.518162	0.0712262	-	-0.596992	0.0074628	-	-0.512856	0.00399076	-	0.0760602	0.795672
X183_00276	-	-	-	-	-	-	-	Inf	1	-	-	-	-	-	-	-	Inf	0.998738	-	-	-	-	Inf	0.986988	-	-	-	-	-Inf	0.98146
X183_00279	down	-Inf	0.00165633	down	-Inf	0.000894108	down	-Inf	0.00155916	down	-Inf	0.00116436	-	-	-	-	-	-	-	-	-	-	-	-	-	-	-	-	-	-
X183_00283	-	-Inf	0.317377	-	-Inf	0.287005	-	-Inf	0.318209	-	-Inf	0.301116	-	-	-	-	-	-	-	-	-	-	-	-	-	-	-	-	-	-
X183_00286	up	1.7222	8.93432e-09	up	1.41162	1.0618e-12	up	1.12843	1.02805e-05	-	0.738251	0.000741624	-	-0.308497	0.221605	-	-0.602049	0.0505348	-	-0.985278	0.000264994	-	-0.287661	0.140976	-	-0.670115	3.22477e-05	-	-0.390176	0.0992807
X183_00287	-	1.73073	0.656396	-	2.07476	0.521852	-	3.3037	0.101569	-	1.98949	0.5746	-	0.348887	1	-	1.56645	0.317329	-	0.259721	1	-	1.23026	0.427402	-	-0.0820873	1	-	-1.32049	0.383173
X183_00288	up	3.75872	7.69643e-13	up	3.47401	9.06484e-12	up	3.30755	3.62281e-12	up	3.32699	1.61785e-09	-	-0.284035	0.33639	-	-0.462838	0.196434	-	-0.433969	0.198622	-	-0.17244	0.585263	-	-0.143401	0.697901	-	0.0220663	0.931418
X183_00289	-	0.167558	0.534066	-	-0.235683	0.206736	-	0.451721	0.23108	-	-0.037008	0.946935	-	-0.399131	0.114708	-	0.278265	0.490719	-	-0.204655	0.465234	-	0.683449	0.0921666	-	0.201147	0.148553	-	-0.490008	0.248604
X183_00290	-	0.995245	0.000803485	-	0.84592	2.25673e-05	-	0.960577	0.000252194	-	0.547626	0.0410176	-	-0.14758	0.545802	-	-0.044134	0.837935	-	-0.449803	0.105863	-	0.109304	0.638379	-	-0.295503	0.122347	-	-0.412141	0.143668
X183_00291	-	0.327048	0.239289	-	0.554824	0.00185487	-	0.986298	0.010292	-	0.562995	0.00294855	-	0.230901	0.382681	-	0.651756	0.0748124	-	0.235026	0.360595	-	0.427315	0.217374	-	0.010812	0.876088	-	-0.424298	0.242553
X183_00292	-	0.536861	0.573292	-	0.119358	0.94899	-	0.425884	0.656898	-	0.237441	0.89981	-	-0.418493	0.646328	-	-0.122007	0.946622	-	-0.302499	0.714336	-	0.301447	0.759588	-	0.120311	1	-	-0.186857	0.808459
X183_00293	-	0.656753	0.258284	-	0.906295	0.0740504	up	1.58292	0.0148354	-	-0.0104229	0.957006	-	0.252145	0.648819	-	0.918747	0.125749	-	-0.66699	0.200018	-	0.673446	0.204701	-	-0.914027	0.0576527	down	-1.59527	0.0146755
X183_00294	-	-0.708902	0.13512	-	-0.601599	0.129142	down	-1.43432	0.00210712	-	-0.678222	0.113685	-	0.114009	0.848009	-	-0.728013	0.196509	-	0.0335583	0.969683	-	-0.837849	0.0768157	-	-0.0740785	0.92554	-	0.75561	0.128289
X183_00295	-	0.88146	0.0419633	-	0.789697	0.0259873	up	1.03369	0.00683158	-	0.448143	0.232319	-	-0.0880226	0.872097	-	0.145084	0.69102	-	-0.434534	0.333592	-	0.237884	0.472742	-	-0.339236	0.35296	-	-0.584825	0.114352
X183_00296	-	0.715735	0.0742992	-	0.393424	0.243147	-	0.751972	0.0363256	-	0.0419152	0.978915	-	-0.320027	0.37313	-	0.0278638	0.947578	-	-0.674828	0.0710624	-	0.353208	0.263527	-	-0.348259	0.261092	-	-0.709675	0.0332939
X183_00297	-	0.694842	0.188883	-	0.547984	0.260783	up	1.03456	0.0343301	-	0.276676	0.712889	-	-0.145646	0.757725	-	0.330609	0.534456	-	-0.419031	0.338234	-	0.482813	0.275861	-	-0.268391	0.491871	-	-0.75865	0.107905
X183_00298	-	0.213654	0.610606	-	-0.0828601	0.889132	-	0.545934	0.274396	-	-0.164664	0.742265	-	-0.293026	0.463173	-	0.325261	0.537114	-	-0.378941	0.385127	-	0.625122	0.2228	-	-0.0796778	0.873137	-	-0.712284	0.175369
X183_00300	-	-	-	-	Inf	1	-	-	-	-	-	-	-	Inf	1	-	-	-	-	-	-	-	-Inf	1	-	-Inf	0.994722	-	-	-
X183_00308	-	-	-	-	-	-	-	-	-	-	Inf	1	-	-	-	-	-	-	-	Inf	1	-	-	-	-	Inf	1	-	Inf	1
X183_00313	-	-	-	-	-	-	-	-	-	-	Inf	0.799499	-	-	-	-	-	-	-	Inf	0.774775	-	-	-	-	Inf	0.763211	-	Inf	0.773586
X183_00325	-	-Inf	0.476022	-	-Inf	0.444601	-	-Inf	0.478355	-	-Inf	0.458405	-	-	-	-	-	-	-	-	-	-	-	-	-	-	-	-	-	-
X183_00326	down	-4.3468	0.000443018	down	-2.89671	0.00431381	down	-4.40744	0.000445007	down	-Inf	2.32955e-05	-	1.44936	0.526406	-	-0.0846223	1	-	-Inf	0.707897	-	-1.52686	0.554923	-	-Inf	0.20026	-	-Inf	0.706106
X183_00327	-	0.681228	0.650259	-	1.43595	0.166184	up	2.28206	0.0115004	up	2.09454	0.0248935	-	0.765216	0.412977	up	1.6023	0.041471	-	1.41814	0.107247	-	0.841626	0.252436	-	0.658325	0.412656	-	-0.190074	0.837386
X183_00345	up	2.85116	1.19517e-15	up	2.87484	2.44372e-46	up	2.78392	6.09479e-27	up	2.32506	2.07172e-26	-	0.0245622	0.926453	-	-0.0779586	0.782463	-	-0.529311	0.047291	-	-0.0961735	0.585768	-	-0.546984	0.000174976	-	-0.458371	0.0372936
X183_00346	-	-0.895839	0.081106	-	-0.478862	0.271443	-	-0.228772	0.663943	-	0.459763	0.269611	-	0.420606	0.409779	-	0.65994	0.2134	up	1.35547	0.0046481	-	0.242273	0.575071	-	0.941299	0.0207298	-	0.691613	0.113373
X183_00347	-	-0.571891	0.061788	-	0.78808	8.25622e-05	-	0.828706	0.000897683	-	0.340852	0.10895	up	1.36205	7.67974e-07	up	1.39104	2.28412e-05	-	0.910675	0.00122649	-	0.0345485	0.838097	-	-0.444189	0.010656	-	-0.486604	0.0344257
X183_00348	-	5.75587	0.11153	up	1.05051	3.68274e-06	up	3.88795	0.0139409	-	0.0635239	0.922418	-	-4.69713	0.165743	-	-1.86315	0.43675	-	-5.687	0.116183	up	2.83497	0.0442994	-	-0.984136	6.73487e-07	down	-3.82678	0.0149907
X183_00349	-	0.136843	0.797048	-	-0.113912	0.808629	-	-0.0306638	0.938993	-	-0.40622	0.326947	-	-0.246388	0.590531	-	-0.173853	0.698983	-	-0.543789	0.232384	-	0.0782313	0.924416	-	-0.290808	0.45775	-	-0.376929	0.39978
X183_00350	-	0.187533	0.483666	-	-0.247814	0.177661	-	-0.0134125	0.958902	-	-0.316263	0.106579	-	-0.431168	0.0852331	-	-0.207914	0.479704	-	-0.50312	0.0485857	-	0.227976	0.260581	-	-0.0658864	0.650414	-	-0.301579	0.157582
X183_00351	-	0.906268	0.00130594	up	1.426	3.88111e-16	up	1.376	8.76144e-06	up	1.22507	9.45083e-11	-	0.523462	0.0407231	-	0.461796	0.126155	-	0.318893	0.215511	-	-0.0577083	0.869933	-	-0.198113	0.149921	-	-0.148114	0.456889
X183_00352	-	-0.16487	0.901687	down	-2.76603	1.73902e-14	-	-0.968713	0.000221873	down	-1.82376	1.33097e-06	-	-2.59621	0.0519403	-	-0.811127	0.354135	-	-1.65843	0.156111	up	1.79075	9.10306e-19	-	0.943731	0.0927736	-	-0.853707	0.0146047
X183_00353	-	-0.3459	0.228375	-	-0.597207	0.000611774	-	0.0231111	0.959553	-	-0.342409	0.069689	-	-0.247708	0.311932	-	0.361843	0.274767	-	0.00341741	0.984738	-	0.61508	0.00190884	-	0.257493	0.0696062	-	-0.365484	0.0903462
X183_00354	-	0.39028	0.267952	-	0.269167	0.345596	-	0.465282	0.154569	-	-0.193628	0.573434	-	-0.117142	0.695471	-	0.0684698	0.913649	-	-0.583949	0.0932408	-	0.19176	0.558411	-	-0.460228	0.1062	-	-0.659882	0.0539496
X183_00355	up	1.53019	0.0237301	-	0.680691	0.00219164	up	1.24939	0.00878277	-	0.339956	0.177468	-	-0.844674	0.129245	-	-0.28404	0.563589	-	-1.188	0.050979	-	0.565521	0.167446	-	-0.337575	0.0722564	-	-0.910861	0.0382827
X183_00356	-	0.59499	0.0349358	-	0.374629	0.0323951	-	0.526538	0.0220139	-	0.435326	0.0213288	-	-0.216753	0.403371	-	-0.0764303	0.815932	-	-0.160204	0.552862	-	0.145283	0.458012	-	0.0630144	0.651276	-	-0.089815	0.676143
X183_00357	-	0.944589	0.00319692	up	1.44153	6.89588e-11	up	1.01944	0.000454258	up	1.27719	1.24041e-07	-	0.500003	0.0714223	-	0.0662133	0.836441	-	0.332521	0.275089	-	-0.429576	0.0576495	-	-0.161604	0.319463	-	0.260508	0.323242
X183_00358	-	0.225832	0.618535	-	-0.364539	0.0559824	-	0.505458	0.503497	-	-0.529181	0.00643237	-	-0.589994	0.178676	-	0.269707	0.728589	-	-0.758839	0.0933125	-	0.868074	0.271285	-	-0.162013	0.171205	-	-1.03799	0.202081
X183_00359	-	0.406094	0.288614	-	-0.43471	0.0250046	-	-0.369438	0.117184	-	-0.678926	0.0015697	-	-0.836359	0.043333	-	-0.780689	0.0618068	down	-1.08393	0.0155872	-	0.0604556	0.84508	-	-0.241586	0.198179	-	-0.309623	0.226163
X183_00360	-	0.0567788	0.853933	-	-0.506505	0.0023476	-	-0.310731	0.164289	-	-0.226309	0.18492	-	-0.559792	0.0258917	-	-0.375004	0.228238	-	-0.282895	0.248182	-	0.189318	0.310721	-	0.283146	0.09124	-	0.085872	0.719993
X183_00361	-	0.742668	0.236557	-	-0.53024	0.0587486	-	0.678182	0.0476331	-	0.79962	0.183835	-	-1.26797	0.0634291	-	-0.0681313	0.907413	-	0.0594507	0.927845	up	1.204	0.000928488	up	1.33388	0.0437438	-	0.121051	0.826415
X183_00362	-	0.770776	0.0636031	-	-0.729231	3.67152e-05	-	0.502523	0.154671	-	-0.23308	0.217656	down	-1.49506	0.00162887	-	-0.272332	0.488375	down	-1.00196	0.0202383	up	1.22748	0.00251956	-	0.499205	0.00499498	-	-0.736352	0.0508983
X183_00364	-	Inf	1	-	-	-	-	-	-	-	Inf	1	-	-Inf	0.987709	-	-Inf	1	-	-0.175601	1	-	-	-	-	Inf	1	-	Inf	1
X183_00365	up	3.96627	0.000677938	up	3.88088	0.000580981	up	4.10747	0.000260594	up	4.16966	0.000678469	-	-0.0882616	0.954329	-	0.12683	0.931135	-	0.198329	0.817886	-	0.223065	0.819734	-	0.29338	0.704568	-	0.0614315	0.938499
X183_00366	up	1.12379	6.55486e-05	-	0.819039	3.27422e-06	-	0.610626	0.00855783	-	0.756167	8.32491e-05	-	-0.302111	0.222028	-	-0.522483	0.0882731	-	-0.368699	0.13908	-	-0.214755	0.260042	-	-0.0602361	0.635537	-	0.146902	0.486506
X183_00367	-	0.690416	0.0151179	-	0.0921179	0.715129	-	0.396552	0.0979373	-	0.498483	0.00856556	-	-0.594066	0.0215612	-	-0.301723	0.367546	-	-0.192032	0.493221	-	0.296702	0.1151	-	0.408844	0.00468832	-	0.104336	0.65029
X183_00368	-	-0.114913	0.679297	-	-0.319292	0.0494019	-	-0.327261	0.126881	-	-0.13181	0.431212	-	-0.201819	0.406902	-	-0.22111	0.444593	-	-0.0180597	0.909145	-	-0.0132303	0.895199	-	0.190202	0.144714	-	0.195511	0.311069
X183_00369	-	-0.16796	0.686338	-	0.615902	0.000398422	-	1.83292	0.161896	-	0.964157	0.0387501	-	0.783256	0.0296593	-	1.99035	0.141866	up	1.12812	0.0407405	-	1.21717	0.296971	-	0.351974	0.380136	-	-0.873927	0.426488
X183_00370	-	0.360758	0.199743	-	-0.00196778	0.962923	-	-0.19066	0.488804	-	-0.0382574	0.897075	-	-0.359455	0.170154	-	-0.560286	0.077637	-	-0.399373	0.134269	-	-0.195336	0.376887	-	-0.0338366	0.830231	-	0.15394	0.532954
X183_00371	-	0.176184	0.640867	-	-0.650549	0.0022138	-	-0.579321	0.0102725	-	-0.306754	0.207313	-	-0.825022	0.0662509	-	-0.766788	0.0854859	-	-0.48549	0.259561	-	0.0650739	0.729001	-	0.346554	0.106232	-	0.273336	0.18356
X183_00372	up	6.32202	3.4391e-40	up	5.16078	1.20571e-33	up	5.05468	7.14121e-26	up	6.4038	1.31378e-62	down	-1.15849	4.41088e-05	down	-1.27471	0.000147926	-	0.0814794	0.787378	-	-0.111573	0.629247	up	1.24599	9.17534e-11	up	1.3498	4.28136e-08
X183_00376	-	0.448119	0.112436	-	0.32302	0.0624416	-	0.127487	0.591199	-	0.132328	0.514452	-	-0.122305	0.634732	-	-0.329443	0.288718	-	-0.316724	0.210041	-	-0.202193	0.285675	-	-0.18815	0.15173	-	0.00643477	0.99711
X183_00377	-	-0.215019	0.424809	-	-0.515278	0.00192717	-	-0.28389	0.206311	-	-0.435611	0.0183957	-	-0.296449	0.240326	-	-0.0758696	0.818027	-	-0.220633	0.413852	-	0.225142	0.225384	-	0.0824021	0.479273	-	-0.150373	0.477898
X183_00378	up	1.43429	0.00151354	-	0.854033	4.27833e-07	-	0.883677	0.000109182	-	0.536574	0.00394452	-	-0.575871	0.119316	-	-0.556157	0.120451	-	-0.897056	0.0228402	-	0.0237158	0.946645	-	-0.314937	0.0135177	-	-0.346382	0.088892
X183_00379	-	0.0520205	0.824766	-	-0.0855363	0.608383	-	-0.307606	0.167848	-	-0.358929	0.0492694	-	-0.13429	0.562892	-	-0.367773	0.218573	-	-0.411399	0.097962	-	-0.228235	0.218233	-	-0.270733	0.0384431	-	-0.0501955	0.820508
X183_00380	-	-0.129817	0.632325	-	-0.240984	0.126339	-	-0.328225	0.127412	-	-0.387699	0.0267997	-	-0.108422	0.642485	-	-0.20689	0.482808	-	-0.258628	0.29375	-	-0.0934431	0.603074	-	-0.143825	0.252718	-	-0.0580216	0.785183
X183_00381	-	4.31065	0.211128	-	0.740109	0.344768	up	4.43265	0.020855	-	-0.213186	0.775014	-	-3.56487	0.264442	-	0.126207	0.931696	-	-4.5207	0.193733	up	3.69341	0.0394591	-	-0.950138	0.000420276	down	-4.65152	0.016789
X183_00382	-	-0.12055	0.654284	-	-0.155328	0.351937	-	-0.252436	0.238995	-	-0.37968	0.0362023	-	-0.0323751	0.904775	-	-0.140541	0.624756	-	-0.260391	0.302669	-	-0.10229	0.541331	-	-0.221629	0.0939666	-	-0.127053	0.565269
X183_00383	down	-1.54026	3.38698e-08	-	-0.578386	0.000385048	-	-0.690859	0.00198338	down	-1.10977	1.0335e-08	-	0.964829	0.000116463	-	0.841102	0.00590008	-	0.429212	0.0739475	-	-0.119293	0.551746	-	-0.528885	0.00079187	-	-0.416906	0.0706203
X183_00384	-	-0.8436	0.00413987	-	-0.72966	0.000161007	down	-1.09239	9.55371e-06	down	-1.27428	2.26376e-09	-	0.116672	0.651765	-	-0.257511	0.419116	-	-0.432255	0.131879	-	-0.368096	0.0816	-	-0.542518	0.00276485	-	-0.182146	0.487068
X183_00385	-	-0.47547	0.352776	-	0.788297	0.0144266	up	2.17352	0.000209013	-	0.793421	0.148471	up	1.2631	0.000267501	up	2.63625	2.74305e-05	up	1.26293	0.037449	up	1.38115	0.00697308	-	0.00740864	0.904302	down	-1.38092	0.0164162
X183_00386	-	0.395988	0.226168	-	0.497197	0.0327679	-	0.23946	0.382623	-	0.499519	0.0414503	-	0.104065	0.725867	-	-0.165381	0.660181	-	0.102469	0.72102	-	-0.264509	0.30027	-	0.00502279	0.95985	-	0.262006	0.321896
X183_00387	-	0.227778	0.417054	-	0.112594	0.531456	-	-0.200024	0.360604	-	-0.224206	0.213732	-	-0.113192	0.64806	-	-0.437789	0.150481	-	-0.453766	0.0723641	-	-0.318695	0.0913287	-	-0.334197	0.0149303	-	-0.023274	0.915664
X183_00388	-	0.692297	0.0157844	-	0.248851	0.153796	-	0.25153	0.291449	-	-0.115262	0.524645	-	-0.439808	0.0925502	-	-0.448179	0.154111	-	-0.808079	0.00208327	-	-0.00377986	0.948039	-	-0.361851	0.00885414	-	-0.36578	0.0820601
X183_00389	-	-0.555116	0.0420428	-	-0.340549	0.0507294	-	0.0138628	0.955894	-	-0.375159	0.0489881	-	0.218798	0.391035	-	0.563058	0.0639744	-	0.180438	0.47159	-	0.348163	0.072917	-	-0.0319078	0.842112	-	-0.387748	0.0642555
X183_00390	-	-0.86337	0.00198292	-	-0.814019	1.4579e-06	-	-0.611133	0.00580924	-	-0.840916	4.50691e-06	-	0.0514628	0.837826	-	0.24288	0.456085	-	0.0207213	0.947616	-	0.197766	0.333765	-	-0.0242249	0.837011	-	-0.22972	0.28291
X183_00391	-	-0.0661181	0.830996	-	-0.216906	0.16862	-	-0.0241648	0.858646	-	-0.27964	0.105221	-	-0.14824	0.505846	-	0.0332228	0.9857	-	-0.21437	0.353825	-	0.187253	0.45744	-	-0.0598256	0.627096	-	-0.254847	0.314436
X183_00392	-	0.0869944	0.908835	-	0.0761601	0.947674	-	-0.135836	0.796899	-	0.371706	0.482617	-	-0.00973024	0.9939	-	-0.232677	0.649972	-	0.282987	0.624955	-	-0.21695	0.673105	-	0.298815	0.535892	-	0.508382	0.304483
X183_00393	-	0.0902148	0.720087	-	0.0199229	0.906039	-	-0.117796	0.671041	-	-0.448717	0.0669161	-	-0.0669379	0.770016	-	-0.216361	0.479097	-	-0.539433	0.0626102	-	-0.143818	0.520655	-	-0.466042	0.0213454	-	-0.329825	0.212066
X183_00394	-	-0.0658663	0.862533	-	0.0328287	0.891194	-	-0.477741	0.144518	-	-0.844595	0.00606267	-	0.102412	0.734707	-	-0.419884	0.269099	-	-0.779139	0.0296759	-	-0.517769	0.0707479	-	-0.87565	0.00157525	-	-0.365258	0.277524
X183_00395	-	0.420348	0.192281	-	0.350523	0.138845	-	-0.0318753	0.962626	-	0.0647041	0.763394	-	-0.0662297	0.824908	-	-0.460687	0.187906	-	-0.356284	0.263723	-	-0.389144	0.130923	-	-0.283229	0.223647	-	0.0979483	0.716418
X183_00396	-	-0.652185	0.0214914	down	-1.5592	1.29282e-13	down	-1.24127	2.22045e-08	down	-1.23248	4.4524e-10	-	-0.902864	0.0151993	-	-0.595283	0.0747076	-	-0.579302	0.0827952	-	0.311646	0.0977205	-	0.329453	0.0112693	-	0.0100904	0.96674
X183_00397	-	0.0218227	0.969258	-	0.544763	0.00233223	-	0.244019	0.279881	-	0.119551	0.586748	-	0.52431	0.03882	-	0.210418	0.459771	-	0.0949336	0.731537	-	-0.308493	0.135072	-	-0.422774	0.00254316	-	-0.121721	0.50048
X183_00400	-	-1.06863	0.959963	-	-Inf	0.656565	-	-Inf	0.686358	-	-Inf	0.666052	-	-Inf	0.98771	-	-Inf	1	-	-Inf	0.983776	-	-	-	-	-	-	-	-	-
X183_00404	-	0.0337185	0.881319	-	0.137593	0.403778	-	0.151664	0.4728	-	0.352883	0.048615	-	0.106908	0.690794	-	0.108907	0.721073	-	0.318396	0.217441	-	0.00696923	0.933125	-	0.217907	0.0848564	-	0.203311	0.32585
X183_00405	-	-0.236075	0.38126	-	-0.961995	3.14911e-09	-	-0.241253	0.260271	-	-0.189072	0.286122	-	-0.72189	0.00342932	-	-0.011345	0.953275	-	0.0474651	0.842654	-	0.715601	0.000355267	-	0.775935	3.08548e-06	-	0.052279	0.751877
X183_00406	-	0.649097	0.0242597	-	0.577913	0.0115836	-	0.769064	0.00386745	-	0.510636	0.0345552	-	-0.0688698	0.782308	-	0.112005	0.75446	-	-0.139303	0.559312	-	0.186139	0.369317	-	-0.0643784	0.593002	-	-0.258166	0.218284
X183_00407	-	0.111705	0.699959	-	0.865382	1.3121e-06	-	0.690311	0.0678813	-	0.809953	0.00263554	-	0.757797	0.00297427	-	0.570602	0.115927	-	0.697558	0.00732958	-	-0.183286	0.58559	-	-0.0536997	0.873091	-	0.122433	0.74559
X183_00408	-	0.0440598	0.876401	-	0.169079	0.319117	-	-0.16512	0.496868	-	-0.0727007	0.705027	-	0.127656	0.613091	-	-0.219011	0.507234	-	-0.118283	0.655676	-	-0.341825	0.0834304	-	-0.239287	0.0758579	-	0.0949223	0.677579
X183_00409	-	-0.082703	0.741079	-	0.0362948	0.86889	-	-0.329877	0.146034	-	-0.434191	0.0214302	-	0.121886	0.620884	-	-0.255316	0.420868	-	-0.352226	0.183991	-	-0.37238	0.0560592	-	-0.467598	0.0011268	-	-0.103006	0.632819
X183_00410	-	0.678624	0.0210222	-	0.751375	0.00014386	-	0.139733	0.611652	-	0.407779	0.0664881	-	0.0745977	0.82097	-	-0.549085	0.0802025	-	-0.272389	0.281961	-	-0.617804	0.00329182	-	-0.340542	0.0328038	-	0.269328	0.246905
X183_00411	down	-5.35113	5.99829e-59	down	-3.67377	1.39244e-90	down	-5.37142	6.41062e-89	down	-5.80319	8.05789e-151	up	1.67985	9.38113e-08	-	-0.0299242	0.969345	-	-0.453985	0.128116	down	-1.70437	6.15047e-07	down	-2.12743	4.91514e-10	-	-0.43029	0.201242
X183_00412	down	-1.07916	0.000107512	down	-1.52777	6.64101e-19	down	-1.49573	8.85979e-11	down	-1.38922	7.58905e-14	-	-0.444706	0.0820069	-	-0.424193	0.181003	-	-0.309999	0.228955	-	0.0249224	0.881563	-	0.141108	0.331153	-	0.108347	0.63206
X183_00413	-	0.524362	0.0606739	-	0.404321	0.0209693	-	0.131488	0.584748	-	0.0606294	0.776264	-	-0.117454	0.622391	-	-0.402479	0.188405	-	-0.465314	0.0666905	-	-0.279231	0.144964	-	-0.34119	0.0131214	-	-0.0698844	0.738736
X183_00414	-	-0.547757	0.0532816	-	-0.318434	0.0774762	-	-0.366776	0.121977	-	-0.0116763	0.94979	-	0.232634	0.351689	-	0.172769	0.566412	-	0.535731	0.0414147	-	-0.0550959	0.786973	-	0.309471	0.0411381	-	0.356778	0.0978074
X183_00415	-	-0.410623	0.269503	-	0.0155054	1	-	-0.242372	0.437735	-	-0.41734	0.295619	-	0.428821	0.213958	-	0.159807	0.723266	-	-0.00883442	0.963463	-	-0.263727	0.36741	-	-0.430801	0.246308	-	-0.174125	0.769013
X183_00416	-	-0.0663088	0.828853	-	0.00515935	0.989159	-	-0.0991489	0.643973	-	-0.28717	0.101249	-	0.0742619	0.812816	-	-0.0419665	0.863198	-	-0.22169	0.343623	-	-0.11112	0.564508	-	-0.289756	0.0246375	-	-0.186201	0.339144
X183_00417	-	1.04136	0.178666	-	0.0854665	0.655665	-	0.886148	0.133398	-	0.0693831	0.764052	-	-0.950844	0.200004	-	-0.157039	0.810122	-	-0.969999	0.191882	-	0.798084	0.167832	-	-0.0131317	0.894706	-	-0.819023	0.157282
X183_00418	-	0.388598	0.151428	-	0.0165945	0.954816	up	1.15373	0.00265715	-	0.104428	0.591024	-	-0.369344	0.129505	-	0.756837	0.0621222	-	-0.285225	0.24384	up	1.13312	0.00386274	-	0.0905237	0.514056	down	-1.05029	0.00678971
X183_00419	-	0.0450988	0.973307	-	-0.964416	0.106769	-	-1.29026	0.0645399	-	0.393422	0.464452	-	-1.00938	0.449932	-	-1.35183	0.372742	-	0.342461	0.678422	-	-0.335599	0.472047	up	1.36051	0.0172278	up	1.68751	0.0095568
X183_00420	down	-1.16118	2.84811e-05	-	0.550149	0.000913125	-	-0.0148037	0.994092	-	0.021517	0.923532	up	1.71341	1.80703e-11	up	1.13578	0.0164703	up	1.18097	3.85227e-06	-	-0.573001	0.0470382	-	-0.525666	3.36575e-05	-	0.039462	0.969125
X183_00421	up	2.48896	0.0117446	-	0.0631661	0.724856	-	0.000550497	0.965928	up	1.18561	0.000157977	down	-2.42326	0.013375	down	-2.49586	0.0113272	-	-1.30558	0.125111	-	-0.0675974	0.788803	up	1.12552	0.000337335	up	1.18539	0.000793166
X183_00422	-	0.57429	0.0457479	-	0.753369	9.37412e-05	-	0.544292	0.0213869	-	0.457125	0.0473973	-	0.180834	0.469119	-	-0.0391902	0.891328	-	-0.118993	0.647573	-	-0.21451	0.2466	-	-0.293388	0.028951	-	-0.0864206	0.694588
X183_00423	-	-0.399163	0.147712	-	-0.124004	0.48034	-	-0.269368	0.384988	-	-0.280775	0.142589	-	0.279332	0.253502	-	0.122224	0.677552	-	0.11858	0.602656	-	-0.153849	0.655042	-	-0.154408	0.266296	-	-0.00788071	0.943431
X183_00424	-	0.606714	0.12407	-	-0.261076	0.239016	-	-0.0780995	0.734357	-	-0.532006	0.0337431	-	-0.864654	0.0264807	-	-0.693235	0.071568	down	-1.1391	0.00701467	-	0.176077	0.400195	-	-0.268405	0.103088	-	-0.451864	0.0449255
X183_00425	-	0.49809	0.396096	-	0.286109	0.115204	up	1.02037	0.0117904	-	0.158445	0.423054	-	-0.207565	0.710398	-	0.51814	0.28575	-	-0.339251	0.542922	-	0.730063	0.0503433	-	-0.125129	0.394877	-	-0.862999	0.0258257
X183_00426	down	-1.03191	0.000278882	-	-0.885023	7.37177e-07	-	-0.488921	0.0401388	-	-0.503893	0.00941037	-	0.151208	0.523762	-	0.536048	0.0782018	-	0.528136	0.0391304	-	0.389023	0.0687233	-	0.383255	0.00846815	-	-0.013191	0.933691
X183_00427	-	-0.359587	0.169917	-	0.0981056	0.666135	-	-0.147259	0.469784	-	0.0538256	0.862571	-	0.459105	0.0586499	-	0.201389	0.498884	-	0.410782	0.102918	-	-0.251941	0.163542	-	-0.0417436	0.669431	-	0.202351	0.319876
X183_00428	-	-0.0616379	0.814871	-	-0.10376	0.530087	-	-0.00246189	0.971013	-	0.0394519	0.791634	-	-0.0389681	0.888011	-	0.0507226	0.834987	-	0.10029	0.659797	-	0.0945923	0.571264	-	0.145911	0.219975	-	0.0437003	0.840011
X183_00429	-	0.508978	0.0653902	-	0.375601	0.0284563	-	0.101705	0.651124	-	0.282062	0.133633	-	-0.130523	0.593826	-	-0.416683	0.17565	-	-0.228221	0.359267	-	-0.280453	0.143193	-	-0.0912092	0.491588	-	0.181594	0.384464
X183_00430	down	-1.25407	7.83031e-06	down	-1.41775	1.45549e-09	down	-1.45401	4.65567e-10	down	-1.03126	1.778e-06	-	-0.160735	0.559366	-	-0.209501	0.535141	-	0.221216	0.365864	-	-0.0433232	0.841296	-	0.388818	0.00544036	-	0.424266	0.0424735
X183_00431	-	0.15994	0.563877	-	0.0697045	0.660567	-	0.106124	0.62093	-	-0.0111893	0.989889	-	-0.0861006	0.74421	-	-0.0608154	0.855141	-	-0.170963	0.521397	-	0.0299271	0.87433	-	-0.0783539	0.580085	-	-0.11609	0.578375
X183_00432	down	-1.95815	3.93865e-11	down	-1.15965	2.41975e-09	down	-1.523	2.10361e-10	down	-1.29947	7.76097e-09	-	0.801559	0.00290496	-	0.427772	0.197522	-	0.657678	0.0157424	-	-0.368875	0.0742032	-	-0.137403	0.529339	-	0.224209	0.274321
X183_00433	-	-0.137341	0.614492	-	0.137422	0.428986	-	0.434546	0.0615536	-	0.295757	0.12325	-	0.277275	0.263066	-	0.563335	0.0707399	-	0.43214	0.0946354	-	0.291291	0.142484	-	0.161186	0.270519	-	-0.13752	0.513121
X183_00434	-	1.31687	0.103693	-	1.23862	0.12011	-	0.339175	0.749018	-	1.11086	0.193146	-	-0.0726761	0.899878	-	-0.985821	0.186996	-	-0.205915	0.861968	-	-0.908034	0.259771	-	-0.124962	1	-	0.775292	0.322596
X183_00435	-	-0.191213	0.528654	-	-0.473809	0.00578536	-	-0.554433	0.0184881	-	-0.0291194	0.958524	-	-0.279238	0.246593	-	-0.372615	0.235167	-	0.16105	0.52329	-	-0.0882698	0.70967	-	0.44702	0.000573377	-	0.527719	0.0100294
X183_00436	-	0.43563	0.286707	-	0.409577	0.178158	-	-0.0714552	0.768883	-	-0.486391	0.165974	-	-0.023389	0.901835	-	-0.514884	0.13028	-	-0.922781	0.0175065	-	-0.486103	0.0190922	-	-0.893315	5.19838e-05	-	-0.41459	0.0631809
X183_00437	-	0.188915	0.488019	-	0.0416176	0.829528	-	0.0129974	0.970324	-	0.0135789	0.917088	-	-0.1439	0.539459	-	-0.183822	0.533267	-	-0.176007	0.493878	-	-0.0346988	0.854776	-	-0.0254682	0.91981	-	0.00147696	0.948082
X183_00438	-	0.00815843	0.970118	-	0.0225151	0.93893	-	0.348111	0.180029	-	0.156809	0.501592	-	0.0168679	0.987108	-	0.33108	0.332948	-	0.147778	0.641284	-	0.319495	0.148808	-	0.136969	0.46014	-	-0.189892	0.416035
X183_00439	-	-0.486904	0.114415	-	-0.278471	0.128305	-	-0.0870574	0.645997	-	-0.630315	0.00245765	-	0.212357	0.464055	-	0.394178	0.228249	-	-0.142714	0.640305	-	0.186204	0.360299	-	-0.348825	0.025612	-	-0.542698	0.0137342
X183_00440	-	0.0696055	0.78595	-	-0.0844355	0.616282	-	-0.300707	0.188559	-	0.00842221	0.953468	-	-0.150587	0.536195	-	-0.37882	0.223894	-	-0.0616005	0.793889	-	-0.223557	0.241453	-	0.0954094	0.445879	-	0.31127	0.126245
X183_00441	-	-0.206766	0.469713	-	-0.159332	0.360866	-	-0.179212	0.448823	-	-0.161578	0.383278	-	0.0505733	0.861707	-	0.018998	0.951938	-	0.0448284	0.894182	-	-0.0268275	0.91916	-	0.000679742	0.98661	-	0.0196217	0.965164
X183_00442	-	0.441755	0.114736	-	0.448769	0.0112761	-	0.555972	0.0165409	-	0.461211	0.0158569	-	0.0110423	0.984243	-	0.107223	0.746974	-	0.0196648	0.954203	-	0.100838	0.607353	-	0.0147845	0.90963	-	-0.0934771	0.66284
X183_00443	-	0.865375	0.355239	-	0.170137	0.501054	up	1.50983	1.91621e-05	-	0.196218	0.524717	-	-0.689636	0.422051	-	0.639626	0.398355	-	-0.66724	0.462417	up	1.33489	0.000140967	-	0.0279631	0.871411	down	-1.31414	0.000969519
X183_00444	-	0.474339	0.651173	up	1.6532	0.00861448	up	2.3004	0.0166911	-	0.961732	0.21855	up	1.17951	0.0377589	up	1.81677	0.0353646	-	0.483829	0.505605	-	0.64515	0.350681	-	-0.688338	0.219229	-	-1.34205	0.0943228
X183_00445	down	-3.07768	2.41866e-18	down	-2.48977	8.10191e-16	down	-1.88045	2.85184e-08	down	-2.33897	9.67886e-13	-	0.592351	0.152439	-	1.19448	0.0982837	-	0.739069	0.144103	-	0.60642	0.322574	-	0.153434	0.619113	-	-0.460158	0.523104
X183_00446	down	-1.08968	8.77483e-05	-	-0.967403	4.6574e-09	down	-1.55358	5.03882e-12	down	-1.73883	4.94561e-21	-	0.125424	0.625214	-	-0.471612	0.111791	-	-0.64991	0.0108121	-	-0.591277	0.00119384	-	-0.768865	5.08867e-09	-	-0.185302	0.419419
X183_00447	down	-2.23092	3.31945e-14	down	-1.51141	1.55512e-14	-	-0.666099	0.297212	down	-1.68117	2.86175e-12	-	0.724307	0.0148949	-	1.56204	0.279502	-	0.549613	0.158765	-	0.84525	0.499158	-	-0.167718	0.735736	-	-1.02073	0.4615
X183_00448	-	0.0711228	0.809806	-	0.25611	0.137836	-	0.114933	0.565888	-	0.332282	0.0731324	-	0.18788	0.438297	-	0.0341959	0.85554	-	0.259747	0.291824	-	-0.149222	0.53904	-	0.0784751	0.561637	-	0.220304	0.322788
X183_00449	-	-0.347554	0.21241	-	-0.340118	0.043616	-	-0.127732	0.580804	-	-0.369212	0.054097	-	0.01155	0.976557	-	0.213086	0.491847	-	-0.0215217	0.973302	-	0.205825	0.268351	-	-0.0266135	0.945798	-	-0.239857	0.26303
X183_00450	-	-0.0138804	0.977852	-	0.188016	0.293906	-	-0.0916869	0.708711	-	-0.0632179	0.756472	-	0.205056	0.43443	-	-0.0862926	0.77887	-	-0.0499213	0.838699	-	-0.286566	0.152311	-	-0.248774	0.0957579	-	0.0303261	0.896785
X183_00451	-	-0.125254	0.721614	-	0.173771	0.478353	-	0.437703	0.0976936	-	0.0910637	0.700105	-	0.302719	0.326978	-	0.555483	0.101093	-	0.216602	0.487722	-	0.257454	0.236186	-	-0.0794881	0.760755	-	-0.34478	0.160486
X183_00452	-	0.288096	0.308061	-	0.0527068	0.767009	-	0.110739	0.65439	-	-0.172129	0.379924	-	-0.232655	0.362973	-	-0.18602	0.537883	-	-0.461571	0.0796795	-	0.0524045	0.823938	-	-0.222247	0.128056	-	-0.282441	0.19831
X183_00453	-	0.36168	0.217635	-	0.317197	0.112055	-	0.138416	0.579086	-	-0.0784482	0.737874	-	-0.0409117	0.866347	-	-0.231968	0.467819	-	-0.440748	0.109989	-	-0.186097	0.394668	-	-0.393469	0.0257785	-	-0.215051	0.357895
X183_00454	up	1.44071	2.22019e-07	up	1.07441	5.90096e-11	-	0.513188	0.0302819	-	0.612606	0.000681193	-	-0.363884	0.139463	-	-0.937165	0.00226656	-	-0.829488	0.00087366	-	-0.567881	0.00186726	-	-0.459117	0.000155479	-	0.100969	0.620837
X183_00455	-	-	-	-	-	-	-	Inf	1	-	-	-	-	-	-	-	Inf	0.998739	-	-	-	-	Inf	0.98699	-	-	-	-	-Inf	0.981464
X183_00457	-	-0.322524	0.246688	-	-0.665625	0.000252288	-	-0.531074	0.0255632	-	-0.649989	0.00071846	-	-0.338855	0.192645	-	-0.215977	0.531443	-	-0.32727	0.227587	-	0.126632	0.468226	-	0.0180733	0.866477	-	-0.116055	0.549307
X183_00458	-	0.444423	0.144093	-	0.0238461	0.945922	-	0.0522497	0.878551	-	-0.124611	0.628341	-	-0.417678	0.12167	-	-0.400617	0.21245	-	-0.570712	0.0511457	-	0.0225809	0.943414	-	-0.146036	0.513043	-	-0.176313	0.53957
X183_00459	-	0.339324	0.217752	-	0.157025	0.350615	-	-0.195882	0.359189	-	0.0440389	0.834542	-	-0.17957	0.465889	-	-0.544328	0.0720611	-	-0.296625	0.231255	-	-0.359087	0.0492237	-	-0.110614	0.374808	-	0.240697	0.220369
X183_00460	-	0.367135	0.251209	-	0.125491	0.581132	-	-0.0499513	0.918937	-	0.406187	0.0987795	-	-0.237684	0.417894	-	-0.424711	0.231557	-	0.0394675	0.917228	-	-0.182695	0.496647	-	0.283608	0.221259	-	0.458213	0.0906834
X183_00461	-	0.43281	0.155896	-	0.0684903	0.74593	-	-0.13531	0.532271	-	-0.546401	0.0399513	-	-0.362018	0.169321	-	-0.578029	0.0550863	-	-0.981499	0.00381653	-	-0.209348	0.269478	-	-0.61299	0.000336853	-	-0.411031	0.0739662
X183_00462	-	Inf	1	-	-	-	-	-	-	-	-	-	-	-Inf	0.98771	-	-Inf	1	-	-Inf	0.983776	-	-	-	-	-	-	-	-	-
X183_00466	-	0.345192	0.301982	-	0.278166	0.269578	-	-0.0622385	0.875646	-	0.0997162	0.692528	-	-0.0644668	0.834418	-	-0.417371	0.246126	-	-0.247399	0.456884	-	-0.347312	0.200219	-	-0.176331	0.486476	-	0.16377	0.567314
X183_00467	-	-0.107207	0.713171	-	-0.285926	0.154961	-	-0.198713	0.440657	-	-0.22131	0.280421	-	-0.174999	0.536852	-	-0.0994435	0.782203	-	-0.114275	0.66812	-	0.080135	0.710138	-	0.0669248	0.765106	-	-0.0209428	0.882529
X183_00468	-	-0.210736	0.689268	down	-1.03699	0.0348832	-	-0.851556	0.0962883	-	-0.982992	0.0560624	-	-0.823545	0.118148	-	-0.650779	0.229851	-	-0.774922	0.181575	-	0.17873	0.815102	-	0.0555641	0.963664	-	-0.130776	0.895399
X183_00469	-	-0.918599	0.0402027	down	-1.50154	4.29779e-06	-	-0.642701	0.0212916	down	-1.76288	1.12447e-06	-	-0.577385	0.377147	-	0.272977	0.557275	-	-0.842658	0.253149	-	0.853632	5.8742e-05	-	-0.258645	0.311372	down	-1.11958	6.78421e-06
X183_00470	-	0.818799	0.00668606	-	0.677993	0.000774207	-	0.553325	0.0284298	-	0.612994	0.00536941	-	-0.137876	0.626919	-	-0.274295	0.41403	-	-0.206684	0.451614	-	-0.131694	0.54929	-	-0.0625005	0.678337	-	0.0616399	0.830459
X183_00471	-	0.0614478	0.814316	-	-0.0922799	0.578096	-	-0.111311	0.617924	-	-0.166134	0.359372	-	-0.150433	0.534799	-	-0.180841	0.54693	-	-0.228072	0.359258	-	-0.0251691	0.889965	-	-0.0711854	0.584138	-	-0.0537227	0.794743
X183_00472	-	0.393425	0.233368	-	0.392914	0.0890066	-	0.439008	0.111756	-	0.394612	0.118126	-	0.00392432	0.962705	-	0.0389584	0.886842	-	0.00187182	0.987225	-	0.0385148	0.878366	-	0.00380492	1	-	-0.0417555	0.854548
X183_00473	-	0.288561	0.489898	-	-0.272401	0.0878524	-	0.0538098	0.846279	-	-0.364286	0.039446	-	-0.556424	0.192337	-	-0.239692	0.54695	-	-0.651868	0.138697	-	0.320588	0.0885439	-	-0.0891193	0.495946	-	-0.41735	0.0399368
X183_00474	-	-0.0824467	0.858962	-	-0.521437	0.00771577	-	-0.879462	0.000268259	-	-0.547579	0.00766259	-	-0.434777	0.0894131	-	-0.805274	0.00966905	-	-0.464566	0.0754208	-	-0.365546	0.078377	-	-0.023838	0.809377	-	0.333943	0.150254
X183_00475	-	-0.599625	0.035606	-	-0.704924	0.00514827	-	-0.658446	0.00746434	-	-0.563243	0.00722087	-	-0.102354	0.822693	-	-0.0680934	0.876821	-	0.0343538	0.849277	-	0.0393151	0.914838	-	0.143632	0.6012	-	0.0960844	0.672437
X183_00476	-	0.205108	0.481673	-	0.294743	0.0847917	-	0.00908985	0.986419	-	0.0549241	0.831544	-	0.0915649	0.697035	-	-0.206554	0.518683	-	-0.152242	0.539066	-	-0.292801	0.120951	-	-0.237294	0.0585297	-	0.0477176	0.857154
X183_00477	-	0.586437	0.039449	-	0.774441	8.1467e-06	up	1.11698	0.015683	-	0.610138	0.00135731	-	0.191894	0.441758	-	0.525005	0.217766	-	0.0240007	0.933964	-	0.338592	0.389183	-	-0.161657	0.216254	-	-0.508115	0.20889
X183_00478	-	-0.17172	0.542596	-	-0.107046	0.547801	-	-0.140461	0.550353	-	-0.0777335	0.70498	-	0.0671987	0.778063	-	0.0217231	0.934906	-	0.0923573	0.699583	-	-0.0397101	0.831684	-	0.0318526	0.795573	-	0.0639327	0.741305
X183_00479	down	-1.14601	5.70596e-05	-	-0.732644	1.77244e-05	-	-0.99428	1.38425e-05	down	-1.01783	5.75475e-08	-	0.416627	0.112204	-	0.143392	0.678708	-	0.127631	0.656539	-	-0.268145	0.163948	-	-0.282816	0.04584	-	-0.0221629	0.93132
X183_00480	-	-0.0355417	0.911984	-	-0.0111291	0.951487	-	-0.108712	0.635076	-	-0.0269264	0.87834	-	0.0271245	0.928065	-	-0.0826354	0.783209	-	0.00723548	0.998096	-	-0.10404	0.584319	-	-0.0133134	0.90874	-	0.082908	0.691331
X183_00481	-	-0.725665	0.0106474	-	-0.778013	2.02966e-05	-	-0.119194	0.606874	-	-0.654363	0.00149911	-	-0.0481842	0.8772	-	0.600046	0.0574086	-	0.0710297	0.723786	-	0.653508	0.00254118	-	0.12584	0.34399	-	-0.535142	0.0271691
X183_00482	-	0.186525	0.534323	-	-0.100351	0.659135	-	-0.202024	0.467183	-	-0.177663	0.506849	-	-0.283599	0.300637	-	-0.397833	0.230356	-	-0.365621	0.226823	-	-0.108977	0.664476	-	-0.0751593	0.792878	-	0.0260962	0.879671
X183_00483	-	0.0928929	0.724225	-	0.116463	0.493147	-	-0.196701	0.402574	-	0.0985748	0.599532	-	0.0264066	0.925284	-	-0.299318	0.328545	-	0.00399721	1	-	-0.319839	0.0993329	-	-0.0158981	0.902191	-	0.296244	0.156316
X183_00484	-	0.499478	0.067713	-	0.431828	0.00957863	-	0.281235	0.201863	-	0.394677	0.0303351	-	-0.0647951	0.7841	-	-0.227917	0.46032	-	-0.106134	0.659017	-	-0.157773	0.411424	-	-0.0348118	0.778011	-	0.115202	0.586191
X183_00485	-	0.674144	0.0623499	-	0.224402	0.474473	-	0.181728	0.595061	-	0.373901	0.213833	-	-0.448704	0.19134	-	-0.503855	0.17844	-	-0.303477	0.378956	-	-0.0491979	0.921646	-	0.15225	0.532108	-	0.194025	0.530825
X183_00486	-	0.432926	0.138348	-	0.185703	0.330713	-	-0.164946	0.572639	-	-0.0883844	0.724868	-	-0.243134	0.372156	-	-0.605745	0.0639901	-	-0.521251	0.0548834	-	-0.357588	0.102228	-	-0.271933	0.102154	-	0.0779911	0.798555
X183_00487	up	1.80679	0.0482237	up	2.25596	0.000635096	-	1.01504	0.325456	-	1.19339	0.176157	-	0.451183	0.457195	-	-0.80531	0.334443	-	-0.614813	0.355176	down	-1.25305	0.0336996	-	-1.06029	0.0636834	-	0.185919	0.906533
X183_00488	-	0.0135035	0.964133	-	-0.0283606	0.89462	-	0.521414	0.0225959	-	-0.251991	0.2248	-	-0.0382441	0.896192	-	0.50082	0.109574	-	-0.266091	0.349291	-	0.544188	0.00512276	-	-0.221201	0.224776	-	-0.772687	0.000476055
X183_00489	up	Inf	0.0398462	up	Inf	0.0148359	up	Inf	0.0106489	-	Inf	0.113812	-	0.291045	0.863917	-	0.493745	0.698434	-	-0.535584	0.793723	-	0.212006	0.919888	-	-0.817459	0.591631	-	-1.03737	0.448056
X183_00490	-	Inf	1	-	Inf	1	-	Inf	0.192197	-	Inf	0.785198	-	-0.0313458	1	-	4.57646	0.262976	-	0.978508	1	-	4.61991	0.254911	-	1.01609	1	-	-3.6101	0.303339
X183_00495	-	-Inf	0.521223	-	-Inf	0.50865	-	-0.585276	0.951842	-	-1.76434	0.700931	-	-	-	-	Inf	0.676481	-	Inf	1	-	Inf	0.688329	-	Inf	1	-	-1.17687	0.958176
X183_00496	-	0.33543	0.553361	up	1.75823	0.000302456	up	1.12796	0.0237547	up	1.35513	0.00038993	up	1.42122	0.00245642	-	0.778848	0.111078	up	1.01516	0.0113323	-	-0.636044	0.147766	-	-0.399548	0.209227	-	0.229436	0.553292
X183_00497	-	0.170006	0.568567	-	0.322816	0.0878916	-	0.184422	0.456253	-	0.23243	0.242281	-	0.155789	0.536889	-	0.00650588	0.987114	-	0.0615346	0.78496	-	-0.143492	0.467096	-	-0.0874	0.683269	-	0.0481465	0.791306
X183_00498	-	0.165718	0.614593	-	0.678859	0.00198479	-	0.385643	0.15639	-	0.812648	0.000513243	-	0.516225	0.0634465	-	0.211181	0.52357	-	0.645782	0.0260927	-	-0.300045	0.18991	-	0.13584	0.480892	-	0.428535	0.0796218
X183_00499	-	-0.0523283	0.860465	-	0.408808	0.0277294	-	0.597125	0.0118143	-	0.384009	0.0488425	-	0.464119	0.0771994	-	0.640826	0.0431561	-	0.435307	0.0965023	-	0.181615	0.352272	-	-0.0222351	0.956111	-	-0.211275	0.342594
X183_00500	up	1.37448	1.846e-05	-	0.903566	5.01436e-06	up	1.3724	0.00987644	up	1.5885	2.03789e-14	-	-0.468608	0.0842503	-	-0.0142262	0.997018	-	0.211918	0.442477	-	0.458918	0.261276	-	0.687205	6.37391e-06	-	0.220416	0.576235
X183_00501	-	-0.274363	0.309205	-	0.173163	0.35128	-	-0.137143	0.514546	-	0.182393	0.350821	-	0.448679	0.0685905	-	0.125678	0.654969	-	0.453736	0.0703572	-	-0.317027	0.0824561	-	0.0117305	0.993296	-	0.320859	0.114787
X183_00502	-	-0.258617	0.334919	-	-0.155262	0.37682	-	-0.300477	0.188048	-	-0.267834	0.163146	-	0.106833	0.629156	-	-0.0490921	0.901754	-	-0.00998095	0.968607	-	-0.150532	0.416222	-	-0.110131	0.439715	-	0.0327837	0.836403
X183_00503	-	-0.198797	0.460924	-	-0.716433	1.65407e-05	-	-0.178902	0.399893	-	-0.804316	8.68185e-06	-	-0.513231	0.163305	-	0.0145665	0.950613	-	-0.604869	0.109369	-	0.532359	0.00924243	-	-0.0851946	0.494474	-	-0.625414	0.00336923
X183_00504	down	-2.23028	1.4651e-14	-	-0.847817	1.07639e-06	-	-0.564024	0.0111432	down	-1.49295	1.01645e-09	up	1.38408	9.97622e-08	up	1.65623	2.02714e-07	-	0.73438	0.014105	-	0.277994	0.138091	-	-0.642438	0.00271513	-	-0.92784	0.000964289
X183_00505	-	0.113313	0.67925	-	0.307866	0.0640521	-	0.00159075	0.977556	-	0.11845	0.537542	-	0.196834	0.433387	-	-0.122066	0.705924	-	0.00345091	0.987074	-	-0.313787	0.100151	-	-0.186995	0.131229	-	0.119234	0.597126
X183_00506	-	0.401835	0.160488	-	0.197142	0.292156	-	0.0261769	0.920848	-	-0.206264	0.32531	-	-0.201167	0.424841	-	-0.38375	0.22134	-	-0.608735	0.0240337	-	-0.178026	0.384973	-	-0.400995	0.0117268	-	-0.23054	0.312874
X183_00507	-	0.121828	0.923506	-	0.371709	0.662755	-	-0.593868	0.632162	-	0.0688611	1	-	0.254039	0.80281	-	-0.726619	0.458991	-	-0.0515904	0.914577	-	-0.976919	0.286153	-	-0.300592	0.666918	-	0.668729	0.636217
X183_00508	-	-0.168804	0.537102	-	-0.0089784	0.933941	-	-0.00800017	0.978133	-	0.302377	0.101247	-	0.162028	0.523249	-	0.150792	0.615681	-	0.46984	0.0683767	-	-0.00598801	0.996527	-	0.314278	0.0368148	-	0.312339	0.130966
X183_00509	up	1.2616	0.00556174	-	0.470156	0.00678226	-	0.0937081	0.638081	-	0.413734	0.0331608	-	-0.787277	0.0496657	down	-1.17596	0.00922401	-	-0.847064	0.0337333	-	-0.383787	0.0546	-	-0.0540824	0.626993	-	0.322107	0.153518
X183_00510	up	1.41996	3.96029e-07	-	0.615364	0.00041864	-	0.571641	0.0117174	-	0.686623	0.000283345	-	-0.80116	0.00113589	-	-0.856605	0.00537973	-	-0.733444	0.00324372	-	-0.0503087	0.833149	-	0.0739346	0.593118	-	0.116663	0.60529
X183_00511	up	1.16058	7.70603e-05	-	0.587235	0.00246156	-	0.614315	0.0105128	up	1.01307	9.68778e-07	-	-0.570242	0.0299648	-	-0.555401	0.0909822	-	-0.148136	0.57272	-	0.0193456	0.869583	-	0.428551	0.00680039	-	0.401524	0.0818447
X183_00512	-	0.758262	0.00721125	-	0.501658	0.00390981	-	0.238671	0.298156	-	0.526436	0.00553427	-	-0.254508	0.321493	-	-0.529499	0.0923454	-	-0.233524	0.365298	-	-0.269353	0.163195	-	0.027686	0.864762	-	0.289143	0.167245
X183_00513	-	0.726509	0.0180459	-	0.205634	0.370071	-	0.111679	0.780064	-	0.410465	0.0913057	-	-0.518291	0.0571793	-	-0.623085	0.0498772	-	-0.317224	0.239918	-	-0.0979047	0.68597	-	0.207263	0.314367	-	0.297529	0.266417
X183_00514	-	0.491747	0.0785862	-	0.32604	0.0687264	-	0.153267	0.508731	-	0.184203	0.342059	-	-0.162298	0.490337	-	-0.347284	0.260336	-	-0.308193	0.22229	-	-0.180541	0.389502	-	-0.139474	0.338836	-	0.0333777	0.888993
X183_00515	-	0.202761	0.475012	-	0.296212	0.098096	-	0.630134	0.0815299	-	-0.189856	0.287029	-	0.0954805	0.727675	-	0.418638	0.238455	-	-0.39423	0.118696	-	0.329889	0.33123	-	-0.483229	0.000512384	-	-0.820962	0.0284075
X183_00516	-	0.274436	0.426058	-	0.338339	0.180952	-	0.502546	0.0842539	-	0.377678	0.166886	-	0.0672049	0.826202	-	0.219233	0.520261	-	0.101728	0.715856	-	0.15706	0.530568	-	0.0410933	0.823031	-	-0.123076	0.678283
X183_00517	-	-0.527166	0.0740046	-	-0.584986	0.00262765	-	-0.445369	0.0742013	-	-0.799078	0.000151071	-	-0.0542551	0.85735	-	0.073408	0.806941	-	-0.272652	0.336244	-	0.13279	0.529439	-	-0.211929	0.224743	-	-0.352244	0.122558
X183_00518	down	-2.2107	5.22217e-15	down	-3.08049	2.70184e-50	down	-2.98959	2.55589e-36	down	-3.15718	2.21041e-51	-	-0.863882	0.163269	-	-0.782897	0.189358	-	-0.944281	0.13372	-	0.0836226	0.669604	-	-0.0742578	0.55308	-	-0.165788	0.403057
X183_00519	-	0.57848	0.236098	-	0.872167	0.00136822	up	1.55739	0.0302233	-	0.340148	0.19774	-	0.293623	0.52371	-	0.967726	0.172532	-	-0.242335	0.602829	-	0.683288	0.271054	-	-0.528637	0.0366805	-	-1.21972	0.0784771
X183_00520	-	0.940792	0.0248976	-	0.359582	0.0577254	-	1.38618	0.176826	-	0.230307	0.248951	-	-0.576624	0.124881	-	0.442604	0.617948	-	-0.709675	0.0756502	-	1.02555	0.288691	-	-0.126737	0.453172	-	-1.15994	0.25108
X183_00521	-	-0.74339	0.00853732	-	-0.550106	0.00128271	-	-0.402899	0.0818505	-	-0.275966	0.149395	-	0.197063	0.441211	-	0.332008	0.283986	-	0.466983	0.0673998	-	0.139782	0.449406	-	0.276373	0.0335122	-	0.128974	0.52075
X183_00522	-	-0.0165668	0.930238	-	-0.150284	0.382293	-	-0.245205	0.277619	-	-0.0796669	0.681936	-	-0.130019	0.644617	-	-0.235562	0.464938	-	-0.0632289	0.84641	-	-0.100714	0.569452	-	0.0732669	0.564181	-	0.166341	0.392493
X183_00523	-	1.42797	0.163598	-	-0.707443	0.125207	-	2.683	0.130528	-	-0.53258	0.26512	-	-2.13209	0.0708454	-	1.25014	0.421156	-	-1.96023	0.0869609	-	3.39124	0.0818312	-	0.176974	0.758584	-	-3.22138	0.09477
X183_00524	-	0.106665	0.699805	-	0.157936	0.445249	-	0.412999	0.0754375	-	-0.229495	0.332246	-	0.0556905	0.810063	-	0.300646	0.343378	-	-0.33547	0.224389	-	0.24993	0.226064	-	-0.384751	0.0129539	-	-0.642281	0.00344071
X183_00525	-	-0.366371	0.200333	-	-0.535003	0.00291375	-	-0.612885	0.0105673	-	-0.146462	0.436603	-	-0.16573	0.526999	-	-0.255801	0.441234	-	0.219245	0.417874	-	-0.0852509	0.712753	-	0.391381	0.00882328	-	0.468861	0.0341685
X183_00526	-	0.146592	0.653258	-	-0.600363	0.0199572	-	-0.955241	0.00228773	-	-0.951789	0.00060699	-	-0.744084	0.0544074	down	-1.11061	0.0108541	down	-1.09849	0.00558882	-	-0.36194	0.254603	-	-0.34896	0.189014	-	0.00579709	0.970397
X183_00527	up	1.53233	0.0361677	-	0.699561	2.92313e-05	-	0.938089	2.7915e-05	up	1.82815	3.06989e-10	-	-0.832721	0.187666	-	-0.607645	0.320408	-	0.291819	0.537834	-	0.231776	0.197554	up	1.13165	1.01931e-05	-	0.89181	0.000302455
X183_00528	-	0.224715	0.436038	-	0.156382	0.430679	-	0.448266	0.0631599	-	0.0453466	0.863688	-	-0.0648274	0.766336	-	0.217246	0.517897	-	-0.178835	0.473128	-	0.287034	0.149259	-	-0.107805	0.48195	-	-0.4025	0.0605811
X183_00529	-	-0.457981	0.116147	-	-0.102823	0.594463	-	0.5586	0.153526	-	0.345582	0.145967	-	0.359833	0.18493	up	1.00996	0.0369081	-	0.804186	0.0181468	-	0.653229	0.109438	-	0.450431	0.0870814	-	-0.209771	0.604698
X183_00530	-	-0.443858	0.116554	-	-0.0304045	0.867281	-	-0.116737	0.610158	-	-0.174052	0.352818	-	0.415266	0.102895	-	0.316745	0.312364	-	0.267978	0.308798	-	-0.0929026	0.62501	-	-0.140684	0.305704	-	-0.0555503	0.78795
X183_00531	-	-0.305779	0.260582	-	-0.317052	0.056617	-	-0.36208	0.107613	-	-0.236215	0.19312	-	-0.00865541	0.980621	-	-0.0651294	0.847331	-	0.0683458	0.77649	-	-0.0512457	0.800308	-	0.0835504	0.522139	-	0.127186	0.534393
X183_00532	-	0.0757381	0.793934	-	0.299704	0.0771416	-	0.0979678	0.656607	-	0.44281	0.0175511	-	0.226946	0.3605	-	0.0133601	0.951121	-	0.366211	0.155585	-	-0.208736	0.278725	-	0.145648	0.292034	-	0.346616	0.09634
X183_00533	-	-0.255875	0.391647	-	-0.0100584	1	-	0.062915	0.737859	-	0.0887265	0.652827	-	0.249043	0.335772	-	0.310023	0.307803	-	0.344092	0.206776	-	0.0653683	0.741636	-	0.101402	0.563418	-	0.0284802	0.965641
X183_00534	-	0.265284	0.392793	up	1.20725	3.11719e-13	up	1.11553	1.31454e-06	-	0.857427	2.66205e-06	-	0.944217	0.000216351	-	0.839947	0.00862223	-	0.590313	0.0531194	-	-0.0981083	0.55355	-	-0.347635	0.0232334	-	-0.256789	0.274827
X183_00535	-	0.533244	0.0620048	-	0.181104	0.288356	-	0.0746805	0.753011	-	-0.137818	0.508476	-	-0.348717	0.193639	-	-0.466437	0.138697	-	-0.671453	0.0109407	-	-0.112338	0.530339	-	-0.31647	0.0295458	-	-0.211984	0.324578
X183_00536	-	0.576378	0.272724	-	0.103777	0.630681	-	0.397636	0.140661	-	0.328507	0.151281	-	-0.466062	0.348992	-	-0.182386	0.686543	-	-0.245456	0.621911	-	0.286738	0.235152	-	0.226831	0.247258	-	-0.0676143	0.840867
X183_00538	-	Inf	1	-	-	-	-	-	-	-	Inf	0.532624	-	-Inf	0.98771	-	-Inf	1	-	1.78878	0.695397	-	-	-	-	Inf	0.495448	-	Inf	0.510693
X183_00545	-	0.183911	0.503969	-	-0.427105	0.00902542	-	-0.238778	0.276218	-	-0.406633	0.0228202	-	-0.607387	0.0143475	-	-0.430084	0.158179	-	-0.590772	0.0190969	-	0.182488	0.330991	-	0.0231426	0.852061	-	-0.167205	0.409955
X183_00546	-	0.846026	0.233062	up	1.91464	0.000189353	up	1.36697	0.0224618	up	2.01897	0.000117538	up	1.07363	0.0254456	-	0.511939	0.360462	up	1.17196	0.021395	-	-0.554717	0.21227	-	0.105828	0.787214	-	0.652083	0.14694
X183_00547	up	3.98745	7.54927e-05	-	0.946187	0.0428551	up	1.89664	8.93312e-07	up	1.86664	3.34357e-05	down	-3.03867	0.000849423	down	-2.09709	0.00862152	down	-2.12135	0.00911471	-	0.946972	0.0150323	-	0.924669	0.0300915	-	-0.0308503	0.94306
X183_00548	-	0.251608	0.40038	-	0.0952826	0.593675	-	0.298827	0.233135	-	-0.0149086	0.918116	-	-0.152804	0.582394	-	0.0408471	0.889839	-	-0.266779	0.323707	-	0.198796	0.42871	-	-0.107549	0.426469	-	-0.31404	0.220198
X183_00549	up	3.65267	0.0168368	-	0.87116	2.52683e-07	-	4.35538	0.169355	up	1.78353	0.00960625	down	-2.78206	0.0462473	-	0.694668	0.702564	-	-1.87368	0.128599	-	3.4876	0.236971	-	0.916036	0.107788	-	-2.58067	0.330801
X183_00550	-	1.59237	0.491638	-	0.327618	0.925741	-	0.604552	0.824649	-	-0.361605	0.934819	-	-1.27024	0.535169	-	-1.00402	0.633908	-	-1.96658	0.431389	-	0.278669	0.94408	-	-0.685521	0.743827	-	-0.973106	0.693119
X183_00551	-	-0.0637645	0.825242	-	-0.149829	0.384761	-	-0.209629	0.378954	-	-0.503777	0.0139114	-	-0.0833222	0.731599	-	-0.155039	0.6322	-	-0.441706	0.116601	-	-0.0667782	0.773688	-	-0.351277	0.107994	-	-0.291936	0.213009
X183_00552	-	0.392417	0.224377	-	0.223417	0.371829	-	0.115619	0.668041	-	-0.20211	0.518108	-	-0.165536	0.546491	-	-0.28532	0.419608	-	-0.594967	0.0654448	-	-0.116074	0.721275	-	-0.422696	0.0901222	-	-0.31401	0.386445
X183_00553	-	0.25269	0.350086	-	-0.00140497	0.982152	-	0.0395685	0.852749	-	0.0367741	0.859475	-	-0.251355	0.296962	-	-0.222519	0.464168	-	-0.216987	0.371285	-	0.034068	0.833785	-	0.0407106	0.769733	-	-0.000916674	0.970763
X183_00554	up	1.46471	1.64469e-05	up	1.04652	3.62788e-08	-	0.351134	0.299625	up	1.119	4.47923e-08	-	-0.415434	0.0948183	down	-1.12178	0.00139004	-	-0.346644	0.159782	-	-0.699456	0.000958043	-	0.0751425	0.620151	-	0.766736	0.000422847
X183_00555	-	-0.935837	0.000880129	-	-0.505158	0.00306606	-	-0.438829	0.0585475	-	-0.281256	0.121128	-	0.432514	0.0903229	-	0.486125	0.110609	-	0.652331	0.0125704	-	0.0593471	0.711795	-	0.226565	0.107585	-	0.159363	0.485932
X183_00556	-	-0.190848	0.509587	-	-0.575805	0.00313993	-	-0.817218	0.00118911	-	-0.161292	0.434044	-	-0.382505	0.160214	-	-0.635973	0.0555155	-	0.0284641	0.912019	-	-0.248932	0.275561	-	0.417411	0.0141028	-	0.658736	0.00488706
X183_00557	-	-0.046501	0.912796	-	-0.320584	0.148025	-	-0.641289	0.0200964	-	-0.0710006	0.732669	-	-0.271775	0.324983	-	-0.604106	0.0732229	-	-0.0252426	0.877543	-	-0.327452	0.189174	-	0.252292	0.236818	-	0.572669	0.0302561
X183_00558	-	-0.601512	0.0276751	-	-0.195457	0.300694	down	-1.3295	1.2221e-08	-	-0.882465	3.21928e-06	-	0.407476	0.152701	-	-0.738486	0.0355922	-	-0.283762	0.385108	down	-1.1401	1.44855e-06	-	-0.684612	0.00134196	-	0.448173	0.0335465
X183_00559	-	0.593936	0.0283803	-	0.386635	0.0195951	-	0.181399	0.413347	-	0.4282	0.0188178	-	-0.205095	0.3923	-	-0.423153	0.160891	-	-0.167667	0.475332	-	-0.211918	0.253597	-	0.0440134	0.765001	-	0.24803	0.221242
X183_00563	-	3.06562	0.184606	-	2.30673	0.418561	-	1.84031	0.647165	up	4.98309	0.000381408	-	-0.762255	0.699311	-	-1.24021	0.488644	up	1.90985	0.0281927	-	-0.470862	0.897624	up	2.67939	0.0060118	up	3.14466	0.00283567
X183_00564	-	-0.599856	0.216678	down	-1.5542	3.73967e-06	down	-1.14806	0.00176551	down	-1.04432	0.000832564	-	-0.947377	0.183142	-	-0.549465	0.416208	-	-0.441801	0.505328	-	0.401806	0.330561	-	0.511872	4.55725e-05	-	0.102443	0.689505
X183_00565	-	-0.519994	0.073204	-	-0.769513	0.0043551	-	-0.97558	0.000540368	-	-0.859688	0.00203683	-	-0.245128	0.326053	-	-0.463331	0.136388	-	-0.339698	0.188767	-	-0.213353	0.284888	-	-0.0882328	0.558103	-	0.117564	0.57851
X183_00566	-	0.00769817	0.970612	-	0.185678	0.289753	-	0.00143912	1	-	0.248329	0.201628	-	0.179448	0.495528	-	-0.0177297	0.949021	-	0.238152	0.38431	-	-0.191171	0.325414	-	0.0651953	0.666137	-	0.248674	0.243677
X183_00567	up	2.91064	0.00268506	up	2.28442	4.32558e-35	up	1.98649	0.000671039	up	1.7067	5.43773e-11	-	-0.618649	0.315097	-	-0.927181	0.199465	-	-1.20074	0.101348	-	-0.306502	0.381366	-	-0.576114	0.000614159	-	-0.276925	0.490265
X183_00568	-	0.140651	0.607366	-	0.0977541	0.556483	-	0.0184325	0.925921	-	-0.0343364	0.86117	-	-0.0391261	0.871567	-	-0.12986	0.673955	-	-0.175233	0.48974	-	-0.0858012	0.654667	-	-0.129636	0.329648	-	-0.0516274	0.798533
X183_00569	-	-0.0451815	0.991219	-	0.0319424	0.868298	-	0.0586136	0.777556	-	0.0183738	0.910027	-	0.0807461	0.929501	-	0.0948079	0.873928	-	0.0633539	0.954827	-	0.0198174	0.882547	-	-0.0112354	0.978877	-	-0.0386864	0.842797
X183_00570	down	-2.07848	3.07903e-12	down	-1.52735	3.66032e-15	down	-1.66574	5.77028e-12	down	-1.52976	6.07284e-14	-	0.554236	0.0416461	-	0.403496	0.21202	-	0.547659	0.0471058	-	-0.145998	0.516518	-	-8.89021e-05	0.956404	-	0.138569	0.536928
X183_00571	-	-1.46375	0.221045	-	-0.769356	0.470869	-	-1.68525	0.174025	-	-0.600793	0.55257	-	0.69966	0.519177	-	-0.22538	0.886532	-	0.864804	0.450567	-	-0.917997	0.367642	-	0.170602	0.925697	-	1.08117	0.298725
X183_00572	-	-0.361897	0.577133	-	-0.342728	0.521093	-	0.265619	0.628189	-	-0.186691	0.7946	-	0.0212934	1	-	0.616652	0.266685	-	0.172583	0.792918	-	0.601246	0.221956	-	0.158324	0.755409	-	-0.450096	0.418234
X183_00573	-	0.274572	0.284773	down	-1.27224	9.53658e-15	-	-0.837774	0.000111684	-	-0.967985	4.82401e-08	down	-1.54241	6.04834e-06	down	-1.11837	0.000899567	down	-1.24164	0.000101046	-	0.429488	0.144857	-	0.306822	0.0148006	-	-0.13061	0.669247
X183_00574	-	-0.257738	0.36431	-	-0.458143	0.0075768	-	-0.491172	0.0326985	-	-0.30497	0.0948553	-	-0.197022	0.427212	-	-0.241778	0.435931	-	-0.0474646	0.821186	-	-0.0400196	0.850576	-	0.155785	0.277551	-	0.188105	0.386736
X183_00575	up	2.00911	0.00139919	-	1.29062	0.0516952	up	2.16971	0.000310164	up	1.60098	0.0126385	-	-0.713309	0.140488	-	0.153027	0.755716	-	-0.407568	0.448932	-	0.869827	0.054917	-	0.312626	0.549749	-	-0.565353	0.231904
X183_00576	-	0.649802	0.167538	-	0.569273	0.0878337	up	2.08445	4.29036e-12	up	1.14636	0.000118283	-	-0.0731684	0.835876	up	1.4315	5.16271e-05	-	0.499497	0.144605	up	1.50881	3.07241e-09	-	0.578813	0.0217792	-	-0.937916	0.0002824
X183_00577	-	-0.339823	0.462328	down	-1.88034	0.00342986	down	-1.22518	0.0323988	-	-0.0063963	0.926168	down	-1.53579	2.34617e-09	-	-0.893118	0.00444339	-	0.333064	0.155636	-	0.647461	0.000751445	up	1.87573	9.2816e-17	up	1.22087	2.56486e-08
X183_00578	down	-1.21278	0.0157697	-	-0.325765	0.427609	-	-0.0318428	0.986712	-	0.48597	0.243487	-	0.891814	0.0425796	up	1.17521	0.0115959	up	1.69884	0.000393137	-	0.288979	0.479618	-	0.814196	0.0284791	-	0.516784	0.200974
X183_00579	-	-0.125674	0.671864	-	-0.076408	0.648404	-	-0.24924	0.286429	-	-0.281744	0.151855	-	0.0519989	0.872956	-	-0.133429	0.663248	-	-0.157832	0.550464	-	-0.179997	0.377893	-	-0.203146	0.188158	-	-0.0307117	0.906671
X183_00580	-	-0.731927	0.0106785	-	0.22898	0.169424	-	0.0112093	0.898102	-	0.433673	0.0212571	-	0.96522	0.000160433	-	0.735479	0.0314006	up	1.16588	1.01752e-05	-	-0.226278	0.440841	-	0.206784	0.160911	-	0.42564	0.0825302
X183_00581	-	-0.487656	0.139662	-	0.394905	0.07171	-	0.0637701	0.784867	-	0.589357	0.0119437	-	0.886474	0.00210192	-	0.543976	0.106004	up	1.07675	0.000344393	-	-0.338189	0.161092	-	0.196771	0.324741	-	0.527354	0.0382099
X183_00582	-	-0.480166	0.0903366	-	-0.0107045	0.925509	-	-0.206403	0.374514	-	0.0161543	0.980024	-	0.471321	0.0487612	-	0.263684	0.360348	-	0.494082	0.0452588	-	-0.202556	0.270405	-	0.0293861	0.881817	-	0.224036	0.273218
X183_00583	-	-0.885498	0.00618394	-	-0.400981	0.140609	-	-0.949644	0.00235713	-	-0.997881	0.00388122	-	0.48609	0.0879446	-	-0.074697	0.818556	-	-0.115077	0.730673	-	-0.555255	0.0171669	-	-0.594698	0.00356073	-	-0.0466274	0.914553
X183_00584	-	0.217765	0.45341	-	0.595724	0.0011684	-	0.480368	0.0446985	-	0.310481	0.148279	-	0.379782	0.144328	-	0.251893	0.428178	-	0.0907232	0.797901	-	-0.122029	0.53978	-	-0.28284	0.0408823	-	-0.168468	0.380675
X183_00585	down	-1.10856	7.797e-05	-	0.0776755	0.649063	-	0.262649	0.248401	-	-0.0641799	0.767017	up	1.18914	2.92782e-06	up	1.36291	1.48862e-05	up	1.04318	4.50978e-05	-	0.1791	0.349978	-	-0.139354	0.33359	-	-0.325831	0.123304
X183_00592	up	5.35504	2.05963e-05	up	5.12037	4.31256e-18	up	4.78586	8.93904e-11	up	4.2411	6.86075e-09	-	-0.225191	0.723094	-	-0.571405	0.38503	-	-1.10949	0.110014	-	-0.344397	0.304651	-	-0.878846	0.00805928	-	-0.541617	0.146843
X183_00593	-	Inf	0.500857	-	Inf	0.759463	-	Inf	0.746485	-	Inf	1	-	-0.842538	0.809696	-	-0.817171	0.838364	-	-1.98263	0.616232	-	0.032847	1	-	-1.13232	0.984117	-	-1.17687	0.958176
X183_00599	-	Inf	0.74673	-	-	-	-	-	-	-	-	-	-	-Inf	0.666441	-	-Inf	0.677476	-	-Inf	0.704982	-	-	-	-	-	-	-	-	-
X183_00600	-	-0.158092	0.591969	-	-0.270341	0.166511	-	-0.417196	0.074609	-	-0.304319	0.110689	-	-0.108006	0.670576	-	-0.266516	0.399408	-	-0.145765	0.560512	-	-0.154271	0.428216	-	-0.0314763	0.788146	-	0.115121	0.598885
X183_00601	-	0.227749	0.42059	-	0.37077	0.0277484	-	0.448163	0.0445175	-	0.425672	0.0194482	-	0.145569	0.560947	-	0.211207	0.479535	-	0.19669	0.433149	-	0.0704391	0.674528	-	0.0575633	0.636485	-	-0.020421	0.897124
X183_00602	-	-0.370766	0.195154	-	-0.261412	0.131333	-	-0.471877	0.0448173	-	-0.248647	0.195464	-	0.112742	0.66815	-	-0.11032	0.741617	-	0.121329	0.637841	-	-0.218251	0.279878	-	0.0151292	0.885265	-	0.225788	0.287182
X183_00603	-	-0.0899972	0.824849	-	-0.779546	2.74948e-06	-	-0.389475	0.0818643	-	-0.364101	0.0425978	-	-0.6861	0.0367481	-	-0.307806	0.27391	-	-0.274059	0.312504	-	0.383939	0.0395318	-	0.418173	0.0012517	-	0.0264792	0.902612
X183_00604	-	0.0535294	0.851345	-	-0.224739	0.172683	-	-0.0167078	0.913378	-	-0.279317	0.120205	-	-0.274569	0.27053	-	-0.0771915	0.781619	-	-0.332892	0.188213	-	0.202434	0.298516	-	-0.0519628	0.686184	-	-0.262121	0.205623
X183_00605	-	-0.898746	0.00116531	-	-0.95019	9.21625e-09	down	-1.30969	7.30482e-09	down	-1.03888	7.34411e-09	-	-0.0484942	0.8471	-	-0.42028	0.177686	-	-0.141106	0.558281	-	-0.366873	0.0521212	-	-0.0862756	0.464345	-	0.272939	0.191708
X183_00606	down	-1.60604	4.77695e-07	down	-1.88031	9.29619e-08	down	-2.87089	1.78512e-13	down	-2.93374	2.03797e-14	-	-0.271576	0.412269	down	-1.27331	0.00011969	down	-1.32771	1.27714e-06	-	-0.998025	0.0344422	down	-1.05101	0.0135393	-	-0.0598265	0.786699
X183_00623	down	-1.21987	0.00839363	-	-0.174388	0.779633	down	-1.27866	0.00664191	down	-2.91414	5.3337e-07	-	1.05022	0.151327	-	-0.0631799	0.84888	down	-1.69444	0.00180072	-	-1.10893	0.132035	down	-2.73923	0.0061819	down	-1.63718	0.0150254
X183_00627	-	0.224253	0.418182	-	-0.0184513	0.91835	-	0.190318	0.396535	-	0.12741	0.506522	-	-0.239955	0.33908	-	-0.0433603	0.893174	-	-0.0980811	0.686169	-	0.201882	0.284871	-	0.148347	0.289759	-	-0.0612747	0.740605
X183_00628	-	0.0280309	0.918904	-	0.215366	0.233377	-	0.53292	0.0236507	-	0.130446	0.489636	-	0.19097	0.467223	-	0.497911	0.119445	-	0.102395	0.693955	-	0.311845	0.118642	-	-0.082241	0.606722	-	-0.40167	0.0639917
X183_00629	up	2.08111	0.000588779	up	2.83219	3.29786e-09	up	2.3606	2.4651e-05	up	2.46907	4.41647e-06	-	0.757921	0.0599121	-	0.273677	0.604186	-	0.390133	0.430322	-	-0.479429	0.173886	-	-0.361843	0.284115	-	0.109674	0.808488
X183_00630	-	Inf	0.16299	-	-	-	-	Inf	0.751125	-	Inf	0.799499	-	-Inf	0.141674	-	-1.8162	0.401386	-	-1.9304	0.394143	-	Inf	0.692414	-	Inf	0.763211	-	-0.12676	1
X183_00631	-	-0.92401	0.00106496	-	0.358489	0.247135	-	-0.324049	0.168121	-	-0.756129	0.000128729	up	1.28514	0.00138515	-	0.591968	0.053945	-	0.166582	0.473186	-	-0.688004	0.0591197	down	-1.11217	0.00375101	-	-0.431428	0.0584308
X183_00632	-	0.453305	0.175274	-	0.361987	0.148199	-	0.596165	0.0581959	-	0.610946	0.019456	-	-0.0862877	0.790265	-	0.135812	0.677085	-	0.158528	0.60826	-	0.225677	0.358866	-	0.251115	0.268991	-	0.0179685	0.98593
X183_00633	-	0.83925	0.0135617	-	0.941805	0.000117948	-	0.87114	0.00280526	-	0.837448	0.00140325	-	0.106114	0.682897	-	0.0237109	0.918	-	-0.0024388	0.969096	-	-0.0780784	0.758609	-	-0.101945	0.642146	-	-0.0316161	0.917012
X183_00634	-	0.033767	0.962311	-	0.61209	0.0264127	-	0.427721	0.201975	-	0.0304316	0.941237	-	0.581141	0.0712416	-	0.387541	0.315173	-	-0.00355665	1	-	-0.188597	0.472097	-	-0.578494	0.0560634	-	-0.396866	0.215134
X183_00635	-	0.235967	0.430364	-	-0.0879606	0.600887	-	0.338678	0.461076	-	-0.430352	0.0274612	-	-0.320394	0.220141	-	0.0966828	0.850702	-	-0.666871	0.0129261	-	0.423027	0.365891	-	-0.340056	0.026167	-	-0.77078	0.129003
X183_00636	-	-0.434997	0.131092	-	-0.631156	0.000499401	-	-0.954864	6.80378e-05	-	-0.585123	0.00323275	-	-0.193593	0.455959	-	-0.530099	0.0987195	-	-0.152157	0.587996	-	-0.33084	0.111314	-	0.048174	0.71701	-	0.371614	0.0868811
X183_00637	-	-0.274932	0.297534	-	-0.743842	3.42177e-05	-	-0.50033	0.0301269	-	-0.659307	0.000709327	-	-0.464708	0.204248	-	-0.231161	0.513229	-	-0.384092	0.290642	-	0.237944	0.253421	-	0.0871354	0.559341	-	-0.158443	0.493397
X183_00638	down	-1.77323	9.34673e-05	down	-1.48206	0.000186471	-	-0.91357	0.0407998	down	-1.38936	0.000451051	-	0.297421	0.401709	-	0.856945	0.15109	-	0.385791	0.269292	-	0.563635	0.256835	-	0.0948487	0.611333	-	-0.476397	0.347592
X183_00639	down	-1.06663	0.00012733	-	-0.535031	0.00282098	-	-0.678546	0.00923	-	-0.609814	0.00107315	-	0.534121	0.0359358	-	0.37897	0.211286	-	0.456003	0.0843077	-	-0.15059	0.521758	-	-0.0719313	0.555197	-	0.0710594	0.82565
X183_00640	-	-0.348006	0.226552	-	-0.614973	0.000421769	-	-0.639108	0.00632529	-	-0.55387	0.00314181	-	-0.2644	0.290194	-	-0.301271	0.341606	-	-0.207448	0.401169	-	-0.0309328	0.90854	-	0.0635868	0.685338	-	0.0867081	0.727295
X183_00641	-	-0.104409	0.949709	-	-0.924726	0.109418	-	-0.259939	0.713068	-	-0.727008	0.265036	-	-0.816455	0.142668	-	-0.16403	0.79091	-	-0.623914	0.345989	-	0.658127	0.257907	-	0.199859	0.727936	-	-0.465142	0.502033
X183_00642	-	0.502764	0.103411	-	0.342084	0.199491	up	1.6619	7.88575e-10	-	0.494936	0.00723211	-	-0.156653	0.583455	up	1.15144	0.000222195	-	-0.00687001	0.891512	up	1.31232	1.22775e-06	-	0.156108	0.490096	down	-1.16423	1.10797e-06
X183_00643	up	1.15578	0.000133603	up	1.20265	1.31164e-09	-	0.714889	0.00476273	-	0.591619	0.00746008	-	0.0507343	0.809565	-	-0.447725	0.17657	-	-0.564107	0.042391	-	-0.494402	0.0179784	-	-0.608695	0.000171714	-	-0.121569	0.578439
X183_00644	down	-1.29444	2.71191e-06	-	-0.299658	0.0849036	-	-0.0245812	0.867246	-	-0.455084	0.0328416	-	0.997629	6.65107e-05	up	1.2617	5.29793e-05	-	0.838552	0.000886769	-	0.269012	0.147185	-	-0.152847	0.226491	-	-0.429275	0.0319926
X183_00645	-	-0.326821	0.251362	-	0.130942	0.465102	-	0.715688	0.00120417	-	0.227087	0.199072	-	0.461546	0.0726271	up	1.03468	0.00082161	-	0.553926	0.0305048	-	0.577546	0.00157751	-	0.0989004	0.43372	-	-0.486151	0.0143493
X183_00646	-	0.389607	0.177625	-	0.514257	0.00697402	-	0.115985	0.6183	-	0.329314	0.0903225	-	0.128117	0.568715	-	-0.281466	0.383048	-	-0.0608157	0.820869	-	-0.404923	0.0767299	-	-0.182673	0.283237	-	0.214385	0.319195
X183_00647	-	-0.263441	0.410891	-	-0.400911	0.0499142	-	-0.534206	0.0378183	-	-0.451705	0.0470258	-	-0.131764	0.752603	-	-0.275546	0.495487	-	-0.187092	0.686508	-	-0.140466	0.525203	-	-0.048827	0.872094	-	0.0841338	0.675963
X183_00648	-	-0.803986	0.0926417	-	-0.0971525	0.863743	-	-0.325345	0.451981	-	0.0162366	0.889374	-	0.712156	0.094615	-	0.473776	0.342428	-	0.821042	0.0620373	-	-0.23323	0.527077	-	0.115788	0.710292	-	0.341235	0.339847
X183_00649	-	-0.109252	0.685563	-	-0.276438	0.101096	-	-0.260869	0.242556	-	-0.309355	0.1038	-	-0.164093	0.513215	-	-0.159741	0.601867	-	-0.201057	0.459084	-	0.00936249	0.969	-	-0.0304099	0.89575	-	-0.0472827	0.868924
X183_00650	-	-0.913984	0.00141664	-	-0.15203	0.400284	-	-0.672581	0.00441032	-	-0.994445	2.62596e-07	-	0.764775	0.00299171	-	0.232828	0.450789	-	-0.0807826	0.725371	-	-0.527014	0.0136356	-	-0.839376	9.97756e-06	-	-0.320158	0.175654
X183_00651	-	0.175314	0.519078	-	0.849354	5.87445e-07	-	0.443807	0.130719	-	0.324188	0.0682963	-	0.67687	0.00725508	-	0.260447	0.414232	-	0.147612	0.535334	-	-0.410391	0.0713242	-	-0.522663	0.000136246	-	-0.119623	0.731586
X183_00652	-	0.357668	0.201308	-	0.474628	0.00537695	-	0.531021	0.0183057	-	0.637709	0.000523597	-	0.11991	0.630748	-	0.164746	0.581369	-	0.279187	0.265553	-	0.0497408	0.772324	-	0.165789	0.198633	-	0.108496	0.596244
X183_00653	-	-0.125453	0.7189	-	-0.215976	0.386444	-	-0.49287	0.0874362	-	-0.24265	0.325857	-	-0.0858649	0.76086	-	-0.37395	0.263679	-	-0.116185	0.664384	-	-0.284529	0.218435	-	-0.0245267	0.869975	-	0.252653	0.323266
X183_00654	-	-0.0563501	0.816037	up	1.04987	1.26457e-10	-	0.905727	5.66588e-05	up	1.18173	2.43384e-11	up	1.10855	7.41098e-06	-	0.951832	0.00150918	up	1.23597	7.13892e-07	-	-0.151748	0.463264	-	0.134283	0.233559	-	0.278647	0.166333
X183_00655	-	0.159039	0.550847	-	-0.00476735	0.982786	-	-0.102848	0.662448	-	-0.0547718	0.782857	-	-0.160797	0.504511	-	-0.270978	0.375279	-	-0.214838	0.391963	-	-0.104928	0.593987	-	-0.0475824	0.744184	-	0.0497801	0.80958
X183_00656	-	-0.30647	0.295645	-	-0.206273	0.323907	-	-0.616622	0.0139098	-	0.0114147	0.933196	-	0.104619	0.664484	-	-0.317994	0.346882	-	0.318007	0.234311	-	-0.418357	0.0465398	-	0.219658	0.168584	-	0.630321	0.00512845
X183_00657	-	-0.286246	0.334484	-	0.0925511	0.619338	-	-0.076595	0.776351	-	0.18781	0.361791	-	0.381791	0.152692	-	0.200326	0.526702	-	0.473277	0.0868328	-	-0.176576	0.410895	-	0.097677	0.548493	-	0.266675	0.247096
X183_00658	-	-0.0708193	0.766106	-	-0.0150802	0.920682	-	0.0240069	0.914282	-	-0.14957	0.373664	-	0.0590498	0.782386	-	0.0862524	0.750045	-	-0.0794511	0.753003	-	0.0315151	0.855033	-	-0.132231	0.27316	-	-0.171484	0.357624
X183_00659	-	-0.274351	0.324583	-	0.019529	0.962807	-	-0.456543	0.0410896	-	-0.115493	0.506362	-	0.295477	0.259187	-	-0.192828	0.530942	-	0.156969	0.551765	-	-0.482805	0.0115864	-	-0.131893	0.370706	-	0.343455	0.0902323
X183_00660	-	-0.044041	0.872025	-	0.463782	0.0138528	-	0.375168	0.113857	-	0.341423	0.0888933	-	0.510752	0.0490279	-	0.409932	0.183446	-	0.384056	0.14231	-	-0.0960471	0.668926	-	-0.12	0.471602	-	-0.031483	0.882666
X183_00661	-	0.191329	0.485514	-	-0.139971	0.391306	-	-0.179413	0.444177	-	-0.180234	0.346787	-	-0.328266	0.179657	-	-0.379446	0.224725	-	-0.372325	0.14952	-	-0.0463897	0.860104	-	-0.0373862	0.857809	-	0.00138004	0.997651
X183_00662	-	-0.269213	0.328225	-	-0.855652	4.44684e-07	-	-0.582832	0.0508065	-	-0.65998	0.000292382	-	-0.584583	0.0413887	-	-0.322914	0.424436	-	-0.393175	0.148977	-	0.269335	0.580178	-	0.198136	0.154705	-	-0.0791609	0.901205
X183_00663	-	-0.214119	0.426675	-	-0.273763	0.0901301	-	-0.077583	0.744084	-	0.0290779	0.882351	-	-0.0575563	0.822375	-	0.126629	0.655289	-	0.241518	0.333187	-	0.189985	0.283048	-	0.305901	0.044265	-	0.107979	0.613734
X183_00664	-	0.339995	0.257818	-	0.467703	0.0167503	-	0.0415957	0.898979	-	-0.367507	0.103719	-	0.129874	0.611465	-	-0.30834	0.335247	-	-0.70973	0.0128062	-	-0.432339	0.0371396	-	-0.832805	1.93421e-06	-	-0.408245	0.0976911
X183_00665	-	-0.298567	0.29283	-	-0.442606	0.0121715	-	-0.503878	0.031744	-	-0.594228	0.00169429	-	-0.140492	0.584648	-	-0.213839	0.504815	-	-0.296117	0.24454	-	-0.068631	0.746825	-	-0.149344	0.277881	-	-0.0884313	0.632375
X183_00666	up	1.10288	0.00111724	-	0.488829	0.0676386	-	0.337734	0.267831	-	0.274989	0.307087	-	-0.611055	0.0395274	-	-0.773503	0.0303197	-	-0.828761	0.0106243	-	-0.158511	0.605043	-	-0.210857	0.455914	-	-0.0596302	0.872832
X183_00667	-	0.262018	0.350262	-	0.338703	0.0494752	-	0.281472	0.218724	-	0.155349	0.472453	-	0.0791161	0.757853	-	0.0101598	0.981735	-	-0.10821	0.666528	-	-0.0639297	0.726726	-	-0.180967	0.153721	-	-0.124465	0.540155
X183_00668	-	0.134999	0.617055	-	0.226485	0.181144	-	0.370455	0.0960561	-	0.183181	0.288206	-	0.094521	0.72476	-	0.226977	0.463038	-	0.0471774	0.830786	-	0.137703	0.445653	-	-0.0407158	0.841163	-	-0.185854	0.377291
X183_00669	-	0.363519	0.571798	-	0.210382	0.246796	-	0.688197	0.00189302	up	1.46989	1.76976e-14	-	-0.151979	0.822999	-	0.312247	0.489373	up	1.10246	0.00315585	-	0.471292	0.01195	up	1.26176	9.53966e-15	-	0.782447	0.000106014
X183_00670	-	-0.840727	0.00319678	-	-0.958988	9.85161e-08	down	-1.01351	1.43894e-05	down	-1.01529	2.18081e-07	-	-0.114943	0.66516	-	-0.180716	0.548848	-	-0.175225	0.523237	-	-0.0606492	0.725301	-	-0.0538711	0.74746	-	-0.000886195	0.952524
X183_00671	-	-0.344787	0.228074	-	-0.441374	0.0100599	-	-0.0406871	0.823521	-	-0.500656	0.00922185	-	-0.0937238	0.677859	-	0.295736	0.374201	-	-0.157018	0.552975	-	0.395102	0.0450081	-	-0.0567719	0.775911	-	-0.459349	0.0354571
X183_00672	-	0.0568317	0.851375	-	-0.403439	0.0489308	-	2.16242	0.118803	-	0.0723943	0.640343	-	-0.456842	0.100363	-	2.10013	0.128225	-	0.0140761	0.881857	-	2.56523	0.0866434	-	0.47766	0.00376654	-	-2.09525	0.138648
X183_00673	-	0.520578	0.0692018	-	0.159317	0.381481	-	0.251645	0.300903	-	0.175429	0.374513	-	-0.358277	0.165984	-	-0.276785	0.367579	-	-0.34579	0.189634	-	0.0868399	0.698654	-	0.0190123	0.906908	-	-0.0756689	0.755822
X183_00674	up	1.2187	0.000579843	-	0.459181	0.231104	up	1.90422	1.97994e-05	up	1.21917	0.000394105	-	-0.755652	0.0230476	-	0.677139	0.0724772	-	0.00119276	0.888517	up	1.4374	0.000743038	-	0.762773	0.0418415	-	-0.682192	0.0572918
X183_00675	-	0.14177	0.616793	-	-0.115071	0.507652	-	-0.0407755	0.870844	-	0.0643271	0.72647	-	-0.253283	0.324827	-	-0.189994	0.551704	-	-0.0775274	0.767163	-	0.0681149	0.719985	-	0.182168	0.176168	-	0.106279	0.612705
X183_00676	-	-	-	-	-	-	-	-	-	-	Inf	0.526477	-	-	-	-	-	-	-	Inf	0.498777	-	-	-	-	Inf	0.484228	-	Inf	0.501603
X183_00677	-	-0.217637	0.4188	-	0.279043	0.166273	-	-0.0284367	0.851195	-	0.400086	0.0345695	-	0.497825	0.0407455	-	0.178052	0.558046	-	0.614943	0.0155915	-	-0.313624	0.0795312	-	0.123569	0.396227	-	0.429402	0.0321687
X183_00678	-	-0.35747	0.28994	-	-0.958816	2.21741e-07	-	-0.83745	0.000344924	down	-1.11511	1.87453e-08	-	-0.596476	0.131976	-	-0.485321	0.217371	-	-0.756001	0.0608045	-	0.116376	0.707778	-	-0.154053	0.295931	-	-0.278087	0.276015
X183_00679	-	0.0963545	0.725905	-	-0.215007	0.265191	-	1.99903	0.323147	-	-0.264502	0.214921	-	-0.308267	0.23391	-	1.89822	0.344339	-	-0.361885	0.183696	-	2.21591	0.296179	-	-0.0471484	0.815695	-	-2.2709	0.29458
X183_00680	-	-0.253784	0.357682	-	-0.239329	0.152891	-	-0.103605	0.662174	-	0.053228	0.727557	-	0.0179895	0.937517	-	0.142256	0.632683	-	0.306607	0.212584	-	0.128907	0.477276	-	0.295138	0.0182139	-	0.158589	0.417137
X183_00681	-	0.822276	0.153979	-	0.134561	0.532715	-	0.265023	0.290747	-	0.303444	0.160789	-	-0.683411	0.209934	-	-0.564518	0.286206	-	-0.517719	0.315498	-	0.123777	0.545877	-	0.171616	0.311204	-	0.0403759	0.869537
X183_00682	-	0.130271	0.636849	-	-0.351588	0.071993	-	-0.222574	0.395793	-	-0.0562555	0.774439	-	-0.477842	0.0663485	-	-0.35981	0.265358	-	-0.185833	0.458745	-	0.122702	0.529309	-	0.298178	0.0833862	-	0.167813	0.510401
X183_00683	-	-0.880603	0.355044	-	-0.454122	0.618062	-	-0.123948	0.941576	-	-1.52683	0.189054	-	0.430328	0.688047	-	0.750456	0.41035	-	-0.64939	0.793516	-	0.321184	0.749398	-	-1.07051	0.459044	-	-1.39809	0.244751
X183_00684	-	1.30793	0.255622	-	0.147777	0.362234	-	0.269094	0.210568	-	0.949528	0.0538223	-	-1.15353	0.299388	-	-1.04098	0.337638	-	-0.354662	0.714067	-	0.114016	0.51598	-	0.804938	0.0902155	-	0.682484	0.147989
X183_00685	-	0.524828	0.0659484	-	0.503171	0.00337495	-	0.365824	0.191567	-	0.111314	0.617098	-	-0.0194723	0.960729	-	-0.167753	0.572122	-	-0.414789	0.100879	-	-0.142835	0.433661	-	-0.388964	0.00244926	-	-0.253869	0.293167
X183_00686	-	-0.0758816	0.777285	-	-0.205351	0.21637	-	-0.020092	0.92789	-	-0.056917	0.757974	-	-0.125908	0.619127	-	0.048267	0.874489	-	0.0187144	0.933233	-	0.179026	0.341028	-	0.151036	0.238567	-	-0.0356806	0.868252
X183_00687	-	0.545593	0.442721	-	-0.6927	0.00327199	-	0.33302	0.320241	-	-0.317479	0.192931	-	-1.23257	0.124192	-	-0.214788	0.728838	-	-0.860918	0.250748	up	1.02101	0.00297846	-	0.377533	0.0399276	-	-0.650858	0.0533882
X183_00688	-	0.636791	0.0194643	-	0.412746	0.0118406	-	0.60037	0.00595006	-	0.796386	9.24609e-06	-	-0.22085	0.360448	-	-0.0452938	0.897696	-	0.159045	0.548034	-	0.18052	0.298078	-	0.386425	0.00219235	-	0.198033	0.35161
X183_00689	-	-0.101073	0.753939	-	-0.248178	0.157589	-	-0.180638	0.432742	-	-0.0504838	0.745846	-	-0.143536	0.536787	-	-0.0873179	0.744364	-	0.0508705	0.929489	-	0.0614916	0.761231	-	0.200539	0.202282	-	0.131114	0.563409
X183_00690	-	-0.137152	0.618269	-	-0.343102	0.0526866	-	-0.496555	0.0299093	-	-0.317745	0.0897796	-	-0.201463	0.472445	-	-0.365413	0.240751	-	-0.179808	0.491961	-	-0.159769	0.373643	-	0.0276623	0.912878	-	0.179855	0.377679
X183_00691	-	0.417512	0.378267	-	-0.85116	1.56756e-07	-	-0.435075	0.0488715	-	-0.570273	0.00116599	down	-1.26331	0.0305133	-	-0.857104	0.102615	-	-0.985613	0.0701354	-	0.409215	0.0246583	-	0.283511	0.0221234	-	-0.13323	0.479818
X183_00692	-	-Inf	0.681493	-	-Inf	0.653817	-	-Inf	0.683535	-	-Inf	0.663469	-	-	-	-	-	-	-	-	-	-	-	-	-	-	-	-	-	-
X183_00693	-	-	-	-	-	-	-	Inf	1	-	Inf	1	-	-	-	-	Inf	0.998739	-	Inf	1	-	Inf	0.98699	-	Inf	1	-	-0.412332	1
X183_00695	-	0.924987	1	-	-0.156512	1	-	-0.148955	1	-	1.25241	0.891942	-	-1.07501	0.977155	-	-1.08368	1	-	0.325935	1	-	-0.0131758	1	-	1.40916	0.828279	-	1.41307	0.852819
X183_00696	-	-0.0686281	1	-	-0.143979	1	-	-Inf	0.982219	-	1.47583	0.737776	-	-0.0695613	1	-	-Inf	1	-	1.54545	0.695522	-	-Inf	1	-	1.62673	0.674944	-	Inf	0.501603
X183_00698	down	-1.31653	6.81551e-05	-	-0.629911	0.00635886	-	-0.832297	0.00268832	down	-1.32552	4.01714e-07	-	0.689368	0.0241248	-	0.475138	0.192611	-	-0.0112273	0.980678	-	-0.208972	0.395814	-	-0.693978	0.00578287	-	-0.492386	0.114995
X183_00699	-	0.690257	0.0180861	-	0.858605	9.96663e-06	-	0.378898	0.128033	-	0.432493	0.047321	-	0.170527	0.552834	-	-0.321538	0.306586	-	-0.259021	0.302321	-	-0.486897	0.0205532	-	-0.423271	0.00704411	-	0.0559564	0.855982
X183_00700	-	0.307765	0.25323	-	0.370212	0.0267001	-	-0.0103633	0.975843	-	0.196187	0.290361	-	0.0651775	0.821646	-	-0.327489	0.281601	-	-0.112645	0.620985	-	-0.387191	0.0407755	-	-0.171386	0.176935	-	0.208053	0.318099
X183_00701	-	-0.411601	0.158014	-	0.214209	0.285418	-	0.0455581	0.835411	-	0.122561	0.567774	-	0.629131	0.0177508	-	0.448744	0.147148	-	0.533217	0.0502374	-	-0.176112	0.443695	-	-0.0890733	0.61806	-	0.0791182	0.762413
X183_00702	-	0.411535	0.239404	-	0.919036	0.000196666	-	0.449056	0.135314	-	0.936225	0.000404862	-	0.510033	0.0806746	-	0.0279932	0.921459	-	0.523377	0.0925711	-	-0.476732	0.0589741	-	0.0197631	0.972822	-	0.488934	0.0739385
X183_00703	-	0.141239	0.620515	-	0.183061	0.274771	-	0.14777	0.516178	-	0.0778281	0.663712	-	0.0443988	0.840666	-	-0.00256854	0.999741	-	-0.0650314	0.82205	-	-0.0411525	0.812312	-	-0.102758	0.445432	-	-0.0692932	0.752587
X183_00704	-	0.0465071	0.946454	-	0.617899	0.00760495	up	1.13	0.000120508	-	0.799568	0.000956047	-	0.575732	0.0407189	up	1.07694	0.00153335	-	0.753396	0.0120794	-	0.504332	0.033126	-	0.18396	0.336507	-	-0.32753	0.208563
X183_00705	-	0.474733	0.0933103	-	0.293013	0.101278	-	0.16488	0.488733	-	0.259531	0.189705	-	-0.179298	0.474558	-	-0.319636	0.303335	-	-0.216773	0.387907	-	-0.135048	0.490194	-	-0.0310913	0.803437	-	0.0963533	0.66207
X183_00706	-	0.0451279	0.876862	-	0.0153348	0.959882	-	0.158801	0.543817	-	-0.0432241	0.831693	-	-0.0274117	0.904591	-	0.104722	0.774043	-	-0.0897053	0.733249	-	0.138	0.534603	-	-0.0558472	0.749415	-	-0.201427	0.391848
X183_00707	-	0.560088	0.287518	-	0.469822	0.0122115	up	1.10159	2.91044e-06	-	0.436403	0.0275852	-	-0.0844266	0.870364	-	0.537264	0.144494	-	-0.121674	0.826842	-	0.624319	0.00130398	-	-0.0309981	0.900752	-	-0.662688	0.0017225
X183_00708	-	-0.214725	0.479743	-	-0.789582	2.1827e-06	-	-0.675277	0.00261558	-	-0.460727	0.0101307	-	-0.570614	0.0178569	-	-0.467803	0.113464	-	-0.245336	0.282507	-	0.108052	0.565243	-	0.331514	0.0204715	-	0.21548	0.2894
X183_00709	up	1.30652	0.000694663	-	0.958362	2.34085e-06	up	1.21357	0.000872374	-	0.767175	0.00891417	-	-0.343376	0.234993	-	-0.0999658	0.78033	-	-0.538981	0.142288	-	0.247357	0.357507	-	-0.189206	0.475196	-	-0.443823	0.215025
X183_00710	-	-0.0501262	0.919277	-	0.0984352	0.744272	-	0.716901	0.234153	-	0.744359	0.00340391	-	0.150551	0.680698	-	0.759964	0.229362	-	0.793118	0.0112517	-	0.616838	0.317092	-	0.649204	0.00819593	-	0.0250114	0.866286
X183_00711	-	-0.0893353	0.709133	-	0.442942	0.0101085	-	0.367343	0.110291	-	0.36034	0.055614	-	0.535258	0.0305469	-	0.448236	0.139865	-	0.448647	0.0740028	-	-0.0822208	0.665502	-	-0.0800111	0.545961	-	-0.00561409	0.977781
X183_00712	-	-0.774501	0.00703572	-	0.174671	0.332628	-	-0.190067	0.661808	-	-0.0409858	0.903438	-	0.952653	0.000241656	-	0.575691	0.208752	-	0.732463	0.00498129	-	-0.373471	0.322021	-	-0.213411	0.190812	-	0.152658	0.729027
X183_00714	-	0.313879	0.293511	-	0.17855	0.386491	-	0.228201	0.376431	-	0.242128	0.29526	-	-0.132134	0.615245	-	-0.0942508	0.761014	-	-0.0724226	0.749246	-	0.0434358	0.854014	-	0.0661077	0.774237	-	0.0145183	0.990404
X183_00715	-	0.10439	0.76062	-	0.014696	1	-	0.316276	0.272723	-	0.240999	0.330618	-	-0.0870778	0.74698	-	0.204171	0.573319	-	0.135831	0.652487	-	0.297001	0.223865	-	0.229546	0.252261	-	-0.0751225	0.819303
X183_00723	-	0.763853	0.585282	-	-0.269766	0.948572	-	0.296978	0.891916	-	-0.0645161	1	-	-1.03125	0.483148	-	-0.475945	0.67537	-	-0.82858	0.565125	-	0.560878	0.722167	-	0.206723	0.955	-	-0.359036	0.868351
X183_00728	-	-	-	-	Inf	1	-	-	-	-	-	-	-	Inf	1	-	-	-	-	-	-	-	-Inf	1	-	-Inf	0.994722	-	-	-
X183_00733	-	-Inf	0.980369	-	-Inf	0.967796	-	-Inf	0.982216	-	-Inf	0.964313	-	-	-	-	-	-	-	-	-	-	-	-	-	-	-	-	-	-
X183_00744	-	-2.04479	0.557605	-	-2.18485	0.522165	-	-Inf	0.329718	-	-0.443597	1	-	-0.145846	1	-	-Inf	1	-	1.58106	0.696506	-	-Inf	1	-	1.73933	0.677765	-	Inf	0.501603
X183_00745	-	-0.0753498	0.79672	-	0.210533	0.199401	-	-0.0154429	0.995109	-	0.257509	0.142751	-	0.289215	0.252957	-	0.0510933	0.843239	-	0.332375	0.188427	-	-0.233803	0.239289	-	0.0495843	0.664703	-	0.275867	0.183288
X183_00746	-	-0.341112	0.243211	-	-0.415383	0.107089	-	-0.262845	0.325554	-	-0.166777	0.497292	-	-0.0704706	0.753743	-	0.071145	0.853257	-	0.174546	0.518432	-	0.147133	0.459987	-	0.251386	0.0652408	-	0.0964989	0.614891
X183_00747	-	0.170956	0.569108	-	0.0469231	0.82771	-	0.0308275	0.908453	-	0.241914	0.219717	-	-0.121458	0.642819	-	-0.149755	0.649746	-	0.0694386	0.781054	-	-0.0234325	0.927306	-	0.197545	0.164694	-	0.213052	0.318228
X183_00748	-	-0.25323	0.416584	-	0.398702	0.0766934	-	0.423547	0.11679	-	0.0930157	0.709266	-	0.654436	0.0218418	-	0.667947	0.0455879	-	0.344967	0.241321	-	0.018307	0.921028	-	-0.302904	0.135247	-	-0.328562	0.187669
X183_00749	down	-1.30106	2.77118e-05	-	-0.715737	0.000551522	-	-0.813043	0.00193958	-	-0.752127	0.000947376	-	0.588717	0.0377803	-	0.479691	0.144404	-	0.547957	0.0567789	-	-0.104799	0.6889	-	-0.0341916	0.942664	-	0.0635616	0.788441
X183_00750	down	-1.32334	5.5961e-06	down	-1.13356	2.48614e-09	-	-0.96464	7.38952e-05	-	-0.813747	6.83467e-05	-	0.192939	0.423622	-	0.349721	0.249381	-	0.507894	0.0517316	-	0.161606	0.452557	-	0.321883	0.0523609	-	0.15256	0.485065
X183_00751	-	0.717125	0.029776	-	0.505495	0.00848624	-	0.0271183	0.92884	-	0.480266	0.0221647	-	-0.210042	0.478203	-	-0.701815	0.0463526	-	-0.239735	0.397078	-	-0.485881	0.0195398	-	-0.0230923	0.858711	-	0.455116	0.0434664
X183_00752	-	-0.0628099	0.810956	-	-0.249621	0.136434	-	-0.294138	0.18832	-	-0.268247	0.139372	-	-0.184048	0.459917	-	-0.240427	0.434776	-	-0.206514	0.413524	-	-0.0514331	0.794048	-	-0.0160267	0.903692	-	0.0276261	0.9021
X183_00753	-	-0.104532	0.691924	-	-0.204608	0.238847	-	-0.317936	0.160026	-	-0.203259	0.284983	-	-0.0975768	0.727292	-	-0.222566	0.481222	-	-0.100377	0.729906	-	-0.119445	0.516248	-	0.00386737	0.97145	-	0.115634	0.550787
X183_00754	-	0.277193	0.3387	-	0.676152	0.000322896	-	0.573094	0.0162879	-	0.543811	0.0181608	-	0.4031	0.123074	-	0.288483	0.354892	-	0.266437	0.296202	-	-0.110555	0.610956	-	-0.130308	0.56143	-	-0.0268833	0.936871
X183_00755	-	0.314528	0.26967	-	0.343762	0.0395913	-	0.322377	0.146664	-	0.252905	0.164292	-	0.0322479	0.87198	-	-0.000698521	0.970448	-	-0.0625221	0.834191	-	-0.0283464	0.900613	-	-0.0882223	0.496312	-	-0.0674788	0.721166
X183_00756	-	-0.0341376	0.910109	-	-0.118557	0.475628	-	0.0317796	0.878831	-	-0.00186485	0.984074	-	-0.0810658	0.737284	-	0.0577941	0.855473	-	0.0316422	0.894335	-	0.143974	0.435857	-	0.119209	0.327192	-	-0.0324567	0.887232
X183_00757	-	-0.102403	0.711246	-	0.28674	0.0920838	-	-0.0646067	0.763487	-	0.0988482	0.607889	-	0.391431	0.12094	-	0.0280187	0.934851	-	0.199547	0.442974	-	-0.357889	0.0575113	-	-0.185389	0.156741	-	0.164836	0.416976
X183_00758	up	1.74454	7.58872e-05	up	1.54346	6.00809e-05	up	2.0161	0.000297922	up	2.76871	8.69638e-20	-	-0.198867	0.57527	-	0.260655	0.504305	up	1.02232	0.000272248	-	0.465182	0.238504	up	1.22838	2.28759e-06	-	0.755357	0.0197719
X183_00759	up	1.41373	0.0298902	-	0.698876	0.000682617	up	1.45417	2.62061e-07	up	2.04452	1.05548e-12	-	-0.714556	0.201969	-	0.0279496	0.908973	-	0.627008	0.113617	-	0.749219	0.0021599	up	1.34879	1.39149e-07	-	0.591438	0.0218187
X183_00760	-	-0.38803	0.362092	-	-0.0627957	0.847728	-	0.0834195	0.837786	-	0.724715	0.0259972	-	0.328444	0.416412	-	0.464666	0.266145	up	1.11349	0.00354886	-	0.140391	0.664762	-	0.791439	0.00753758	-	0.643278	0.0540634
X183_00761	-	0.808902	0.00633133	-	0.222439	0.215134	-	0.313914	0.212017	-	0.455149	0.0229541	-	-0.582232	0.0280826	-	-0.501785	0.116952	-	-0.353298	0.183732	-	0.0847289	0.706967	-	0.235277	0.139895	-	0.142619	0.54058
X183_00762	-	0.581437	0.0369045	-	0.407664	0.0183134	-	0.0366905	0.897845	-	0.0517603	0.837213	-	-0.172471	0.481529	-	-0.555908	0.0704655	-	-0.532168	0.0475001	-	-0.377181	0.0461882	-	-0.353121	0.00740066	-	0.0162623	0.958805
X183_00763	-	-0.131556	0.649877	-	0.307345	0.105621	-	0.421936	0.072483	-	0.559285	0.00479501	-	0.439854	0.13131	-	0.541186	0.0759561	-	0.687302	0.00850455	-	0.107195	0.545716	-	0.254549	0.080076	-	0.139802	0.534543
X183_00764	-	-0.673908	0.120833	-	-0.675943	0.0353571	-	0.563571	0.61812	down	-1.02489	0.00192551	-	0.00169407	0.962107	-	1.23429	0.338005	-	-0.350548	0.554776	-	1.23975	0.33932	-	-0.345645	0.243079	-	-1.59376	0.251657
X183_00765	-	-	-	-	Inf	1	-	-	-	-	-	-	-	Inf	1	-	-	-	-	-	-	-	-Inf	1	-	-Inf	0.994722	-	-	-
X183_00766	-	Inf	1	-	-	-	-	-	-	-	-	-	-	-Inf	0.987704	-	-Inf	1	-	-Inf	0.983768	-	-	-	-	-	-	-	-	-
X183_00767	-	-0.169247	0.670623	-	-0.107386	0.812145	-	-0.621272	0.0853686	-	-0.491865	0.158782	-	0.066294	0.82379	-	-0.460456	0.260527	-	-0.323962	0.441742	-	-0.521509	0.103189	-	-0.383356	0.22744	-	0.130274	0.693147
X183_00768	-	-0.19652	0.587095	-	-0.190679	0.456504	-	-0.450987	0.125356	-	-0.420209	0.118625	-	0.00954876	1	-	-0.262877	0.442558	-	-0.224329	0.483364	-	-0.26711	0.298457	-	-0.227409	0.341264	-	0.0321437	0.892329
X183_00769	-	0.20328	0.453903	-	0.0801801	0.628741	-	-0.18027	0.443327	-	-0.0426948	0.812754	-	-0.121057	0.623407	-	-0.394504	0.207046	-	-0.248317	0.324821	-	-0.267398	0.167107	-	-0.120571	0.3548	-	0.139094	0.5211
X183_00770	-	0.503266	0.065156	-	0.291047	0.0725635	-	0.633648	0.00421781	-	0.693272	0.000161807	-	-0.208634	0.40445	-	0.122304	0.690173	-	0.189879	0.462547	-	0.335901	0.0717814	-	0.404995	0.00620667	-	0.0611489	0.775188
X183_00771	-	0.727087	0.0985664	-	-0.770862	0.000125553	-	0.676894	0.189526	-	0.607716	0.0344609	down	-1.49746	0.00336515	-	-0.0599879	0.897451	-	-0.123409	0.87213	up	1.44494	0.0162842	up	1.38174	3.04848e-05	-	-0.071059	0.991972
X183_00772	-	0.383813	0.170152	-	-0.257115	0.156016	-	-0.479015	0.045721	-	-0.329469	0.092942	-	-0.637707	0.0123137	-	-0.871573	0.00582712	-	-0.713917	0.00622175	-	-0.228847	0.273162	-	-0.0696828	0.648398	-	0.151218	0.508596
X183_00773	down	-4.16871	1.59438e-34	down	-3.92475	9.492e-69	down	-3.44741	3.7171e-36	down	-2.67443	1.64933e-34	-	0.248159	0.498614	-	0.714975	0.224502	up	1.49526	2.06666e-05	-	0.469472	0.394285	up	1.25305	3.32352e-06	-	0.776538	0.0295176
X183_00774	-	0.548584	0.0792041	-	0.674295	0.000261138	up	1.10605	0.000835289	-	0.755521	0.000193869	-	0.129428	0.692535	-	0.55078	0.157022	-	0.207525	0.563371	-	0.427382	0.161172	-	0.0840917	0.695744	-	-0.35131	0.271145
X183_00775	up	1.15974	0.000205447	up	1.94805	1.79455e-21	up	1.80284	3.04401e-12	up	1.83645	8.79334e-17	-	0.791506	0.00243945	-	0.635403	0.0447306	-	0.676316	0.0115589	-	-0.151534	0.453822	-	-0.108833	0.485391	-	0.035287	0.868398
X183_00776	-	2.20301	0.0933195	up	1.18307	0.000136945	-	0.63161	0.095376	-	0.352384	0.329094	-	-1.0156	0.300672	-	-1.57957	0.167169	-	-1.85077	0.137734	-	-0.557019	0.0583477	-	-0.829038	0.00627841	-	-0.279196	0.515289
X183_00777	-	0.142692	0.595277	-	0.18658	0.272066	-	0.118275	0.599315	-	0.197174	0.293298	-	0.0459343	0.888431	-	-0.0345423	0.899568	-	0.052844	0.87846	-	-0.0747535	0.708096	-	0.0134364	0.932045	-	0.0803619	0.716381
X183_00778	-	0.777815	0.346645	-	0.244052	0.746828	-	0.0693168	0.981146	-	-0.328113	0.644932	-	-0.532288	0.337438	-	-0.714981	0.205578	-	-1.1075	0.0887963	-	-0.178973	0.33304	-	-0.568586	0.00281682	-	-0.396791	0.115641
X183_00779	-	1.61142	0.187989	-	0.510983	0.127285	-	0.902048	0.0164099	-	-0.00601422	0.962435	-	-1.09801	0.289855	-	-0.717648	0.4281	-	-1.61878	0.208102	-	0.387403	0.255619	-	-0.514117	0.407051	-	-0.908209	0.116331
X183_00780	up	2.13795	2.43183e-05	up	2.09437	2.28447e-06	up	2.45077	7.59197e-08	up	1.76249	0.000398159	-	-0.0395048	0.904627	-	0.307079	0.482247	-	-0.373912	0.326857	-	0.35113	0.298066	-	-0.329003	0.330022	-	-0.687267	0.052712
X183_00781	-	0.183049	0.524914	-	0.0873214	0.648214	-	0.268976	0.267742	-	0.073534	0.74205	-	-0.0932342	0.718799	-	0.0763454	0.820167	-	-0.111097	0.661624	-	0.17555	0.399603	-	-0.0113413	0.921234	-	-0.19469	0.369125
X183_00782	-	-Inf	0.692358	-	-Inf	0.665164	-	-1.14896	0.963783	-	-Inf	0.674529	-	-	-	-	Inf	0.998738	-	-	-	-	Inf	0.986988	-	-	-	-	-Inf	0.98146
X183_00783	-	1.73367	0.0675745	-	1.38054	0.159335	up	2.26716	0.00527938	up	1.93054	0.0333084	-	-0.348922	0.650296	-	0.526501	0.396171	-	0.198302	0.868565	-	0.877044	0.155672	-	0.551924	0.491798	-	-0.332256	0.540709
X183_00792	-	-0.247583	0.379306	-	0.476721	0.00319066	up	1.01954	4.20424e-06	-	0.81764	3.3017e-06	-	0.727664	0.00375396	up	1.25895	5.59564e-05	up	1.06486	2.63358e-05	-	0.536213	0.00331975	-	0.343547	0.00408886	-	-0.200316	0.319612
X183_00793	-	0.440465	0.113885	-	0.0944671	0.54602	-	0.287165	0.189631	-	0.265103	0.130276	-	-0.342069	0.181983	-	-0.160172	0.622184	-	-0.175314	0.516688	-	0.186574	0.317116	-	0.173307	0.168005	-	-0.0210466	0.926028
X183_00794	-	-0.616564	0.251776	-	-0.396427	0.342941	-	0.226226	0.545383	-	-0.327551	0.491294	-	0.226124	0.713287	-	0.835997	0.0753457	-	0.28995	0.601655	-	0.615126	0.102708	-	0.0700223	0.851619	-	-0.552462	0.179628
X183_00795	-	0.0834412	0.803657	-	-0.431656	0.00870619	-	0.0494247	0.813076	-	0.168565	0.335826	-	-0.511028	0.0964817	-	-0.0406088	0.938507	-	0.0853325	0.687392	-	0.474691	0.010174	-	0.602948	1.52754e-06	-	0.120387	0.542037
X183_00796	up	1.18082	0.000101958	up	1.04984	2.58705e-07	up	1.52635	0.0024011	up	1.13821	1.76156e-07	-	-0.128763	0.633681	-	0.337993	0.379476	-	-0.043681	0.88016	-	0.473141	0.243676	-	0.0917051	0.573885	-	-0.389406	0.337096
X183_00797	up	1.28282	2.083e-05	up	1.21181	2.34168e-09	up	1.68028	2.43948e-11	up	1.30891	1.8201e-09	-	-0.067946	0.768742	-	0.389074	0.226238	-	0.0256417	0.97227	-	0.461838	0.0212407	-	0.0997794	0.548875	-	-0.369704	0.0795624
X183_00798	down	-2.85866	3.21886e-21	down	-2.73107	3.4779e-48	down	-2.1848	5.09335e-20	down	-3.13822	1.1712e-51	-	0.13156	0.625735	-	0.667359	0.0459401	-	-0.27942	0.341533	-	0.540909	0.0176822	-	-0.404844	0.0312427	-	-0.953281	7.17969e-05
X183_00799	down	-5.05578	5.815e-32	down	-4.53981	2.1191e-27	down	-5.05742	1.19163e-31	down	-4.78636	5.80456e-29	-	0.520641	0.044831	-	-0.00842467	0.998484	-	0.269651	0.280941	-	-0.524913	0.0107928	-	-0.244412	0.244584	-	0.273026	0.194315
X183_00800	-	-0.476913	0.0814066	-	-0.369327	0.0301298	-	-0.445348	0.0525759	-	-0.180489	0.32897	-	0.1117	0.621644	-	0.0243422	0.900603	-	0.296576	0.231311	-	-0.0830979	0.673638	-	0.191274	0.152939	-	0.266622	0.198851
X183_00801	down	-3.73045	5.26785e-08	down	-2.94115	1.72124e-06	down	-3.73131	3.8616e-08	down	-3.69989	5.78493e-08	-	0.79018	0.0317491	-	-0.0123171	0.994355	-	0.0279481	0.963444	-	-0.797124	0.0168911	-	-0.754982	0.0189167	-	0.0340192	0.938688
X183_00802	down	-3.3388	9.11853e-13	down	-3.17056	1.28353e-12	down	-4.1914	6.39658e-17	down	-4.31913	1.46332e-17	-	0.17193	0.574695	-	-0.859347	0.0679549	-	-0.979208	0.0214148	down	-1.02833	0.000225304	down	-1.14531	4.33467e-06	-	-0.124713	0.644684
X183_00803	-	-0.289989	0.304217	-	-0.205108	0.221882	-	-0.336131	0.135585	-	-0.367937	0.0455076	-	0.0877831	0.740061	-	-0.0552155	0.846939	-	-0.0791752	0.750578	-	-0.137435	0.462043	-	-0.160442	0.227744	-	-0.030575	0.895049
X183_00804	-	-0.606835	0.0284157	-	0.18025	0.264477	-	-0.236178	0.302889	-	0.0163685	0.918975	-	0.789851	0.00160413	-	0.360914	0.234057	-	0.621894	0.0141114	-	-0.423937	0.0241116	-	-0.161591	0.193955	-	0.254928	0.211279
X183_00805	down	-1.00025	0.000406698	down	-1.31117	5.69846e-14	down	-1.05157	4.29935e-06	down	-1.30096	7.32032e-12	-	-0.307814	0.217061	-	-0.0590408	0.820554	-	-0.300848	0.240897	-	0.253667	0.206376	-	0.0131933	0.917862	-	-0.248005	0.254336
X183_00806	down	-1.48041	2.59295e-05	down	-1.31386	8.37937e-05	down	-1.01659	0.00239738	down	-1.88726	4.58585e-07	-	0.171118	0.471072	-	0.457843	0.148371	-	-0.406474	0.136795	-	0.291991	0.237954	-	-0.571347	0.000182695	-	-0.870963	0.0022362
X183_00807	-	-0.693841	0.0566699	down	-1.32233	9.2935e-14	-	-0.922325	0.00635234	-	-0.780842	2.59498e-05	-	-0.625489	0.179991	-	-0.238967	0.670559	-	-0.0866376	0.752345	-	0.390557	0.370672	-	0.544768	0.00499199	-	0.146444	0.807192
X183_00808	-	-0.191084	0.493741	-	-0.407949	0.0143474	-	-0.217893	0.339512	-	0.0364134	0.923114	-	-0.215585	0.374448	-	-0.0383539	0.911377	-	0.225293	0.461036	-	0.18307	0.309532	-	0.44752	0.0279383	-	0.256421	0.25119
X183_00809	-	-0.0448511	0.853509	-	-0.576427	0.000352364	-	-0.605893	0.00561582	-	-0.439692	0.011823	-	-0.527556	0.0457634	-	-0.567301	0.0624576	-	-0.394182	0.118183	-	-0.0355335	0.839856	-	0.139508	0.269027	-	0.167364	0.394911
X183_00810	-	0.734819	0.0145624	up	1.05952	1.448e-07	up	1.08678	1.79084e-05	up	1.21861	1.09773e-08	-	0.328586	0.21777	-	0.344608	0.292835	-	0.483483	0.0703999	-	0.0212705	0.948282	-	0.161437	0.284043	-	0.132743	0.499456
X183_00811	-	-0.0584156	0.844918	-	0.128524	0.425521	-	0.061004	0.769429	-	0.163263	0.342848	-	0.190312	0.450996	-	0.111155	0.720486	-	0.221077	0.378189	-	-0.0742758	0.696428	-	0.0371728	0.740211	-	0.103885	0.592501
X183_00812	-	0.18008	0.549585	-	-0.10135	0.542792	-	-0.0053665	0.910436	-	-0.240266	0.201155	-	-0.278962	0.279516	-	-0.193625	0.506577	-	-0.42134	0.108872	-	0.090982	0.750478	-	-0.135969	0.364906	-	-0.234736	0.368174
X183_00813	-	0.184383	0.510211	-	0.278413	0.115239	-	0.226488	0.320595	-	0.147575	0.402711	-	0.0969915	0.697703	-	0.0336495	0.907367	-	-0.0378914	0.930825	-	-0.0582301	0.772647	-	-0.128438	0.528996	-	-0.0773545	0.755089
X183_00814	-	0.18974	0.483352	-	0.181647	0.285452	-	-0.0856928	0.731464	-	0.0372649	0.844362	-	-0.00492919	0.966908	-	-0.284401	0.362127	-	-0.153339	0.531995	-	-0.274286	0.161627	-	-0.141925	0.29023	-	0.124617	0.570573
X183_00815	-	0.178722	0.532804	-	0.25748	0.140168	-	0.0632432	0.760588	-	-0.041654	0.804384	-	0.0817511	0.750651	-	-0.124681	0.716679	-	-0.221361	0.388872	-	-0.202023	0.324016	-	-0.296632	0.0290646	-	-0.102203	0.574254
X183_00816	-	0.250092	0.549242	-	0.505722	0.00364983	-	0.823884	0.000268747	-	0.538825	0.00383277	-	0.260801	0.384108	-	0.568481	0.0610782	-	0.289819	0.313787	-	0.311029	0.0903956	-	0.0355194	0.759444	-	-0.283113	0.158039
X183_00817	-	0.10401	0.678863	-	0.440067	0.00804204	-	0.461715	0.0383884	-	0.212812	0.223161	-	0.339746	0.190175	-	0.350271	0.271634	-	0.108757	0.682241	-	0.0155263	0.928164	-	-0.224592	0.0914641	-	-0.24777	0.229024
X183_00818	-	-0.0370951	0.87888	-	-0.259137	0.113476	-	-0.172938	0.440644	-	-0.215595	0.225515	-	-0.219442	0.378159	-	-0.143683	0.622671	-	-0.17948	0.479789	-	0.0817338	0.784058	-	0.0464436	0.723366	-	-0.0429917	0.89852
X183_00819	-	-0.349644	0.199288	-	-0.725657	1.08709e-05	down	-1.05705	2.11892e-06	down	-1.0814	2.24522e-09	-	-0.371871	0.137352	-	-0.71371	0.0195584	-	-0.731305	0.00393039	-	-0.337297	0.062908	-	-0.353304	0.00558315	-	-0.0235329	0.935823
X183_00820	-	-0.638958	0.0251192	down	-1.18605	1.41891e-10	down	-1.45428	1.98213e-09	down	-1.46607	6.19686e-13	-	-0.544126	0.0397271	-	-0.824515	0.0104686	-	-0.828572	0.00274876	-	-0.275337	0.197343	-	-0.277892	0.115761	-	-0.00993946	1
X183_00821	-	-0.258014	0.366686	down	-1.00325	6.25708e-09	down	-1.41833	8.52355e-10	down	-1.15871	8.94767e-10	-	-0.742055	0.00331954	down	-1.16881	0.00017636	-	-0.901683	0.000512436	-	-0.42123	0.0275055	-	-0.153141	0.291626	-	0.26052	0.19205
X183_00822	-	0.0495533	0.940479	-	0.0336958	0.969861	-	0.290447	0.409097	-	0.216578	0.553315	-	-0.0128922	0.988012	-	0.2321	0.546125	-	0.166153	0.682326	-	0.249369	0.405811	-	0.184976	0.556668	-	-0.0720119	0.790993
X183_00823	-	-0.670949	0.0143089	-	-0.483387	0.0028038	-	-0.302321	0.16699	-	-0.327946	0.0587235	-	0.190501	0.455108	-	0.36029	0.242712	-	0.342504	0.184574	-	0.174504	0.337024	-	0.158279	0.221181	-	-0.0238882	0.881222
X183_00824	-	-0.181822	0.531359	-	-0.412009	0.0201757	-	-0.613827	0.00890009	-	-0.610317	0.00160364	-	-0.226489	0.371435	-	-0.439953	0.160884	-	-0.428809	0.10122	-	-0.208535	0.296601	-	-0.195868	0.185056	-	0.00506119	0.984816
X183_00825	-	0.744986	0.164894	-	-0.129508	0.539327	-	-0.485681	0.0324939	-	-0.455256	0.0544639	-	-0.870921	0.100102	down	-1.23814	0.0331467	down	-1.19929	0.0364522	-	-0.36256	0.0619889	-	-0.322799	0.0194986	-	0.0319343	0.921146
X183_00826	-	1.01785	0.0650794	-	0.680447	0.000642883	-	0.868563	0.0158512	-	0.503345	0.0191109	-	-0.332333	0.462044	-	-0.152972	0.73132	-	-0.512601	0.297046	-	0.1833	0.568872	-	-0.173926	0.307446	-	-0.365215	0.293495
X183_00827	up	2.66773	0.00236469	up	1.57243	1.04017e-05	-	0.664578	0.160483	-	0.477513	0.033936	-	-1.09417	0.104447	down	-2.01528	0.0127495	down	-2.19476	0.00866999	-	-0.912706	0.0214178	down	-1.09367	0.00188281	-	-0.188543	0.739606
X183_00828	-	-0.295906	0.31157	-	-0.270313	0.155068	-	-0.528895	0.0320589	-	-0.43341	0.0350071	-	0.029229	0.926294	-	-0.240845	0.457132	-	-0.137689	0.603783	-	-0.26542	0.222043	-	-0.160569	0.338049	-	0.0969427	0.698238
X183_00829	-	0.191736	0.604198	-	0.399381	0.120593	-	0.399613	0.194924	-	0.1745	0.5548	-	0.212525	0.470797	-	0.201743	0.574972	-	-0.0168382	0.978053	-	-0.00638688	0.962702	-	-0.223443	0.339844	-	-0.224392	0.437272
X183_00830	down	-2.59149	2.46048e-07	down	-2.31868	2.27725e-08	down	-3.248	1.2252e-10	down	-2.44	2.89292e-08	-	0.279077	0.724553	-	-0.663306	0.396654	-	0.152064	0.897845	-	-0.937524	0.201326	-	-0.120528	0.905154	-	0.80848	0.312543
X183_00831	up	3.97802	0.00227086	up	1.8664	1.14286e-16	-	0.247817	0.492333	-	0.257561	0.436	down	-2.10949	0.0393905	down	-3.741	0.00318027	down	-3.72359	0.00385944	down	-1.62315	1.70485e-10	down	-1.60735	8.16718e-09	-	0.00862262	0.868709
X183_00832	-	-0.160082	0.547697	-	0.108499	0.557923	-	0.328089	0.163063	-	-0.0379069	0.872573	-	0.272344	0.277273	-	0.48158	0.121613	-	0.12191	0.595569	-	0.21388	0.277426	-	-0.143989	0.360688	-	-0.365253	0.0929559
X183_00833	-	-0.995035	0.000498159	down	-1.31782	5.73498e-14	down	-1.51886	9.92646e-11	-	-0.81	1.36067e-05	-	-0.3211	0.238874	-	-0.534979	0.0839025	-	0.183029	0.544829	-	-0.20764	0.322472	-	0.510839	0.000992297	-	0.710431	0.000988136
X183_00834	down	-1.35444	1.64211e-06	-	-0.355716	0.0311297	-	-0.356783	0.11367	-	-0.162872	0.339905	up	1.00268	8.89196e-05	-	0.990102	0.00157134	up	1.19209	5.38136e-06	-	-0.00836984	0.993824	-	0.195473	0.148202	-	0.196049	0.363696
X183_00835	-	-0.0726917	0.780578	-	0.9297	1.23259e-07	-	0.78289	0.000836006	-	0.675057	0.00156076	up	1.00343	8.87824e-05	-	0.844834	0.00727418	-	0.745381	0.00469907	-	-0.152698	0.415999	-	-0.251671	0.0526463	-	-0.106622	0.582275
X183_00836	-	-0.292639	0.289578	-	-0.266164	0.115433	-	-0.204596	0.377041	-	-0.22164	0.223712	-	0.0298966	0.910021	-	0.0799927	0.782731	-	0.0706976	0.792037	-	0.0544678	0.747589	-	0.0470009	0.740875	-	-0.0148731	0.908663
X183_00837	-	-1.23812	0.207643	down	-3.11744	0.0176617	down	-5.01523	0.00373409	down	-3.74151	0.0104927	-	-1.87869	0.224259	-	-3.77816	0.0683262	-	-2.50658	0.147913	-	-1.89065	0.619453	-	-0.61918	0.971423	-	1.26447	0.845862
X183_00838	-	0.532112	0.156808	-	0.476413	0.098226	-	0.863767	0.00655186	-	0.276853	0.421072	-	-0.0526401	0.924726	-	0.322985	0.350656	-	-0.256787	0.500363	-	0.38071	0.166672	-	-0.197926	0.532176	-	-0.585362	0.0715781
X183_00839	up	1.16614	0.0189669	up	1.04235	0.0159749	up	1.21235	0.00751281	up	1.17731	0.00835953	-	-0.120779	0.818513	-	0.037314	0.905156	-	0.0100836	0.982764	-	0.162957	0.662126	-	0.137633	0.743694	-	-0.0332695	0.923663
X183_00840	-	0.162789	0.580957	-	-0.0604776	0.691511	-	0.0768683	0.732387	-	-0.0761337	0.678469	-	-0.220573	0.384645	-	-0.0945679	0.786179	-	-0.240121	0.36708	-	0.131018	0.46425	-	-0.0129744	0.968339	-	-0.151476	0.452837
X183_00841	-	0.00979059	0.969678	-	0.214829	0.334896	-	0.337119	0.150493	-	0.0760791	0.764427	-	0.207947	0.453002	-	0.318355	0.319997	-	0.0654749	0.854164	-	0.115223	0.522496	-	-0.136242	0.336887	-	-0.259124	0.197733
X183_00842	down	-1.43126	8.50503e-07	down	-1.08458	1.15425e-09	-	-0.815721	0.000463387	down	-1.08956	2.65497e-08	-	0.349916	0.204824	-	0.607121	0.0598935	-	0.340948	0.208105	-	0.262416	0.183035	-	-0.00224092	0.93256	-	-0.272446	0.223953
X183_00843	-	-0.341276	0.219878	-	-0.58387	0.000549581	-	-0.485941	0.032144	-	-0.42307	0.0211953	-	-0.238928	0.34473	-	-0.152519	0.625353	-	-0.0821422	0.749844	-	0.0912819	0.631196	-	0.163142	0.220105	-	0.0642512	0.753682
X183_00844	-	-0.144169	0.602526	-	0.316756	0.138514	-	0.400115	0.100623	-	-0.0409864	0.876463	-	0.463104	0.0796049	-	0.535531	0.0943573	-	0.101779	0.693428	-	0.0774998	0.693232	-	-0.354947	0.0249162	-	-0.439661	0.0456839
X183_00845	down	-1.08671	0.039844	-	-0.577283	0.192815	-	-0.70326	0.155679	down	-1.5963	0.00296391	-	0.513015	0.332341	-	0.376198	0.501405	-	-0.51062	0.529191	-	-0.132613	0.84361	-	-1.01608	0.0943488	-	-0.890976	0.159161
X183_00846	-	0.793817	0.00760541	-	0.0663388	0.788126	-	0.344569	0.193735	-	0.404754	0.0744664	-	-0.725185	0.00617478	-	-0.458587	0.141335	-	-0.390175	0.144236	-	0.272875	0.228466	-	0.341538	0.0641837	-	0.060963	0.785766
X183_00847	-	0.148681	0.579534	-	-0.0371095	0.800827	-	-0.156595	0.457039	-	-0.157506	0.352446	-	-0.184174	0.441421	-	-0.315913	0.287991	-	-0.308416	0.203988	-	-0.125522	0.478868	-	-0.117689	0.330398	-	6.76755e-05	0.995155
X183_00848	-	0.152599	0.59648	-	-0.189434	0.283574	-	-0.227983	0.32454	-	-0.326476	0.0890739	-	-0.338582	0.190297	-	-0.388735	0.217763	-	-0.47977	0.0690436	-	-0.0454237	0.812161	-	-0.134724	0.35169	-	-0.0968638	0.655366
X183_00849	-	0.495547	0.0816176	-	0.251859	0.150186	-	0.382511	0.105825	-	0.0306332	0.896611	-	-0.23977	0.353357	-	-0.119156	0.684302	-	-0.464578	0.0727564	-	0.125613	0.557773	-	-0.218493	0.110827	-	-0.351959	0.0974146
X183_00850	-	-0.116028	0.668193	-	-0.342686	0.0435135	-	-0.153242	0.508909	-	-0.272461	0.144597	-	-0.222556	0.381837	-	-0.0441079	0.901131	-	-0.156165	0.55755	-	0.182857	0.32723	-	0.0728706	0.573285	-	-0.117747	0.56356
X183_00851	-	0.137196	0.659674	-	0.110449	0.541597	-	0.052343	0.843642	-	0.0375707	0.88364	-	-0.023747	0.956938	-	-0.0929028	0.78159	-	-0.100278	0.711479	-	-0.0646879	0.727754	-	-0.0702555	0.586166	-	-0.0131503	0.942024
X183_00852	-	0.635277	0.0390899	-	-0.295069	0.116053	-	-0.340243	0.159723	-	-0.239753	0.268405	-	-0.925695	0.0039557	-	-0.981235	0.00247993	-	-0.873997	0.00549197	-	-0.0511661	0.811568	-	0.0581543	0.647413	-	0.101687	0.598821
X183_00853	down	-1.51668	1.00906e-07	down	-1.63029	1.31046e-19	down	-1.32449	2.50861e-08	down	-1.14327	3.46042e-09	-	-0.108813	0.788548	-	0.185809	0.590843	-	0.374052	0.152384	-	0.297403	0.357701	-	0.48924	0.00415205	-	0.184584	0.563358
X183_00854	-	0.528177	0.0550736	-	-0.27332	0.124686	-	0.779373	0.000540437	-	0.736658	5.9529e-05	-	-0.797782	0.00125682	-	0.244067	0.437679	-	0.2088	0.42936	up	1.04674	2.68245e-08	up	1.01302	1.86046e-12	-	-0.0414495	0.8254
X183_00855	-	0.971669	0.00827971	up	1.51609	1.1622e-08	-	0.979818	0.00263714	-	0.98317	0.000977262	-	0.547163	0.0595074	-	-0.0018794	0.990134	-	0.00948369	0.940616	-	-0.543674	0.0311992	-	-0.531028	0.0190013	-	0.00528903	0.977994
X183_00858	down	-1.06293	0.000157999	-	-0.717334	0.00191772	-	-0.518204	0.052841	-	-0.572773	0.0121467	-	0.350034	0.150628	-	0.537533	0.0695534	-	0.490234	0.0482571	-	0.191282	0.287525	-	0.146801	0.274471	-	-0.0519311	0.771968
X183_00859	-	-0.598219	0.0433491	-	-0.259738	0.325739	-	0.300952	0.206441	-	0.140452	0.506046	-	0.342082	0.193852	-	0.890357	0.00451178	-	0.737788	0.00525032	-	0.553019	0.00487602	-	0.402388	0.00697883	-	-0.157968	0.453221
X183_00860	-	0.667193	0.0384271	-	0.172639	0.469991	-	0.810386	0.00278376	-	0.523085	0.034037	-	-0.49008	0.0906431	-	0.136689	0.668004	-	-0.143546	0.639053	-	0.63049	0.00684769	-	0.352477	0.105546	-	-0.285313	0.231748
X183_00861	-	-0.76955	0.0141341	-	-0.62677	0.00522739	-	-0.728065	0.00815235	-	-0.783768	0.00120057	-	0.145315	0.58241	-	0.0323001	0.889802	-	-0.0159153	0.999295	-	-0.107272	0.673969	-	-0.154298	0.487651	-	-0.054855	0.849248
X183_00862	-	-0.542355	0.0431533	-	-0.984388	3.37754e-09	-	-0.794656	0.000392005	-	-0.820698	7.80714e-06	-	-0.439459	0.116722	-	-0.261484	0.42887	-	-0.280321	0.352894	-	0.183324	0.330647	-	0.166088	0.166741	-	-0.0246989	0.954236
X183_00863	-	0.261966	0.411121	-	0.0704988	0.788718	-	-0.180517	0.472072	-	0.0160452	0.998983	-	-0.189843	0.493446	-	-0.452485	0.169608	-	-0.247868	0.371705	-	-0.256428	0.261891	-	-0.0515128	0.7594	-	0.197148	0.439392
X183_00864	-	0.841005	0.0176989	-	-0.0888532	0.560412	-	0.370636	0.109509	-	0.36735	0.0484968	-	-0.925606	0.00990936	-	-0.475969	0.150422	-	-0.472787	0.133255	-	0.453933	0.0268908	-	0.459161	0.000444969	-	-0.00261145	0.989897
X183_00865	-	0.0919829	0.731209	-	-0.185917	0.270276	-	-0.139751	0.525441	-	-0.322859	0.0687377	-	-0.274478	0.269053	-	-0.239405	0.424229	-	-0.414904	0.0923765	-	0.0402721	0.855873	-	-0.134173	0.266032	-	-0.182287	0.353858
X183_00866	-	-	-	-	-	-	-	Inf	1	-	-	-	-	-	-	-	Inf	0.998739	-	-	-	-	Inf	0.98699	-	-	-	-	-Inf	0.981466
X183_00870	-	-	-	-	-	-	-	Inf	1	-	-	-	-	-	-	-	Inf	0.998739	-	-	-	-	Inf	0.98699	-	-	-	-	-Inf	0.981464
X183_00882	-	-Inf	0.679096	-	-Inf	0.651149	-	-Inf	0.68079	-	-Inf	0.660953	-	-	-	-	-	-	-	-	-	-	-	-	-	-	-	-	-	-
X183_00883	-	-0.0889997	0.717414	-	-0.304217	0.0688267	-	-0.428997	0.055616	-	-0.455426	0.0128145	-	-0.211295	0.424945	-	-0.346901	0.273812	-	-0.366568	0.165779	-	-0.131091	0.478768	-	-0.14882	0.262192	-	-0.0253034	0.917217
X183_00893	-	-0.19925	0.462479	-	-0.546164	0.00163302	-	-0.58674	0.00971355	-	-0.499038	0.00794574	-	-0.343934	0.192169	-	-0.395415	0.206281	-	-0.300602	0.263124	-	-0.0463682	0.762566	-	0.0497059	0.75546	-	0.0886575	0.632037
X183_00894	-	-0.0468695	0.848636	-	-0.515381	0.00643618	-	-0.250171	0.29438	-	-0.148526	0.475605	-	-0.465014	0.0863726	-	-0.210642	0.522299	-	-0.102228	0.747556	-	0.25945	0.224812	-	0.369263	0.0202622	-	0.102303	0.615302
X183_00895	-	-0.215369	0.439221	-	-0.298103	0.095345	-	-0.272902	0.259868	-	-0.153837	0.435328	-	-0.0797951	0.776046	-	-0.0671061	0.871798	-	0.06019	0.794387	-	0.0175189	0.891821	-	0.146713	0.308408	-	0.121442	0.592826
X183_00896	-	-0.263786	0.338143	-	-0.0188838	0.876261	-	0.344608	0.144583	-	-0.204349	0.262482	-	0.247461	0.334308	-	0.600244	0.0574565	-	0.0581715	0.809986	-	0.358915	0.136348	-	-0.182692	0.177196	-	-0.549209	0.0345203
X183_00897	-	0.00693191	0.979904	-	-0.218	0.221438	-	-0.203374	0.378631	-	-0.477015	0.0125653	-	-0.22219	0.386601	-	-0.219903	0.479558	-	-0.485517	0.0610283	-	0.00819351	0.983518	-	-0.256706	0.0743599	-	-0.272881	0.194266
X183_00898	up	1.93125	0.0011304	-	0.89757	2.4772e-06	-	0.41904	0.22731	-	-0.266675	0.359736	down	-1.03217	0.0310989	down	-1.52277	0.00604095	down	-2.20058	0.000408058	-	-0.483231	0.0239308	down	-1.16227	7.51095e-13	-	-0.686269	0.0637615
X183_00899	-	0.266884	0.334149	-	0.384097	0.0270602	-	0.97306	0.111506	-	-0.0148811	0.937989	-	0.120772	0.651899	-	0.700106	0.237082	-	-0.28212	0.265472	-	0.585988	0.308284	-	-0.396627	0.00442203	-	-0.99038	0.116322
X183_00900	-	1.01499	0.185881	up	1.01724	1.76896e-09	up	1.11288	1.0171e-06	-	0.868507	2.17075e-06	-	0.00761894	0.940365	-	0.0946391	0.822927	-	-0.144854	0.85015	-	0.0899773	0.647845	-	-0.146194	0.265722	-	-0.243743	0.238364
X183_00901	-	-0.417734	0.340842	up	1.52779	8.64276e-08	-	0.723255	0.231796	up	1.54158	2.05522e-07	up	1.94823	1.12239e-08	-	1.13347	0.0705399	up	1.95929	3.69819e-08	-	-0.811781	0.0318384	-	0.0177598	0.852642	-	0.821953	0.0267336
X183_00902	-	3.53001	0.289363	-	-0.806293	0.000448361	-	0.598746	0.536339	-	-0.978863	2.77538e-05	-	-4.32822	0.223332	-	-2.92729	0.341054	-	-4.50416	0.219422	-	1.4009	0.218012	-	-0.168976	0.734752	-	-1.57735	0.194637
X183_00903	-	-0.0119574	0.960447	-	0.158734	0.459263	-	0.225084	0.377765	-	0.0721723	0.71841	-	0.173609	0.53962	-	0.228953	0.484057	-	0.0833421	0.73795	-	0.0598854	0.757548	-	-0.0837112	0.708668	-	-0.151051	0.542575
X183_00904	-	0.688045	0.0554602	-	0.201154	0.484582	-	0.496425	0.171647	-	-0.629972	0.0724038	-	-0.482292	0.137225	-	-0.196539	0.580372	down	-1.31787	0.00029331	-	0.291069	0.415665	-	-0.828807	0.00732259	down	-1.1275	0.0098873
X183_00905	-	-0.383956	0.163794	-	-0.29147	0.0910344	-	-0.288561	0.203596	-	-0.477654	0.011637	-	0.0955482	0.692452	-	0.0869598	0.772811	-	-0.0946738	0.740467	-	-0.00348186	0.979879	-	-0.183564	0.203428	-	-0.187951	0.380363
X183_00906	-	-0.306882	0.263862	-	-0.236404	0.143266	-	-0.234074	0.292388	-	-0.285006	0.112318	-	0.0736124	0.781165	-	0.0643148	0.835048	-	0.0211532	0.933668	-	-0.00449264	1	-	-0.0460179	0.746996	-	-0.0491045	0.806592
X183_00907	-	0.255423	0.465765	-	0.261726	0.142603	-	0.537552	0.0748003	-	0.151732	0.411991	-	0.00760547	0.965488	-	0.270274	0.522343	-	-0.106632	0.73346	-	0.268996	0.312048	-	-0.107448	0.489053	-	-0.384163	0.176656
X183_00908	-	0.238666	0.37071	-	-0.2209	0.186449	-	0.371393	0.0953655	-	0.210706	0.227543	-	-0.455749	0.0631812	-	0.125251	0.70666	-	-0.0281034	0.902943	-	0.586171	0.0017505	-	0.434128	0.000612395	-	-0.159886	0.445316
X183_00909	-	0.697289	0.0108535	-	-0.0271621	0.872397	-	0.143468	0.5202	-	0.305192	0.092005	-	-0.721989	0.00358068	-	-0.563241	0.0650259	-	-0.393447	0.11115	-	0.164636	0.380632	-	0.335155	0.00907019	-	0.16259	0.418334
X183_00910	-	0.434863	0.121955	-	-0.0244952	0.87514	-	-0.0130347	0.952406	-	0.107076	0.595925	-	-0.456366	0.0698827	-	-0.456444	0.141456	-	-0.328319	0.196307	-	0.00471065	0.974028	-	0.134374	0.355681	-	0.122018	0.573665
X183_00911	down	-2.37102	0.000109794	down	-1.45782	0.00773912	down	-1.59578	0.00997354	down	-2.50369	6.42512e-05	-	0.919184	0.0745766	-	0.770025	0.314896	-	-0.130923	0.876494	-	-0.148117	0.854576	down	-1.04431	0.032653	-	-0.902597	0.248901
X183_00912	-	-0.968674	0.000483515	-	-0.387776	0.0749554	-	0.0221056	0.976906	-	-0.344451	0.109555	-	0.582638	0.0209956	-	0.981277	0.00166984	-	0.62244	0.0169373	-	0.403803	0.0374418	-	0.0462971	0.780689	-	-0.365214	0.07415
X183_00913	-	0.201101	0.573352	-	-0.495983	0.00610324	-	-0.080465	0.759722	-	-0.450927	0.0226653	-	-0.691951	0.0814976	-	-0.286798	0.429002	-	-0.650702	0.10193	-	0.408516	0.0374534	-	0.0475395	0.732409	-	-0.368603	0.0824561
X183_00914	-	0.0735991	0.814789	-	0.0424498	0.857016	-	-0.134269	0.576164	-	-0.242714	0.218167	-	-0.0289423	0.908793	-	-0.217877	0.502442	-	-0.317961	0.232428	-	-0.183523	0.390232	-	-0.282453	0.0769715	-	-0.106741	0.608628
X183_00915	-	0.619798	0.541558	-	0.747073	0.419738	-	0.422985	0.710237	-	0.151392	0.946721	-	0.125449	0.944887	-	-0.213345	0.858037	-	-0.474979	0.6506	-	-0.332615	0.73987	-	-0.593146	0.541927	-	-0.267125	0.833368
X183_00924	-	0.305393	0.315789	-	-0.378006	0.0633531	-	-0.191512	0.450001	-	-0.0852944	0.74103	-	-0.679146	0.0129289	-	-0.503871	0.124612	-	-0.390828	0.181188	-	0.179571	0.422142	-	0.295053	0.0860733	-	0.107718	0.605428
X183_00925	-	0.116568	0.688946	-	-0.368296	0.0281372	-	-0.146219	0.489685	-	-0.329219	0.071946	-	-0.481554	0.0576645	-	-0.270236	0.373122	-	-0.446262	0.0844361	-	0.216571	0.275931	-	0.0418635	0.750103	-	-0.182548	0.399806
X183_00926	-	0.0616445	0.886309	-	-0.196095	0.651189	-	0.467618	0.25087	-	0.0764308	0.779455	-	-0.251819	0.534045	-	0.400783	0.317044	-	0.0160923	0.900303	-	0.655466	0.0796773	-	0.275161	0.428654	-	-0.387661	0.418634
X183_00927	-	0.234124	0.370791	-	-0.375108	0.0224732	-	-0.0278384	0.917373	-	0.0389094	0.807527	-	-0.605862	0.0128571	-	-0.270456	0.365305	-	-0.195794	0.417418	-	0.340589	0.0622576	-	0.416514	0.000866398	-	0.0682293	0.730556
X183_00928	-	0.386676	0.17944	-	0.0157391	0.931582	-	0.323222	0.167525	-	-0.0470919	0.800497	-	-0.366939	0.158766	-	-0.0693529	0.823599	-	-0.433507	0.100885	-	0.302328	0.127321	-	-0.0602193	0.662078	-	-0.3702	0.0801006
X183_00929	-	0.190053	0.521263	-	-0.0113669	0.988127	-	0.0840804	0.726078	-	-0.0667796	0.799194	-	-0.196789	0.474983	-	-0.112114	0.732608	-	-0.256529	0.372997	-	0.0892846	0.690685	-	-0.0533106	0.78168	-	-0.150148	0.537745
X183_00930	-	0.0808694	0.751804	-	0.605918	0.00270665	-	0.33333	0.182781	-	0.266654	0.203584	-	0.52977	0.0557015	-	0.244981	0.470314	-	0.185742	0.515435	-	-0.279992	0.201177	-	-0.337654	0.0655491	-	-0.0650831	0.818025
X183_00931	-	0.472713	0.107342	-	0.267227	0.160354	-	0.313529	0.184007	-	0.788918	0.000109312	-	-0.203097	0.460999	-	-0.169757	0.633483	-	0.314313	0.23138	-	0.0387485	0.825581	-	0.524305	0.00102736	-	0.477606	0.0332152
X183_00932	-	-0.246977	0.38271	-	-0.13532	0.463291	-	0.022206	0.889256	-	0.0275213	0.873924	-	0.115198	0.634467	-	0.261103	0.388379	-	0.274154	0.289655	-	0.150753	0.427671	-	0.165306	0.250369	-	0.00692089	0.997074
X183_00933	-	0.542524	0.0844931	-	0.595127	0.00534657	-	0.342209	0.223823	-	0.0462636	0.848856	-	0.0559459	0.829429	-	-0.208012	0.570179	-	-0.496507	0.0929744	-	-0.260223	0.285699	-	-0.546106	0.00398032	-	-0.293205	0.276272
X183_00934	-	-0.107619	0.704326	-	-0.0655157	0.687212	-	-0.159774	0.480134	-	-0.190496	0.298798	-	0.0446746	0.876599	-	-0.0618025	0.837978	-	-0.0842408	0.730641	-	-0.101285	0.607512	-	-0.122425	0.374166	-	-0.0288056	0.882455
X183_00935	-	-0.0830563	0.954042	-	-0.580595	0.179667	-	2.50649	0.359728	down	-1.72226	0.00401625	-	-0.495293	0.488624	-	2.58431	0.361857	-	-1.64077	0.122848	-	3.09059	0.294825	down	-1.13933	1.16237e-06	-	-4.23771	0.20489
X183_00936	-	0.249909	0.367817	-	0.198938	0.264669	-	0.0181466	0.967028	-	-0.06294	0.718632	-	-0.0486647	0.829916	-	-0.241101	0.417603	-	-0.314159	0.210889	-	-0.186732	0.321773	-	-0.259184	0.0652683	-	-0.0801079	0.713428
X183_00937	-	-0.438489	0.113644	-	-0.253551	0.127836	-	-0.246774	0.288693	-	-0.196561	0.292921	-	0.188027	0.452502	-	0.182926	0.535044	-	0.241044	0.331958	-	-5.9884e-05	0.962592	-	0.059622	0.611889	-	0.052075	0.809881
X183_00938	-	0.3034	0.272	-	0.427894	0.0122787	-	0.231578	0.307223	-	0.119191	0.544383	-	0.126292	0.631098	-	-0.0828563	0.788198	-	-0.186415	0.445749	-	-0.203495	0.292153	-	-0.306118	0.0199486	-	-0.110271	0.563702
X183_00939	-	-0.241955	0.434367	-	-0.842174	0.000306427	-	-0.885756	0.00140351	-	-0.827278	0.00115578	-	-0.596406	0.047787	-	-0.651667	0.0584899	-	-0.586938	0.0733115	-	-0.0495434	0.816025	-	0.016535	0.887482	-	0.0582498	0.741017
X183_00940	-	0.164667	0.592078	-	-0.0208493	0.884288	-	-0.0705637	0.74372	-	-0.432995	0.0988884	-	-0.183151	0.470006	-	-0.243461	0.403437	-	-0.599017	0.0181185	-	-0.0545526	0.721743	-	-0.409461	0.00155813	-	-0.362766	0.116828
X183_00941	-	-0.480713	0.170045	-	-0.537567	0.0405544	-	-0.173716	0.566048	-	-0.729084	0.0117492	-	-0.054883	0.86508	-	0.297607	0.42621	-	-0.250071	0.497632	-	0.358153	0.201759	-	-0.188601	0.543814	-	-0.553999	0.073975
X183_00942	-	-0.0474451	0.864086	-	-0.267289	0.0977913	-	-0.201346	0.374972	-	0.0868788	0.632458	-	-0.21706	0.367284	-	-0.162962	0.604349	-	0.133354	0.601065	-	0.0590728	0.708061	-	0.357	0.00459942	-	0.290261	0.152803
X183_00943	down	-1.8776	1.96753e-07	down	-1.13159	9.29709e-06	-	-0.943551	0.00178288	down	-1.42794	3.32089e-07	-	0.749866	0.0365354	-	0.925157	0.0168352	-	0.448659	0.254607	-	0.17967	0.510511	-	-0.294565	0.339886	-	-0.481761	0.127198
X183_00944	-	0.0763475	0.782499	-	0.255053	0.123856	-	0.0590195	0.797308	-	-0.0729349	0.691466	-	0.181224	0.460945	-	-0.0272106	0.92937	-	-0.151043	0.554268	-	-0.202938	0.270651	-	-0.325714	0.0124709	-	-0.130481	0.524003
X183_00945	-	-0.24176	0.396238	-	-0.0835612	0.639355	-	-0.260067	0.272905	-	-0.110194	0.724994	-	0.161146	0.543182	-	-0.0258044	0.933241	-	0.130594	0.57238	-	-0.182212	0.377914	-	-0.0239796	1	-	0.151027	0.495304
X183_00946	-	-0.105962	0.697223	-	-0.0720738	0.65914	-	-0.272736	0.227955	-	-0.264559	0.153167	-	0.0371201	0.882578	-	-0.174944	0.579212	-	-0.159213	0.549501	-	-0.207434	0.277645	-	-0.189862	0.158633	-	0.0101455	0.94959
X183_00947	-	0.165938	0.538357	-	0.303514	0.0785334	-	0.230618	0.28602	-	0.0540524	0.699777	-	0.140827	0.593268	-	0.0558025	0.83848	-	-0.112911	0.699605	-	-0.0800719	0.731248	-	-0.246987	0.16101	-	-0.174265	0.411131
X183_00948	-	-0.116459	0.653172	-	-0.0246402	0.841507	-	-0.287888	0.206099	-	-0.463528	0.0213382	-	0.0932028	0.714051	-	-0.18182	0.571677	-	-0.34938	0.19006	-	-0.269313	0.179918	-	-0.436002	0.0041241	-	-0.174364	0.419204
X183_00950	-	-Inf	0.521223	-	-Inf	0.50865	-	-Inf	0.523307	-	-Inf	0.500513	-	-	-	-	-	-	-	-	-	-	-	-	-	-	-	-	-	-
X183_00951	-	-0.509187	0.0668864	-	-0.505745	0.00478692	-	-0.760246	0.00113179	-	-0.626477	0.00157149	-	0.00716398	0.936671	-	-0.258461	0.423043	-	-0.117376	0.655508	-	-0.261037	0.180898	-	-0.118226	0.566321	-	0.134663	0.554638
X183_00952	-	2.77371	0.242785	-	-0.806257	0.135348	-	0.484006	0.440187	up	3.73031	0.000947134	-	-3.58187	0.174857	-	-2.30662	0.303084	-	0.949391	0.364215	-	1.28483	0.0593466	up	4.53991	0.000185166	up	3.24614	0.00250821
X183_00953	-	-0.205569	1	-	-0.229245	1	-	0.59867	0.896469	-	1.39996	0.448505	-	-0.0163393	1	-	0.802117	0.815702	-	1.60946	0.40377	-	0.822267	0.790049	-	1.63118	0.373833	-	0.801877	0.648895
X183_00954	up	1.2287	0.00765891	-	0.175011	0.753812	-	0.599543	0.21612	-	0.327739	0.490291	down	-1.05159	0.0136756	-	-0.637522	0.135376	-	-0.902379	0.0408278	-	0.420917	0.435124	-	0.156866	0.721677	-	-0.272407	0.607509
X183_00955	-	0.289771	0.296516	-	0.286878	0.111943	-	0.23653	0.29891	-	0.17957	0.372494	-	0.000338932	0.97802	-	-0.0620191	0.845477	-	-0.110643	0.636939	-	-0.0574377	0.807138	-	-0.104707	0.459143	-	-0.054939	0.74933
X183_00956	-	-1.36372	0.0788382	-	-0.197929	0.804134	down	-1.83466	0.0232104	-	-1.26023	0.0915541	-	1.16882	0.105343	-	-0.478899	0.70295	-	0.101131	0.976126	down	-1.64241	0.0375654	-	-1.06232	0.168029	-	0.574202	0.627963
X183_00957	-	-0.169991	0.542034	-	-0.162656	0.324577	-	0.0428057	0.885427	-	-0.265322	0.155996	-	0.00994069	0.984632	-	0.203861	0.533396	-	-0.0967581	0.71651	-	0.199439	0.310497	-	-0.100138	0.498013	-	-0.307153	0.152174
X183_00958	-	-0.0437994	0.858429	-	0.0686829	0.813425	-	-0.207191	0.388161	-	-0.213893	0.370141	-	0.114083	0.664252	-	-0.174051	0.560868	-	-0.17239	0.472928	-	-0.282519	0.129906	-	-0.280043	0.0276229	-	-0.00511055	0.968195
X183_00959	-	0.0829253	0.760097	-	-0.150896	0.388344	-	-0.161047	0.516414	-	-0.184465	0.319528	-	-0.23045	0.36582	-	-0.252968	0.439293	-	-0.268197	0.29322	-	-0.0175941	0.970539	-	-0.0311316	0.791909	-	-0.0213431	0.861613
X183_00960	-	-0.640555	0.0251764	-	-0.950473	4.26579e-07	-	-0.657712	0.00934737	-	-0.881505	9.65232e-05	-	-0.305475	0.366101	-	-0.023508	0.994293	-	-0.240514	0.540067	-	0.284947	0.243183	-	0.0712043	0.665375	-	-0.22099	0.452744
X183_00961	-	0.782365	0.00501	-	0.810603	1.79844e-06	-	0.823566	0.000276184	-	0.710392	0.000120352	-	0.0305638	0.909339	-	0.0315091	0.915422	-	-0.0735648	0.767233	-	0.00637944	0.961534	-	-0.0975666	0.454479	-	-0.111596	0.569999
X183_00962	-	-0.440895	0.138794	-	0.35667	0.0897852	up	1.12185	3.01267e-05	-	0.132842	0.604868	-	0.799504	0.0035876	up	1.55398	2.36963e-06	-	0.572117	0.0468599	-	0.760715	0.00505935	-	-0.220741	0.240196	-	-0.989237	0.00021162
X183_00963	-	0.951726	0.160522	-	0.958397	4.48879e-06	up	1.28218	1.41849e-08	up	1.5372	3.66517e-11	-	0.0064751	0.977652	-	0.316694	0.45668	-	0.581215	0.191247	-	0.317115	0.074296	-	0.582009	0.00873652	-	0.256863	0.234144
X183_00964	-	-0.266123	0.595624	-	0.655086	0.0727497	-	0.592283	0.141952	-	0.221677	0.62167	-	0.922536	0.0210373	-	0.84736	0.0522676	-	0.485326	0.301563	-	-0.0694014	0.878821	-	-0.430893	0.213361	-	-0.368505	0.32007
X183_00965	-	-0.554669	0.044333	-	-0.543224	0.000877945	-	0.012819	0.901061	-	0.0355651	0.837393	-	0.0149316	0.962872	-	0.558903	0.0633219	-	0.589874	0.0197763	-	0.54859	0.00220629	-	0.581397	3.00754e-06	-	0.0250489	0.963326
X183_00966	-	0.734045	0.019138	-	0.881904	1.6525e-06	-	0.979304	3.62776e-05	-	0.420181	0.0342846	-	0.15252	0.558838	-	0.239144	0.443998	-	-0.313075	0.315899	-	0.0903551	0.631	-	-0.459503	0.00246115	-	-0.557086	0.00926605
X183_00967	-	-0.177072	0.851305	down	-1.57469	0.000310328	-	-0.607988	0.0923938	-	-0.737445	0.0446504	-	-1.39966	0.349175	-	-0.447296	0.706839	-	-0.567466	0.650766	-	0.962492	0.00736066	-	0.840659	0.00968676	-	-0.130109	0.689443
X183_00968	down	-1.78305	4.30647e-10	-	-0.397401	0.0171676	-	-0.417059	0.0615404	-	-0.541988	0.00315844	up	1.38785	6.20036e-08	up	1.35604	1.72405e-05	up	1.23913	1.8189e-06	-	-0.0262315	0.880335	-	-0.142153	0.298003	-	-0.12334	0.565125
X183_00969	down	-4.50847	1.29256e-44	-	-0.778064	2.95408e-06	-	-0.944315	1.8972e-05	down	-1.65397	5.42304e-19	up	3.73295	1.6659e-39	up	3.55557	4.94259e-23	up	2.85291	7.78817e-24	-	-0.171669	0.318601	-	-0.873498	6.08862e-11	-	-0.709446	0.00204781
X183_00970	-	0.251258	0.355515	-	0.290704	0.0838399	-	-0.121837	0.602349	-	0.32788	0.0859066	-	0.0413006	0.934263	-	-0.384144	0.208816	-	0.0750444	0.889367	-	-0.419496	0.0279972	-	0.0399485	0.851778	-	0.451694	0.0325999
X183_00971	-	-0.199593	0.443459	-	0.076683	0.689567	-	0.195867	0.436691	-	-0.352325	0.0589539	-	0.279269	0.257465	-	0.388349	0.219888	-	-0.153634	0.594924	-	0.114521	0.617626	-	-0.426332	0.00219928	-	-0.5484	0.0299094
X183_00972	-	0.138804	0.666136	-	-0.0402943	0.831798	-	-0.510995	0.0327761	-	-0.14734	0.418601	-	-0.177758	0.60791	-	-0.661903	0.0889268	-	-0.289084	0.387387	-	-0.477939	0.0192384	-	-0.104725	0.43863	-	0.365267	0.108938
X183_00973	-	0.740302	0.0402539	-	0.309991	0.0597069	-	1.44221	0.147703	-	0.822437	5.28951e-06	-	-0.428533	0.212438	-	0.694019	0.420496	-	0.0798753	0.771813	-	1.1307	0.232099	-	0.515289	0.00158495	-	-0.623636	0.463316
X183_00974	-	-0.604382	0.226891	down	-1.43121	8.70952e-05	down	-1.34583	0.000374971	down	-1.20577	0.00068705	-	-0.82038	0.251208	-	-0.743707	0.296138	-	-0.599234	0.39485	-	0.0801559	0.779213	-	0.227568	0.0605025	-	0.13999	0.529748
X183_00976	-	-0.507419	0.0649409	-	-0.95027	1.0721e-08	down	-1.24862	4.30843e-08	-	-0.972448	8.25805e-08	-	-0.439533	0.0784676	-	-0.750095	0.0171083	-	-0.465754	0.0669018	-	-0.305882	0.117731	-	-0.0196213	0.883443	-	0.278491	0.18558
X183_00977	down	-1.32843	0.000147473	-	0.521705	0.144851	-	0.46278	0.321714	up	1.24428	1.68006e-10	up	1.85007	0.000448586	up	1.77638	0.0124072	up	2.56817	6.48824e-20	-	-0.0668054	0.974021	-	0.725554	0.000992043	-	0.784692	0.0182224
X183_00978	down	-1.12253	5.91467e-05	down	-1.31752	2.20819e-15	-	-0.787219	0.000330811	down	-1.05109	5.22577e-09	-	-0.191235	0.416805	-	0.328605	0.3217	-	0.0715572	0.814643	-	0.52571	0.0533436	-	0.269015	0.0357034	-	-0.264402	0.30699
X183_00983	-	0.661546	0.0203793	-	0.268771	0.126265	-	0.656782	0.120259	-	0.106168	0.547221	-	-0.388644	0.134712	-	-0.00999994	0.953816	-	-0.555253	0.0385885	-	0.384293	0.349194	-	-0.160052	0.293176	-	-0.552085	0.204858
X183_00984	-	-0.321227	0.263497	-	-0.322478	0.224094	-	-0.717305	0.00629707	-	-0.637104	0.00526231	-	0.00201597	0.942504	-	-0.403495	0.256064	-	-0.316254	0.329056	-	-0.402127	0.245911	-	-0.311871	0.331469	-	0.0829761	0.757453
X183_00985	-	0.554026	0.158386	up	1.10656	0.00119842	-	0.92307	0.00845051	up	1.00125	0.0018471	-	0.556624	0.0904171	-	0.362442	0.364437	-	0.447588	0.214163	-	-0.18859	0.498136	-	-0.10299	0.679729	-	0.078209	0.784296
X183_00986	-	-0.0501735	0.957988	-	0.782081	0.0129749	-	0.792291	0.0272299	-	0.286002	0.392268	-	0.838597	0.0228652	-	0.838447	0.0397005	-	0.338137	0.393129	-	0.00326548	1	-	-0.49427	0.114969	-	-0.505091	0.155956
X183_00987	-	0.947125	0.00249198	up	1.32028	1.89138e-10	-	0.847526	0.00128751	up	1.18543	1.02229e-07	-	0.3764	0.137943	-	-0.107611	0.780417	-	0.23737	0.33853	-	-0.479302	0.0234631	-	-0.132342	0.452027	-	0.339491	0.126665
X183_00988	-	-0.485281	0.0923112	-	-0.984478	8.23452e-08	-	-0.579968	0.0143593	down	-1.02183	4.38099e-07	-	-0.494795	0.0541143	-	-0.101524	0.740228	-	-0.536254	0.052473	-	0.397363	0.0499772	-	-0.0350731	0.935845	-	-0.439816	0.0521444
X183_00989	-	-0.408611	0.1497	-	-0.254039	0.118064	-	-0.20219	0.37207	-	-0.188592	0.314433	-	0.156411	0.584511	-	0.195691	0.540707	-	0.21786	0.404624	-	0.0447773	0.767356	-	0.0680619	0.535935	-	0.0158795	0.928797
X183_00990	-	-0.00281874	0.980044	-	0.0459016	0.811435	-	-0.0133908	0.933508	-	-0.0722582	0.644838	-	0.0516567	0.843873	-	-0.019017	0.946587	-	-0.0700899	0.761179	-	-0.0659011	0.726322	-	-0.115463	0.34308	-	-0.0572111	0.75587
X183_00991	-	-0.403338	0.161077	-	-0.0115784	0.908748	-	0.302053	0.243164	-	-0.425274	0.0380779	-	0.39289	0.140306	-	0.694886	0.0324429	-	-0.0246387	0.941091	-	0.308448	0.148819	-	-0.410789	0.0148814	-	-0.726988	0.00141625
X183_00992	down	-1.42129	2.33099e-05	down	-2.33208	2.0208e-12	down	-2.09344	5.32572e-11	down	-1.60743	6.82532e-08	-	-0.906049	0.0630158	-	-0.678088	0.145773	-	-0.185289	0.681156	-	0.231728	0.216886	-	0.727335	2.47067e-05	-	0.487637	0.0224828
X183_00993	-	-0.292954	0.297308	-	-0.631318	0.000356306	-	-0.726331	0.00169696	-	-0.610491	0.00147634	-	-0.334906	0.195575	-	-0.441238	0.156589	-	-0.318238	0.230392	-	-0.101009	0.586498	-	0.023128	0.873115	-	0.116514	0.556841
X183_00994	-	0.155326	0.613361	-	-0.360167	0.0333717	-	-0.565099	0.0129499	-	-0.0430011	0.807102	-	-0.512365	0.0477185	-	-0.728579	0.0216645	-	-0.199136	0.468967	-	-0.211453	0.273103	-	0.319912	0.0179446	-	0.523551	0.0107861
X183_00995	-	-0.0347807	0.858794	-	0.253238	0.124381	-	-0.202428	0.359613	-	-0.141708	0.404386	-	0.290737	0.220719	-	-0.176395	0.596603	-	-0.108096	0.691822	-	-0.462333	0.0126578	-	-0.392343	0.00151318	-	0.0623516	0.778379
X183_00996	-	-0.181342	0.708964	down	-2.43358	9.26907e-43	down	-2.46537	5.12013e-25	down	-1.48875	5.18504e-16	down	-2.2467	0.00283371	down	-2.28992	0.0026588	down	-1.30493	0.0347495	-	-0.0398344	0.890323	-	0.947241	2.97706e-07	-	0.979147	6.75958e-06
X183_00997	-	0.439578	0.174798	-	-0.32467	0.0488514	-	-0.360025	0.103989	-	-0.350908	0.0501669	-	-0.762539	0.0360369	-	-0.810511	0.029572	-	-0.792972	0.0352604	-	-0.0412427	0.814821	-	-0.023419	0.881835	-	0.00968864	0.954387
X183_00998	-	0.037335	0.875334	-	0.159979	0.374623	-	0.00106769	0.945996	-	0.263306	0.199804	-	0.124782	0.642447	-	-0.0475815	0.908672	-	0.224167	0.436748	-	-0.166898	0.45126	-	0.105917	0.550174	-	0.264955	0.271632
X183_00999	-	-0.386434	0.165185	-	-0.367215	0.0294808	-	-0.237083	0.295036	-	-0.313967	0.0912046	-	0.0221911	0.925682	-	0.140321	0.649831	-	0.0712599	0.765563	-	0.123586	0.517525	-	0.0557096	0.652295	-	-0.0755655	0.728123
X183_01000	-	-0.134931	0.613862	-	-0.345378	0.0405107	-	-0.559599	0.0125768	-	-0.48494	0.00745464	-	-0.208356	0.420517	-	-0.434638	0.161413	-	-0.351994	0.167383	-	-0.220317	0.233734	-	-0.137032	0.28203	-	0.0754921	0.715564
X183_01001	up	2.75288	0.00148255	-	0.807319	0.112804	-	0.505084	0.199496	-	0.825889	0.00036708	down	-1.94443	0.0122867	down	-2.2608	0.00530823	down	-1.9299	0.0104874	-	-0.310519	0.511042	-	0.0205407	1	-	0.323284	0.244108
X183_01002	-	-0.725172	0.0363383	down	-1.34376	0.000393629	down	-1.0538	0.0031758	down	-1.00854	0.00427175	-	-0.614015	0.0172899	-	-0.335321	0.301899	-	-0.282818	0.295272	-	0.28278	0.136619	-	0.337596	0.0150959	-	0.0473296	0.831221
X183_01003	-	-0.930011	0.130593	-	-0.0553448	0.977312	-	0.525627	0.297221	-	-0.0705513	0.96792	-	0.879529	0.11039	up	1.45182	0.00772233	-	0.860182	0.16277	-	0.576911	0.229622	-	-0.0136055	1	-	-0.596946	0.271017
X183_01004	down	-5.46593	7.76717e-62	down	-5.26156	6.60013e-61	down	-6.23845	1.16909e-75	down	-5.96224	1.02762e-69	-	0.204004	0.667824	-	-0.787	0.274917	-	-0.501666	0.452411	-	-0.984445	0.0034779	-	-0.698545	0.0178533	-	0.278292	0.178845
X183_01005	down	-6.58167	5.30715e-22	down	-6.35722	1.84301e-21	down	-8.8419	8.44512e-32	down	-8.45566	7.30267e-30	-	0.222097	0.776505	-	-2.27838	0.148948	-	-1.88212	0.20027	down	-2.49331	0.0140777	down	-2.09714	0.0263188	-	0.388299	0.105576
X183_01006	-	0.707555	0.0135752	-	0.980762	5.56e-08	-	0.787708	0.000884941	-	0.708664	0.000355182	-	0.276118	0.280307	-	0.071804	0.828279	-	0.000368097	0.979934	-	-0.198984	0.299534	-	-0.269462	0.0520615	-	-0.0780846	0.699714
X183_01007	-	0.811374	0.00818238	-	0.838086	3.64334e-05	-	0.990464	8.96512e-05	-	0.795217	0.000209814	-	0.0302637	0.884019	-	0.172533	0.571027	-	-0.0163868	0.974167	-	0.146487	0.48056	-	-0.0400507	0.894915	-	-0.194029	0.424444
X183_01008	up	3.20386	9.05612e-08	up	2.75682	2.87643e-09	up	2.09265	8.13929e-05	up	2.05529	0.00421286	-	-0.443298	0.24278	down	-1.12094	0.00975648	down	-1.15007	0.02186	-	-0.672459	0.0562124	-	-0.699453	0.132177	-	-0.0342556	1
X183_01009	-	0.208791	0.479007	-	0.138081	0.378638	-	0.22444	0.298457	-	0.203553	0.256806	-	-0.0661066	0.839299	-	0.00956179	0.941777	-	-0.00443576	0.994503	-	0.0796022	0.664172	-	0.0679286	0.629347	-	-0.0195172	0.889784
X183_01010	-	-0.243841	0.663325	down	-1.40736	9.93715e-18	down	-2.11276	2.51884e-20	down	-1.106	2.82111e-10	-	-1.16439	0.188899	-	-1.88433	0.0698264	-	-0.867227	0.296456	-	-0.712338	0.000116974	-	0.304367	0.269224	up	1.00846	0.00183057
X183_01011	-	-0.378529	0.183621	-	-0.414318	0.0203111	-	-0.535838	0.021912	-	-0.61522	0.00160977	-	-0.0327608	0.8986	-	-0.166454	0.59455	-	-0.237819	0.370877	-	-0.128824	0.518818	-	-0.19863	0.193061	-	-0.0774238	0.730721
X183_01012	-	0.897837	0.243661	-	-0.199436	0.231402	-	-0.0322539	0.860258	up	1.20941	0.00178116	-	-1.09806	0.181394	-	-0.944403	0.233178	-	0.30679	0.605193	-	0.161024	0.41778	up	1.41199	0.000544151	up	1.24276	0.00150854
X183_01013	-	-0.0627303	0.770219	-	-0.263966	0.0991261	-	0.655585	0.037404	-	0.643576	0.0181927	-	-0.198802	0.453085	-	0.710518	0.042093	-	0.70544	0.0233779	-	0.915565	0.00896762	-	0.910814	0.00233922	-	-0.0129176	0.969554
X183_01014	down	-1.06434	0.0008318	down	-2.27546	1.46616e-16	down	-1.64439	1.00449e-10	down	-1.47518	8.93398e-10	down	-1.20587	0.0284957	-	-0.584796	0.223293	-	-0.410309	0.395388	-	0.625259	0.00745079	-	0.80222	2.08668e-08	-	0.169156	0.35077
X183_01015	down	-1.24595	0.0142689	-	-0.994606	0.0331315	down	-1.38875	0.00923178	down	-1.36396	0.0079796	-	0.253417	0.337031	-	-0.151166	0.704064	-	-0.118975	0.717194	-	-0.400801	0.0865162	-	-0.366097	0.0514353	-	0.0271442	0.963956
X183_01016	-	0.0884473	0.751217	-	0.00562899	0.952952	-	-0.131368	0.564167	-	-0.171817	0.355368	-	-0.0796737	0.766596	-	-0.228332	0.460644	-	-0.261233	0.308151	-	-0.14321	0.435808	-	-0.175118	0.184938	-	-0.0395821	0.851854
X183_01017	-	0.486705	0.0888858	-	0.190827	0.293585	-	-0.121348	0.568412	-	-0.094375	0.568819	-	-0.292958	0.252458	-	-0.616461	0.0470289	-	-0.581859	0.0233529	-	-0.31862	0.0961605	-	-0.282754	0.0409751	-	0.0281837	0.906066
X183_01018	-	-0.375572	0.221702	-	-0.838488	0.000302456	-	-0.56697	0.0342454	-	-0.571734	0.0146868	-	-0.458104	0.123781	-	-0.197802	0.57094	-	-0.195772	0.53114	-	0.264567	0.29819	-	0.268521	0.222282	-	-0.00364512	1
X183_01019	down	-2.83615	1.58897e-06	down	-2.85277	1.04395e-06	-	-0.915606	0.0264719	down	-2.11873	6.86705e-05	-	-0.00996715	0.944845	up	1.91685	7.26583e-09	-	0.720248	0.0270156	up	1.93049	7.74362e-20	-	0.736508	3.0077e-05	down	-1.20157	5.51978e-08
X183_01020	-	0.179279	0.515435	-	0.317746	0.0588993	-	0.32534	0.142633	-	0.248983	0.165126	-	0.141136	0.579076	-	0.136427	0.649304	-	0.0681456	0.777439	-	0.000725235	0.972578	-	-0.0661962	0.646037	-	-0.07473	0.711433
X183_01021	-	0.759455	0.00887992	-	0.497385	0.00933439	-	-0.00681264	0.981018	-	0.562957	0.0062313	-	-0.259767	0.313651	-	-0.776409	0.0146924	-	-0.198597	0.450704	-	-0.510482	0.0140491	-	0.0678411	0.669699	-	0.570587	0.0100529
X183_01022	-	0.48204	0.0855731	-	-0.0256904	0.835837	-	-0.301195	0.156313	-	0.0272807	0.925341	-	-0.505643	0.0429684	-	-0.792471	0.00992818	-	-0.456588	0.070697	-	-0.280796	0.119639	-	0.0557238	0.671043	-	0.328714	0.0921897
X183_01023	-	-0.2394	0.39862	-	-0.255487	0.269525	-	-0.295069	0.239099	-	-0.231807	0.301923	-	-0.0115659	0.998966	-	-0.0624487	0.903373	-	0.00801556	0.923147	-	-0.046925	0.864633	-	0.0261678	0.834103	-	0.065468	0.788012
X183_01024	-	0.305366	0.252139	-	0.335708	0.0424328	-	0.302651	0.156352	-	0.32137	0.0728117	-	0.033634	0.920308	-	-0.011942	0.982541	-	0.0152354	0.975184	-	-0.0405618	0.885558	-	-0.0118726	0.938952	-	0.0210214	0.965324
X183_01025	-	-0.0560945	0.820914	-	-0.123618	0.441242	-	0.120965	0.663851	-	-0.093444	0.640139	-	-0.0642611	0.800574	-	0.169876	0.593679	-	-0.0383483	0.929812	-	0.2398	0.383137	-	0.0325217	0.761994	-	-0.214713	0.514851
X183_01026	-	-0.455876	0.0916694	-	-0.285445	0.0722712	-	-0.224931	0.301697	-	-0.108447	0.521171	-	0.172163	0.485793	-	0.220433	0.462601	-	0.345194	0.166548	-	0.0538836	0.754256	-	0.179675	0.14464	-	0.118171	0.55613
X183_01027	-	0.171124	0.556997	-	0.258604	0.139519	-	0.0705097	0.760951	-	-0.051956	0.782617	-	0.0907339	0.71727	-	-0.10892	0.740458	-	-0.22389	0.40055	-	-0.195081	0.32071	-	-0.30808	0.0266756	-	-0.1206	0.560929
X183_01028	-	-0.50192	0.0802621	-	-0.52311	0.00133418	-	-0.329962	0.231593	-	-0.54726	0.00205049	-	-0.0205464	0.950639	-	0.161024	0.776552	-	-0.0487754	0.885509	-	0.189629	0.650556	-	-0.0213476	0.859234	-	-0.218847	0.598844
X183_01029	-	0.325741	0.24908	-	0.732767	0.00153069	-	0.404067	0.0812493	-	0.256141	0.178618	-	0.408728	0.094013	-	0.0689093	0.839128	-	-0.0711649	0.766779	-	-0.334291	0.0775105	-	-0.473657	0.0114272	-	-0.14689	0.473832
X183_01030	-	-0.0397817	0.858633	-	0.272404	0.109492	-	0.0938194	0.707456	-	0.0183313	0.967686	-	0.314899	0.204597	-	0.124869	0.687898	-	0.0569333	0.825296	-	-0.18501	0.313294	-	-0.251611	0.0457272	-	-0.0741828	0.71216
X183_01031	-	0.133786	0.649209	-	-0.497829	0.0128443	-	-0.465515	0.0635239	-	-0.36889	0.0868202	-	-0.62821	0.0200707	-	-0.60774	0.0608979	-	-0.503651	0.0706717	-	0.0257886	0.926474	-	0.131155	0.459429	-	0.0976903	0.664192
X183_01032	-	0.387278	0.143787	-	-0.0101201	0.976198	-	0.135709	0.551521	-	0.331425	0.0633811	-	-0.394256	0.103376	-	-0.259925	0.36339	-	-0.0564275	0.769996	-	0.140013	0.483315	-	0.344016	0.00682754	-	0.196278	0.309532
X183_01033	-	-0.601726	0.0238563	-	-0.96591	0.000307734	-	1.18722	0.435021	-	-0.767751	0.00269384	-	-0.362616	0.143288	-	1.78277	0.292913	-	-0.1682	0.519631	-	2.1545	0.235644	-	0.201129	0.100507	-	-1.96139	0.270451
X183_01034	up	1.55391	2.57397e-05	up	1.76681	2.20636e-10	up	1.59024	1.44922e-06	up	1.57267	1.38816e-07	-	0.21485	0.467639	-	0.0270923	0.967332	-	0.0167489	0.914647	-	-0.182439	0.442879	-	-0.19142	0.436631	-	-0.0163202	0.971943
X183_01035	-	0.243414	0.398189	-	0.210366	0.26111	-	0.126364	0.621508	-	-0.349483	0.0990871	-	-0.0294914	0.911803	-	-0.124494	0.673901	-	-0.593265	0.0294169	-	-0.0894225	0.630444	-	-0.557332	0.000710706	-	-0.475718	0.0388923
X183_01036	-	0.37437	0.305862	-	0.996942	6.3148e-05	-	0.789851	0.00849267	-	0.847306	0.00158126	-	0.624406	0.0315615	-	0.404607	0.233345	-	0.469948	0.120424	-	-0.213859	0.382721	-	-0.147536	0.503621	-	0.0587616	0.816707
X183_01037	-	-0.350981	0.195644	-	-0.277411	0.0945611	-	-0.41597	0.0664302	-	-0.360658	0.0474291	-	0.0769845	0.741459	-	-0.0730913	0.840185	-	-0.0100991	0.992257	-	-0.145818	0.456692	-	-0.0806406	0.545985	-	0.0575381	0.792874
X183_01038	-	-0.182008	0.49226	-	-0.16489	0.330821	-	-0.252201	0.281707	-	-0.405138	0.0257525	-	0.0207971	0.908643	-	-0.077727	0.844448	-	-0.223075	0.385176	-	-0.094492	0.656729	-	-0.23769	0.070743	-	-0.150804	0.410165
X183_01039	-	-0.390894	0.150052	-	-0.330027	0.0475624	-	-0.410003	0.0732307	-	-0.265701	0.141094	-	0.0649679	0.767206	-	-0.0263264	0.9724	-	0.125415	0.602174	-	-0.0870866	0.670258	-	0.0668551	0.613092	-	0.146219	0.495959
X183_01040	-	-0.143031	0.593964	-	-0.0136073	0.916119	-	0.178882	0.420425	-	-0.141339	0.42774	-	0.132029	0.596425	-	0.312416	0.299422	-	0.000134576	0.996298	-	0.185645	0.305824	-	-0.125348	0.347433	-	-0.318563	0.107484
X183_01041	-	0.702016	0.0099401	-	0.278557	0.0886927	-	0.36499	0.101408	-	0.498932	0.00575839	-	-0.420213	0.085124	-	-0.345522	0.247281	-	-0.203624	0.3887	-	0.080154	0.678971	-	0.223025	0.0859267	-	0.134887	0.502636
X183_01042	-	-0.268112	0.332336	-	-0.328701	0.0547654	-	-0.379309	0.0999736	-	-0.109839	0.521437	-	-0.0584252	0.82635	-	-0.121382	0.716582	-	0.156622	0.560286	-	-0.0575184	0.788329	-	0.221554	0.122515	-	0.271332	0.211621
X183_01043	-	-0.86903	0.00316931	-	-0.957444	2.34767e-06	down	-1.16079	8.22319e-06	-	-0.716194	0.000892168	-	-0.0843558	0.837519	-	-0.298969	0.472158	-	0.152833	0.539437	-	-0.211098	0.466467	-	0.243668	0.198114	-	0.447233	0.0780842
X183_01044	-	0.0257516	0.939663	-	-0.329279	0.044105	-	-0.679136	0.00241579	-	-0.548478	0.00205167	-	-0.351362	0.160784	-	-0.71274	0.0220611	-	-0.574449	0.0228418	-	-0.35685	0.0577875	-	-0.216634	0.0828559	-	0.132351	0.533254
X183_01045	-	-0.526037	0.0546817	-	-0.342085	0.0563852	-	-0.11282	0.672137	-	-0.196204	0.326675	-	0.187454	0.400995	-	0.405261	0.162677	-	0.329196	0.169321	-	0.221979	0.239657	-	0.14836	0.289059	-	-0.0811039	0.676977
X183_01046	up	3.19729	0.000790403	up	1.08202	1.10961e-09	-	0.768399	0.00107534	-	0.92164	2.26757e-06	down	-2.11216	0.00875307	down	-2.43752	0.00429046	down	-2.27523	0.00601561	-	-0.319621	0.0950101	-	-0.157268	0.221063	-	0.154437	0.479147
X183_01047	-	-0.236865	0.39719	-	-0.288164	0.119808	-	-0.247151	0.304868	-	-0.233532	0.221689	-	-0.0471682	0.858298	-	-0.0178225	0.989324	-	0.00343824	0.967493	-	0.0336885	0.808804	-	0.0571553	0.637178	-	0.0158258	0.968194
X183_01048	-	-0.564904	0.0524717	-	0.0222654	0.879788	-	0.0321652	0.83686	-	-0.0250009	0.908713	-	0.591575	0.0236453	-	0.589858	0.0590296	-	0.540669	0.0455228	-	0.00227605	0.941719	-	-0.044647	0.743011	-	-0.0548154	0.736575
X183_01051	-	0.019015	0.991292	-	-0.289978	0.440378	-	-0.573207	0.123695	-	-0.0210773	0.951727	-	-0.305206	0.438536	-	-0.601343	0.146741	-	-0.0410433	0.925804	-	-0.291799	0.42677	-	0.270138	0.450809	-	0.554261	0.12897
X183_01052	-	-Inf	0.980369	-	-Inf	0.967796	-	-Inf	0.982216	-	-Inf	0.964313	-	-	-	-	-	-	-	-	-	-	-	-	-	-	-	-	-	-
X183_01055	-	0.966267	0.000712293	-	-0.154813	0.3746	-	-0.208725	0.517858	-	-0.569922	0.00274069	down	-1.118	1.50489e-05	down	-1.18172	0.000130022	down	-1.53654	6.29288e-09	-	-0.0584941	0.809328	-	-0.412278	0.00729184	-	-0.361604	0.44305
X183_01056	-	-	-	-	-	-	-	Inf	1	-	-	-	-	-	-	-	Inf	0.998739	-	-	-	-	Inf	0.98699	-	-	-	-	-Inf	0.981464
X183_01058	-	2.29575	0.40596	-	2.27407	0.412678	-	2.96312	0.175322	-	2.52168	0.36089	-	-0.00936107	1	-	0.666832	0.732711	-	0.234061	1	-	0.682708	0.695632	-	0.247609	1	-	-0.44404	0.779666
X183_01059	-	-0.45712	0.104099	down	-1.23308	4.52172e-09	-	-0.951709	3.83383e-05	down	-1.56894	4.0036e-12	-	-0.772371	0.0134407	-	-0.500567	0.100224	down	-1.11149	0.00096369	-	0.276597	0.25909	-	-0.333389	0.151291	-	-0.617029	0.0145155
X183_01060	-	0.344872	0.222114	-	0.0724271	0.67996	-	0.0768991	0.706493	-	0.139821	0.456766	-	-0.268978	0.295135	-	-0.27633	0.396253	-	-0.205405	0.441869	-	-0.00263822	0.972449	-	0.0702275	0.625915	-	0.0649863	0.789171
X183_01061	-	-0.458586	0.103067	-	0.254363	0.176122	-	0.0540699	0.824671	-	-0.197088	0.373194	-	0.71632	0.00553147	-	0.504825	0.102409	-	0.26042	0.278215	-	-0.207163	0.317908	-	-0.448935	0.00613957	-	-0.249399	0.289608
X183_01062	-	-0.335488	0.211419	-	-0.214653	0.202435	-	-0.241708	0.289343	-	-0.346158	0.0578255	-	0.123935	0.586277	-	0.0852736	0.747382	-	-0.0115749	1	-	-0.0339821	0.868566	-	-0.128961	0.322417	-	-0.102654	0.598136
X183_01063	-	-0.327794	0.247588	-	-0.540352	0.00192377	-	-0.656523	0.00456704	-	-0.55466	0.00384741	-	-0.20963	0.399729	-	-0.337731	0.27707	-	-0.227976	0.388229	-	-0.122897	0.54297	-	-0.0116933	0.986609	-	0.103537	0.606099
X183_01064	-	-0.154979	0.584595	-	0.187537	0.28349	-	0.0533139	0.799382	-	0.0816362	0.699563	-	0.346012	0.1709	-	0.199894	0.508108	-	0.23631	0.381514	-	-0.14179	0.483932	-	-0.103483	0.433442	-	0.0305795	0.942003
X183_01065	-	0.0744021	0.773519	-	0.136668	0.452289	-	0.309722	0.196558	-	0.0302209	0.885086	-	0.0649669	0.837085	-	0.22674	0.508696	-	-0.0454601	0.832607	-	0.168079	0.416746	-	-0.104021	0.47834	-	-0.279685	0.200826
X183_01066	-	-0.55008	0.047143	-	-0.862166	2.56075e-07	-	-0.628802	0.00444362	-	-0.605863	0.000889943	-	-0.308012	0.219116	-	-0.0851851	0.751456	-	-0.0556123	0.833561	-	0.228111	0.253734	-	0.258747	0.0447273	-	0.0229197	0.845732
X183_01067	-	0.52495	0.0657799	-	0.652539	0.000182689	-	0.750192	0.00102933	up	1.00356	1.14421e-07	-	0.130548	0.582895	-	0.216669	0.458983	-	0.477679	0.0607217	-	0.091323	0.6156	-	0.353686	0.00986441	-	0.254638	0.229072
X183_01068	-	-0.215523	0.425443	-	0.251408	0.149344	-	0.342778	0.230045	-	-0.0916676	0.547199	-	0.468954	0.0641289	-	0.549115	0.0859808	-	0.122391	0.667641	-	0.0861261	0.72958	-	-0.340202	0.00745298	-	-0.434115	0.0709766
X183_01069	up	1.22782	0.00727418	-	0.751505	1.89125e-05	-	0.964613	3.01049e-05	-	0.668913	0.00047989	-	-0.474268	0.195855	-	-0.273751	0.417182	-	-0.560477	0.135995	-	0.207019	0.283239	-	-0.0798753	0.547009	-	-0.294583	0.148721
X183_01070	-	-0.0924661	0.741961	-	-0.00950089	0.956032	-	0.0596087	0.787995	-	-0.093118	0.633783	-	0.0856872	0.736487	-	0.142977	0.642281	-	-0.00189872	0.992931	-	0.0625485	0.736331	-	-0.0809803	0.575201	-	-0.15111	0.469448
X183_01071	down	-1.28548	9.70353e-06	-	-0.251737	0.147	-	-0.0840718	0.721608	-	-0.42382	0.0245676	up	1.0367	8.49284e-05	up	1.19202	0.000199924	-	0.860667	0.00154772	-	0.160629	0.398503	-	-0.169707	0.232137	-	-0.338007	0.09977
X183_01072	-	-0.489914	0.0865047	-	-0.99658	1.6538e-08	-	-0.567436	0.0113426	-	-0.490311	0.00694716	-	-0.501494	0.143546	-	-0.0824913	0.784893	-	0.0010929	0.99313	-	0.422937	0.0253514	-	0.50853	8.91086e-05	-	0.0782022	0.685416
X183_01073	-	-	-	-	-	-	-	Inf	1	-	-	-	-	-	-	-	Inf	0.998739	-	-	-	-	Inf	0.98699	-	-	-	-	-Inf	0.981466
X183_01079	-	-0.368118	0.168145	-	-0.219057	0.17985	-	-0.285232	0.213885	-	0.0329242	0.825488	-	0.152111	0.532603	-	0.0745186	0.75661	-	0.400452	0.0973464	-	-0.0731858	0.781145	-	0.255124	0.0492573	-	0.320662	0.110795
X183_01084	-	-0.286767	0.304493	-	-0.355941	0.0342803	-	-0.135562	0.570379	-	0.0097205	0.935619	-	-0.0654187	0.786053	-	0.143833	0.631929	-	0.296596	0.241733	-	0.214079	0.240245	-	0.368565	0.00452095	-	0.146675	0.475619
X183_01085	-	-0.383126	0.166466	-	-0.597113	0.000380429	-	-0.731596	0.00130576	-	-0.551726	0.00266387	-	-0.209972	0.406272	-	-0.356072	0.25772	-	-0.168606	0.517613	-	-0.141781	0.468202	-	0.0477388	0.705905	-	0.181945	0.376353
X183_01086	-	-0.770639	0.00448861	down	-1.20804	1.78008e-13	down	-1.72202	2.29384e-14	down	-1.24675	2.14998e-12	-	-0.436358	0.190205	-	-0.963069	0.0194529	-	-0.478866	0.166696	-	-0.520572	0.00448737	-	-0.035796	0.692154	-	0.476871	0.0422112
X183_01087	-	-	-	-	Inf	1	-	-	-	-	-	-	-	Inf	1	-	-	-	-	-	-	-	-Inf	1	-	-Inf	0.994722	-	-	-
X183_01088	-	-0.00346632	0.956027	-	0.294265	0.0914366	-	0.125936	0.590501	-	0.238043	0.229056	-	0.299629	0.220152	-	0.119322	0.682448	-	0.239704	0.356191	-	-0.17497	0.347123	-	-0.053528	0.597126	-	0.113637	0.612513
X183_01089	-	0.51958	0.0631578	-	0.526597	0.00177467	-	0.571138	0.0107704	-	0.562289	0.00212426	-	0.00973081	0.957093	-	0.0423664	0.869347	-	0.0415254	0.855956	-	0.0375589	0.82178	-	0.0384045	0.764902	-	-0.00693552	0.956981
X183_01090	down	-1.41682	9.77663e-05	-	0.790762	5.25385e-05	-	0.0439809	0.919916	down	-1.42993	0.000351105	up	2.2089	1.76082e-16	up	1.45023	7.89993e-06	-	-0.0165286	0.966525	-	-0.752707	8.94282e-05	down	-2.21822	2.63918e-41	down	-1.47284	8.74537e-11
X183_01091	down	-2.07887	0.000844465	-	0.436777	0.198447	-	-0.232583	0.514378	down	-1.6817	0.00373112	up	2.51481	1.68601e-20	up	1.83317	2.34202e-08	-	0.391683	0.307844	-	-0.674281	0.000345457	down	-2.11573	6.58711e-34	down	-1.44895	2.15464e-07
X183_01096	-	-0.170838	0.492693	-	-0.451783	0.0662163	-	-0.312551	0.188531	-	0.547366	0.00482787	-	-0.27898	0.272996	-	-0.151442	0.638184	-	0.716279	0.00426143	-	0.132605	0.474612	up	1.00173	3.93239e-15	-	0.861579	1.62831e-05
X183_01097	-	-0.438293	0.112277	-	-0.27086	0.102633	-	-0.37322	0.102669	-	-0.258653	0.147845	-	0.170478	0.496413	-	0.0562388	0.83448	-	0.178922	0.490605	-	-0.109459	0.59375	-	0.014842	0.930105	-	0.116666	0.605034
X183_01098	-	-0.193934	0.474671	-	-0.0680934	0.664641	-	-0.0914541	0.682083	-	-0.345866	0.0565265	-	0.128649	0.607266	-	0.0935138	0.753802	-	-0.153132	0.559077	-	-0.0300496	0.887883	-	-0.275176	0.0359489	-	-0.252726	0.209988
X183_01099	-	-0.356113	0.193167	-	-0.538104	0.00102453	-	-0.3729	0.0935844	-	-0.530275	0.00340067	-	-0.178086	0.468566	-	-0.0238331	0.938318	-	-0.174034	0.502854	-	0.158753	0.385389	-	0.0104761	0.889776	-	-0.155874	0.447916
X183_01100	-	-0.204372	0.469787	-	-0.233992	0.177064	-	0.216588	0.430169	-	-0.159954	0.379663	-	-0.0269691	0.912067	-	0.412989	0.199661	-	0.0434922	0.891054	-	0.446351	0.135525	-	0.0768741	0.61476	-	-0.377221	0.193118
X183_01105	-	-0.868547	0.00260626	down	-1.04189	3.09403e-05	down	-1.165	1.00989e-05	-	-0.960162	0.000108607	-	-0.171283	0.512407	-	-0.306135	0.352592	-	-0.0929864	0.716523	-	-0.129678	0.584089	-	0.0848014	0.639874	-	0.206712	0.402211
X183_01112	-	-0.0477441	0.857868	-	-0.145634	0.392589	-	0.0563406	0.77332	-	-0.147247	0.457111	-	-0.0940632	0.719787	-	0.09661	0.731775	-	-0.0997789	0.736039	-	0.195158	0.283518	-	0.00084399	0.935864	-	-0.201823	0.323901
X183_01116	-	Inf	0.0558953	-	-	-	-	-	-	-	-	-	down	-Inf	0.0272563	down	-Inf	0.0294711	down	-Inf	0.0433603	-	-	-	-	-	-	-	-	-
X183_01123	-	-0.13583	0.644101	-	0.350427	0.133075	-	-0.0211948	0.878005	-	0.326846	0.197911	-	0.487026	0.0432674	-	0.103463	0.72031	-	0.459619	0.0668133	-	-0.377384	0.0361204	-	-0.0207784	0.781739	-	0.348745	0.0810115
X183_01124	-	0.0896869	0.811997	-	-0.353886	0.0624714	-	-0.481692	0.0444051	-	-0.895481	2.39753e-05	-	-0.439908	0.161361	-	-0.577604	0.0756737	-	-0.985269	0.0040412	-	-0.133527	0.498843	-	-0.538972	0.00214041	-	-0.412796	0.088963
X183_01125	up	2.26896	0.00314965	up	1.6493	0.0160647	up	1.92782	0.00490208	-	0.441416	0.731724	-	-0.616051	0.305422	-	-0.347616	0.541952	down	-1.82623	0.00698849	-	0.270871	0.634544	-	-1.20551	0.0552068	down	-1.48349	0.0150737
X183_01126	-	-	-	-	-	-	-	-	-	-	Inf	1	-	-	-	-	-	-	-	Inf	1	-	-	-	-	Inf	1	-	Inf	1
X183_01127	-	-	-	-	-	-	-	-	-	-	Inf	0.535476	-	-	-	-	-	-	-	Inf	0.513496	-	-	-	-	Inf	0.501136	-	Inf	0.515412
X183_01130	-	1.72581	0.0585117	-	-0.219999	0.419167	-	0.00657383	0.94942	up	1.33012	1.47434e-07	down	-1.9402	0.0370526	-	-1.72138	0.0522393	-	-0.393014	0.564496	-	0.222291	0.459115	up	1.55386	6.82875e-09	up	1.32332	7.32358e-08
X183_01131	-	0.0311354	0.933032	-	0.0381051	0.831296	-	0.0361197	0.882148	-	-0.042081	0.814016	-	0.0103678	0.950929	-	-0.00215817	0.997356	-	-0.0733266	0.793206	-	-0.00768815	0.961499	-	-0.0771583	0.559912	-	-0.0773246	0.712667
X183_01132	-	-0.218333	0.436969	-	-0.477563	0.00365168	-	-0.381551	0.0866934	-	-0.214499	0.242725	-	-0.255955	0.29153	-	-0.171351	0.566079	-	0.00331029	0.991007	-	0.0898052	0.626147	-	0.265815	0.0317968	-	0.168259	0.382251
X183_01133	-	-0.281387	0.299503	-	-0.0424188	0.769671	-	-0.105523	0.637445	-	-0.0596193	0.717751	-	0.241658	0.335872	-	0.166638	0.576602	-	0.220597	0.387209	-	-0.070289	0.737007	-	-0.0146306	0.916363	-	0.0480779	0.837769
X183_01134	-	0.43552	0.125222	-	0.98298	2.84355e-08	up	1.09277	2.9452e-06	-	0.595339	0.0247142	-	0.551528	0.0295203	-	0.650455	0.0387673	-	0.159495	0.50297	-	0.10383	0.617496	-	-0.385674	0.043852	-	-0.496707	0.0227161
X183_01135	-	-0.590034	0.0369387	-	-0.546145	0.00142412	-	-0.735847	0.00136213	-	-0.629459	0.000849537	-	0.0472941	0.865721	-	-0.15493	0.616648	-	-0.0405623	0.887322	-	-0.197129	0.311731	-	-0.0812656	0.594181	-	0.10828	0.583146
X183_01136	up	1.92096	1.85157e-06	up	1.5642	7.742e-17	up	1.10304	8.86546e-07	-	0.0730695	0.719404	-	-0.354784	0.205926	-	-0.827999	0.00831388	down	-1.85009	1.05907e-05	-	-0.467171	0.0100223	down	-1.48855	6.75587e-11	down	-1.02847	7.23943e-07
X183_01137	-	-0.0662663	0.778066	-	-0.356984	0.0314299	-	-0.325993	0.14004	-	-0.161089	0.355996	-	-0.288286	0.267406	-	-0.268678	0.396842	-	-0.0962172	0.724694	-	0.0248844	0.912502	-	0.198571	0.13731	-	0.166058	0.410703
X183_01138	-	0.168883	0.51208	-	0.31011	0.0566757	-	0.603541	0.00465562	-	0.947621	4.97506e-05	-	0.14406	0.565968	-	0.424474	0.152198	-	0.777527	0.00210848	-	0.285724	0.0996309	-	0.64028	0.00136393	-	0.34654	0.123363
X183_01144	-	Inf	1	-	-	-	-	-	-	-	-	-	-	-Inf	0.98771	-	-Inf	1	-	-Inf	0.983776	-	-	-	-	-	-	-	-	-
X183_01145	-	0.590105	0.0355155	up	1.02773	4.13074e-10	-	0.945925	1.83626e-05	up	1.24623	5.42899e-12	-	0.441792	0.0647153	-	0.349013	0.226386	-	0.656499	0.00821065	-	-0.0889435	0.658896	-	0.220999	0.0850672	-	0.302205	0.145019
X183_01146	-	-0.0625392	0.809042	-	-0.628863	0.000127069	-	-0.475381	0.0311744	-	-0.445634	0.0124869	-	-0.562469	0.0249777	-	-0.419865	0.17182	-	-0.383165	0.131923	-	0.147705	0.441855	-	0.185827	0.140605	-	0.030236	0.86056
X183_01147	-	0.44859	0.107776	-	0.761834	0.000497115	-	0.235077	0.300282	-	0.622638	0.000622338	-	0.314983	0.215126	-	-0.223202	0.472239	-	0.172627	0.50228	-	-0.532935	0.00541097	-	-0.135703	0.422092	-	0.389491	0.0528769
X183_01151	-	0.293278	0.341299	-	0.177212	0.450752	-	0.0632944	0.87924	-	-0.332845	0.175529	-	-0.113113	0.662451	-	-0.237526	0.436145	-	-0.626843	0.0241367	-	-0.119561	0.540535	-	-0.507311	0.00332581	-	-0.39542	0.100866
X183_01152	-	0.351116	0.246144	-	-0.268276	0.193639	-	0.733097	0.00347945	-	0.288033	0.200481	-	-0.614649	0.0307773	-	0.376581	0.250669	-	-0.0618856	0.800492	-	0.995782	4.3743e-06	-	0.558932	0.00213008	-	-0.444751	0.0471952
X183_01153	-	0.0155237	0.980997	-	0.10207	0.561816	-	0.075097	0.749438	-	0.224858	0.232471	-	0.088926	0.710934	-	0.0500826	0.856505	-	0.207936	0.41259	-	-0.0337633	0.866223	-	0.125502	0.340603	-	0.151502	0.466748
X183_01154	-	-0.893796	0.0531824	-	-0.109575	0.832548	-	-0.110212	0.802077	-	-0.156957	0.630861	-	0.788911	0.147539	-	0.779226	0.0594426	-	0.738813	0.16866	-	-0.00674796	0.973576	-	-0.0442757	0.850822	-	-0.0452186	0.860705
X183_01155	-	-0.330927	0.230403	-	-0.339729	0.0481029	-	0.0277503	0.914103	-	-0.224019	0.236183	-	-0.00548736	0.993868	-	0.351194	0.259974	-	0.10614	0.653751	-	0.362416	0.112759	-	0.118136	0.375063	-	-0.251909	0.265447
X183_01156	-	-0.599819	0.0319197	-	-0.470175	0.0103932	-	-0.490049	0.0416352	-	-0.508354	0.0123528	-	0.134016	0.573643	-	0.103568	0.691444	-	0.0917148	0.665944	-	-0.0269402	0.914446	-	-0.0357717	0.882352	-	-0.0162433	0.970304
X183_01157	-	0.32521	0.40907	-	-0.0322624	0.851094	-	-0.305263	0.144839	-	-0.195194	0.24327	-	-0.356475	0.367194	-	-0.642254	0.121941	-	-0.523814	0.182893	-	-0.27878	0.165658	-	-0.160564	0.345454	-	0.110089	0.567724
X183_01158	-	-0.694978	0.264397	-	-1.07437	0.0769564	-	-1.01654	0.126017	-	-0.0232452	1	-	-0.376866	0.645726	-	-0.331423	0.74544	-	0.668996	0.244771	-	0.0483405	0.968238	-	1.05404	0.0790086	-	0.998338	0.113334
X183_01159	-	-0.584744	0.0604403	-	-0.651966	0.00203943	-	-0.542875	0.0380253	-	-0.346958	0.13282	-	-0.0642847	0.805355	-	0.0324277	0.940801	-	0.236378	0.412668	-	0.102076	0.661393	-	0.307416	0.10171	-	0.197629	0.402152
X183_01160	-	-0.970832	0.0801574	-	-0.835333	0.0987076	-	-0.615883	0.238654	-	-0.850277	0.189611	-	0.13911	0.841937	-	0.348274	0.557757	-	0.119788	0.796591	-	0.21323	0.716798	-	-0.0115895	0.970675	-	-0.23249	0.790713
X183_01161	-	0.292397	0.299622	-	-0.144246	0.4014	-	-0.0598478	0.791713	-	-0.172873	0.364172	-	-0.433641	0.0862465	-	-0.360424	0.246063	-	-0.465928	0.0729472	-	0.0784451	0.686294	-	-0.0257159	0.877653	-	-0.111923	0.601592
X183_01162	up	1.37101	6.0139e-07	-	-0.0874884	0.62245	-	-0.872281	9.34121e-05	-	-0.341692	0.0519923	down	-1.45498	5.94133e-09	down	-2.2516	1.48486e-12	down	-1.71287	1.57899e-11	-	-0.791672	1.72656e-05	-	-0.251819	0.0426548	-	0.532099	0.00803871
X183_01163	-	0.0173546	0.931982	-	-0.0646594	0.687794	-	-0.474877	0.0400347	-	-0.0973437	0.549271	-	-0.0792693	0.71642	-	-0.501607	0.104417	-	-0.115342	0.588233	-	-0.417395	0.0350138	-	-0.029912	0.770277	-	0.379705	0.0827412
X183_01164	-	0.353361	0.243478	-	0.312191	0.137065	-	0.140143	0.590822	-	0.396355	0.0928098	-	-0.037898	0.895143	-	-0.222258	0.498867	-	0.0424377	0.947129	-	-0.179502	0.427568	-	0.0862487	0.730171	-	0.258139	0.321141
X183_01165	-	0.0212526	0.953221	-	-0.109495	0.502879	-	-0.269997	0.232012	-	-0.180859	0.314193	-	-0.128726	0.612076	-	-0.301684	0.338358	-	-0.204155	0.426565	-	-0.16759	0.390176	-	-0.068799	0.608171	-	0.0910483	0.672394
X183_01166	up	1.61404	1.7525e-05	up	1.46112	1.50491e-06	up	1.54474	5.72096e-06	up	1.84205	1.89995e-09	-	-0.148282	0.60945	-	-0.0765829	0.829949	-	0.228512	0.50517	-	0.0766744	0.763402	-	0.383163	0.103244	-	0.2986	0.298436
X183_01167	-	-0.439692	0.107725	-	0.0263873	0.868303	-	-0.139123	0.569796	-	0.18217	0.293968	-	0.469082	0.0575167	-	0.291666	0.316719	-	0.621062	0.0128725	-	-0.172589	0.389207	-	0.158626	0.192405	-	0.323541	0.113469
X183_01168	up	1.10263	0.000210789	-	0.876859	1.09218e-05	-	0.951137	0.000146522	-	0.820792	0.000124644	-	-0.222209	0.390312	-	-0.159091	0.611008	-	-0.282074	0.297572	-	0.0680262	0.745531	-	-0.0534041	0.767972	-	-0.129119	0.576429
X183_01169	down	-1.11727	7.17927e-05	-	-0.725185	2.35948e-05	down	-1.02167	6.56251e-06	-	-0.77897	1.70853e-05	-	0.393746	0.165919	-	0.0838404	0.796089	-	0.335705	0.253615	-	-0.303413	0.111627	-	-0.0512449	0.690263	-	0.244417	0.234516
X183_01170	-	-0.586452	0.0340718	-	-0.493797	0.00432294	-	-0.559478	0.014486	-	-0.668951	0.000444943	-	0.0959103	0.684035	-	0.0190689	0.937442	-	-0.0833177	0.792975	-	-0.0722154	0.706886	-	-0.172783	0.246173	-	-0.10802	0.633296
X183_01171	-	0.483005	0.0956881	-	0.499759	0.00548584	-	-0.346884	0.131097	-	0.678323	0.000483873	-	0.0196085	0.926645	-	-0.837911	0.00787903	-	0.194438	0.450877	-	-0.852307	1.60633e-05	-	0.18118	0.20436	up	1.02586	1.27589e-06
X183_01172	-	-0.376636	0.169166	-	0.0522644	0.753974	-	-0.450331	0.0477749	-	0.0381797	0.856668	-	0.431234	0.0813332	-	-0.0829718	0.812455	-	0.413465	0.104984	-	-0.509035	0.0256074	-	-0.0114429	0.895144	-	0.4901	0.0175439
X183_01173	down	-1.81203	1.2623e-10	down	-1.45828	5.08688e-10	down	-1.15232	2.81102e-07	down	-1.32822	2.89379e-08	-	0.357044	0.136231	-	0.651137	0.0332389	-	0.48301	0.0570243	-	0.299489	0.118909	-	0.132473	0.503096	-	-0.175096	0.365408
X183_01174	down	-1.47365	1.4638e-07	down	-1.46877	1.12596e-11	down	-1.70851	8.81005e-14	down	-1.43525	5.11025e-12	-	0.00865784	0.960577	-	-0.243927	0.444729	-	0.037574	0.876282	-	-0.247885	0.193846	-	0.0354065	0.79558	-	0.275603	0.180032
X183_01175	-	-0.34942	0.20073	-	-0.495075	0.0023456	-	-0.674276	0.00183016	-	-0.903295	4.20251e-07	-	-0.143778	0.555446	-	-0.334313	0.250215	-	-0.555814	0.0257159	-	-0.183823	0.315305	-	-0.405484	0.00135171	-	-0.229537	0.366947
X183_01176	down	-8.15528	2.21111e-93	down	-2.35504	1.79036e-26	down	-4.6883	4.55129e-71	down	-6.28221	9.72784e-100	up	5.80092	7.81123e-19	up	3.45498	2.00823e-05	up	1.86875	5.14315e-05	down	-2.33823	1.09975e-06	down	-3.925	3.69415e-12	down	-1.59508	0.0112214
X183_01177	-	-0.233597	0.422734	-	-0.921996	6.70837e-08	-	0.714805	0.358196	-	0.071655	0.641683	-	-0.685185	0.00560506	-	0.942247	0.261797	-	0.304264	0.230448	-	1.63505	0.0832482	-	0.995971	3.62984e-08	-	-0.646802	0.429717
X183_01178	up	6.25186	2.08755e-16	up	5.49803	3.06259e-12	up	4.9808	6.50712e-08	up	5.28839	8.50027e-08	-	-0.756008	0.0460829	down	-1.28334	0.00292707	-	-0.967148	0.0152528	-	-0.521644	0.196897	-	-0.205368	0.555694	-	0.309279	0.538877
X183_01180	down	-Inf	7.84125e-17	down	-7.23324	3.29413e-19	down	-Inf	4.8593e-18	down	-Inf	1.16389e-19	-	Inf	1	-	-	-	-	-	-	-	-Inf	1	-	-Inf	0.994722	-	-	-
X183_01181	-	0.162843	0.558517	-	-0.0511684	0.797432	-	-0.519151	0.0357651	-	-0.186803	0.381371	-	-0.211379	0.408918	-	-0.691815	0.0311233	-	-0.35118	0.194096	-	-0.475004	0.0244864	-	-0.13305	0.429593	-	0.334242	0.135141
X183_01182	-	0.326799	0.235261	-	-0.250294	0.164654	-	-0.50487	0.0313322	-	-0.291024	0.132979	-	-0.574425	0.0229396	-	-0.841279	0.00687862	-	-0.619257	0.0162635	-	-0.260791	0.188617	-	-0.0382393	0.791083	-	0.214725	0.314931
X183_01183	-	-0.278976	0.31816	-	-0.304565	0.0770373	-	-0.514828	0.0239276	-	-0.465128	0.0113578	-	-0.0216874	0.950159	-	-0.243327	0.436634	-	-0.186252	0.464318	-	-0.216689	0.243788	-	-0.158229	0.210606	-	0.0507998	0.813504
X183_01184	-	0.277983	0.368767	-	0.786047	0.000323508	-	0.527788	0.057607	-	0.03847	0.823692	-	0.511334	0.0732903	-	0.242769	0.519054	-	-0.240148	0.444011	-	-0.26281	0.236289	-	-0.745194	0.00230275	-	-0.489445	0.119915
X183_01185	-	-0.205416	0.474809	-	-0.156419	0.377289	-	-0.316659	0.178886	-	-0.208285	0.265781	-	0.0517119	0.844896	-	-0.12115	0.708366	-	-0.00417897	0.968634	-	-0.167833	0.403906	-	-0.0494876	0.700177	-	0.110718	0.631311
X183_01186	-	-0.239375	0.392978	-	-0.354087	0.0455169	-	-0.288294	0.230951	-	-0.184945	0.341686	-	-0.111501	0.669156	-	-0.0572926	0.887452	-	0.0539861	0.824521	-	0.0587764	0.724613	-	0.172095	0.230958	-	0.10556	0.64705
X183_01187	-	0.0506731	0.849154	-	-0.0117949	0.967028	-	-0.102903	0.663292	-	-0.265877	0.166006	-	-0.0597987	0.819845	-	-0.162923	0.605132	-	-0.318109	0.228258	-	-0.0977986	0.604834	-	-0.251657	0.0652634	-	-0.161286	0.448398
X183_01217	up	1.5725	0.00307866	up	1.66022	0.000301799	up	2.31821	1.74084e-07	up	1.8132	0.000118189	-	0.0887694	0.853993	-	0.736274	0.0683837	-	0.239293	0.606403	-	0.6523	0.045792	-	0.156994	0.69693	-	-0.50375	0.129765
X183_01221	-	Inf	1	-	Inf	1	-	Inf	0.75963	-	Inf	1	-	-0.204528	1	-	0.837071	0.997135	-	-0.0214917	1	-	1.04716	0.974436	-	0.1848	1	-	-0.865419	0.957845
X183_01222	-	Inf	0.500857	-	Inf	0.0559249	-	Inf	0.0502006	-	Inf	0.532624	-	1.40661	0.424478	-	1.51245	0.374201	-	0.0173728	1	-	0.114705	1	-	-1.38309	0.417288	-	-1.50923	0.360809
X183_01229	-	-	-	-	Inf	1	-	-	-	-	-	-	-	Inf	1	-	-	-	-	-	-	-	-Inf	1	-	-Inf	0.994722	-	-	-
X183_01230	-	0.0639382	0.829856	-	0.12658	0.472443	-	-0.042884	0.83395	-	-0.157422	0.366632	-	0.0655366	0.795048	-	-0.115311	0.705386	-	-0.222212	0.370592	-	-0.175438	0.350778	-	-0.281409	0.0340609	-	-0.113715	0.564837
X183_01231	down	-1.88691	3.15274e-10	-	-0.501707	0.00577116	-	-0.179434	0.499817	-	-0.488233	0.0151486	up	1.3891	3.32992e-07	up	1.70132	0.000113007	up	1.39868	5.0107e-07	-	0.316673	0.309092	-	0.0160874	0.863161	-	-0.308193	0.357467
X183_01232	-	0.30082	0.297791	-	0.843358	8.19569e-07	up	1.28358	0.0489404	-	0.700966	0.00109582	-	0.543728	0.0295503	-	0.973557	0.109535	-	0.397641	0.120506	-	0.437358	0.413533	-	-0.139348	0.267984	-	-0.584781	0.294217
X183_01233	-	0.899116	0.00172477	up	1.24057	4.74513e-12	-	0.98823	4.4982e-05	up	1.03687	1.21338e-07	-	0.343122	0.183727	-	0.0786516	0.810878	-	0.135798	0.627683	-	-0.259127	0.18063	-	-0.200845	0.135092	-	0.0505335	0.828668
X183_01234	-	0.185323	0.504981	-	-0.125063	0.468661	-	0.0711565	0.793694	-	0.163208	0.401894	-	-0.308731	0.217089	-	-0.124885	0.662275	-	-0.0246213	0.911403	-	0.190322	0.352024	-	0.290829	0.0423379	-	0.0927527	0.626445
X183_01235	-	-0.431357	0.120776	-	-0.605384	0.000176849	-	-0.627472	0.141111	down	-1.17409	5.80229e-11	-	-0.171095	0.455334	-	-0.202615	0.644705	-	-0.743534	0.00274678	-	-0.0240861	0.911294	-	-0.566104	7.22673e-06	-	-0.549853	0.45579
X183_01236	-	-0.416415	0.144149	-	-0.754539	3.83005e-05	down	-1.03581	1.08792e-05	-	-0.729131	0.000134316	-	-0.333623	0.196032	-	-0.626491	0.0477027	-	-0.312227	0.226969	-	-0.288519	0.148433	-	0.0276334	0.886143	-	0.308461	0.156473
X183_01237	-	-0.260708	0.36248	-	0.29803	0.120239	-	0.122208	0.626413	-	0.0462989	0.839546	-	0.561356	0.033659	-	0.374326	0.239998	-	0.306007	0.256608	-	-0.181736	0.383019	-	-0.248742	0.116677	-	-0.074662	0.739435
X183_01238	-	-0.269046	0.319629	-	-0.252751	0.110809	-	-0.212684	0.32905	-	-0.0147371	0.887169	-	0.0188669	0.955335	-	0.0470019	0.877312	-	0.253065	0.328134	-	0.0330864	0.836456	-	0.240544	0.0589099	-	0.199836	0.33129
X183_01239	-	0.353095	0.201037	-	0.344162	0.0351481	-	0.187124	0.393207	-	0.204297	0.252675	-	-0.00597451	0.984712	-	-0.174284	0.578775	-	-0.149567	0.555071	-	-0.163291	0.382431	-	-0.137136	0.268087	-	0.0185832	0.935673
X183_01240	-	-0.0338109	0.915269	-	0.0107008	0.96145	-	-0.0236036	0.928958	-	-0.0382814	0.88792	-	0.0481058	0.871491	-	0.00205501	1	-	-0.00520713	0.993379	-	-0.041044	0.852123	-	-0.0466065	0.818437	-	-0.0132436	0.987227
X183_01241	-	-0.631607	0.0350369	-	-0.476914	0.0140836	-	-0.369534	0.137046	-	-0.508678	0.0177196	-	0.157151	0.591405	-	0.252197	0.444122	-	0.121168	0.664189	-	0.10008	0.624866	-	-0.0294781	0.93464	-	-0.136854	0.573073
X183_01242	-	-0.000281741	0.992553	-	0.0600839	0.768486	-	0.229292	0.347628	-	0.0962171	0.667026	-	0.0630103	0.817334	-	0.220845	0.495523	-	0.0953111	0.74396	-	0.163386	0.422367	-	0.0385561	0.827245	-	-0.132368	0.529935
X183_01243	-	-0.642071	0.0217103	-	0.766576	9.22587e-06	-	0.832153	0.000246543	-	0.686913	0.000230017	up	1.41275	3.63025e-08	up	1.46704	2.85972e-06	up	1.32895	3.22268e-07	-	0.0578949	0.7218	-	-0.0774318	0.596206	-	-0.142788	0.469472
X183_01244	-	-0.0697329	0.759281	-	0.169618	0.326866	-	0.257105	0.258781	-	0.0895264	0.612159	-	0.243664	0.310473	-	0.320812	0.275926	-	0.159584	0.492425	-	0.0809621	0.676334	-	-0.0776318	0.612206	-	-0.166086	0.438146
X183_01245	-	-0.147994	0.564979	-	0.498772	0.0225582	-	0.407983	0.0740387	-	0.22579	0.384826	-	0.64858	0.00919249	-	0.545812	0.076168	-	0.371577	0.135446	-	-0.0976057	0.596349	-	-0.270528	0.0482986	-	-0.180328	0.378069
X183_01246	-	-0.124405	0.666377	-	0.0713284	0.66701	-	0.121201	0.585853	-	0.184448	0.314912	-	0.19906	0.436847	-	0.237853	0.449868	-	0.30861	0.236347	-	0.0437421	0.819051	-	0.115694	0.389033	-	0.064525	0.756673
X183_01247	-	-0.572023	0.0425272	-	-0.818197	3.56949e-06	-	-0.560937	0.01618	-	-0.384235	0.0432196	-	-0.242347	0.347676	-	0.00296798	0.976256	-	0.187527	0.46284	-	0.249768	0.191744	-	0.436249	0.00197834	-	0.178859	0.401039
X183_01248	-	-0.0943937	0.727566	-	-0.0138715	0.937094	-	0.00204368	0.958701	-	0.143176	0.434786	-	0.0836041	0.730525	-	0.0873763	0.747516	-	0.236653	0.352788	-	0.00872408	0.920505	-	0.159548	0.219116	-	0.143051	0.517002
X183_01249	-	-0.00964516	0.998296	-	-0.236805	0.157365	-	0.029245	0.877571	-	0.0156163	0.917829	-	-0.223863	0.346964	-	0.0305481	0.936873	-	0.0247997	0.950916	-	0.259745	0.158578	-	0.255095	0.0477873	-	-0.0123065	0.944059
X183_01250	-	-0.458556	0.111843	-	-0.263006	0.125364	-	-0.111541	0.654854	-	-0.226825	0.256103	-	0.198633	0.474929	-	0.337363	0.282209	-	0.230259	0.374892	-	0.143972	0.415967	-	0.0383364	0.785674	-	-0.113086	0.596671
X183_01251	-	-0.172524	0.553695	-	-0.250676	0.155716	-	0.0175968	0.915962	-	-0.0100496	0.955324	-	-0.0747295	0.758966	-	0.181579	0.5586	-	0.16197	0.553812	-	0.261459	0.170044	-	0.243155	0.0898192	-	-0.0261345	0.868168
X183_01252	-	-0.193923	0.491271	-	-0.0458116	0.805355	-	0.0392081	0.891267	-	0.190122	0.328479	-	0.14985	0.571328	-	0.222565	0.49359	-	0.381971	0.150972	-	0.0785835	0.691104	-	0.238276	0.0743016	-	0.152206	0.459973
X183_01253	-	-0.610179	0.0282444	-	-0.316046	0.0607592	-	-0.0831219	0.738327	-	-0.0529665	0.809378	-	0.29836	0.227845	-	0.519915	0.0905815	-	0.55733	0.02676	-	0.226456	0.220756	-	0.26534	0.0339314	-	0.0311898	0.870541
X183_01255	-	-0.154297	0.548127	-	0.0188597	0.986362	-	-0.111281	0.577514	-	-0.44349	0.0721724	-	0.175032	0.488591	-	0.0334627	0.933448	-	-0.290944	0.2366	-	-0.13596	0.447065	-	-0.459641	0.000327478	-	-0.331358	0.0988147
X183_01256	-	0.172716	0.5381	-	0.645331	9.60587e-05	-	0.665767	0.00303747	-	0.383748	0.0605502	-	0.475228	0.0568044	-	0.484181	0.118254	-	0.209875	0.416745	-	0.0139178	0.947115	-	-0.259203	0.0359935	-	-0.280484	0.154612
X183_01257	-	0.00623935	0.980588	-	0.410079	0.0664309	-	0.373889	0.151957	-	0.218489	0.389483	-	0.405252	0.103866	-	0.357357	0.247539	-	0.21001	0.399241	-	-0.0425155	0.813618	-	-0.188681	0.139733	-	-0.153721	0.452449
X183_01258	-	0.253482	0.367507	-	0.618626	0.000272474	-	0.568757	0.0118242	-	0.356023	0.0491662	-	0.367995	0.140001	-	0.306238	0.314825	-	0.101101	0.659467	-	-0.0566677	0.773733	-	-0.260313	0.0587244	-	-0.21098	0.313811
X183_01259	-	0.527997	0.0615439	-	0.632845	0.000401133	up	1.18879	0.00567949	-	0.354968	0.0718582	-	0.107095	0.70731	-	0.652264	0.0944515	-	-0.174578	0.475896	-	0.551823	0.138368	-	-0.275206	0.0501581	-	-0.834834	0.0355793
X183_01260	down	-1.14642	2.70605e-05	down	-1.31448	7.08948e-16	-	-0.988271	0.000110638	down	-1.13746	1.10953e-10	-	-0.166171	0.516157	-	0.149301	0.713949	-	0.00710002	0.974904	-	0.322063	0.437636	-	0.179844	0.155333	-	-0.150087	0.713431
X183_01261	-	0.315643	0.264718	-	0.432449	0.0112757	-	-0.0341668	0.880803	-	0.293095	0.152304	-	0.119383	0.621699	-	-0.359474	0.253451	-	-0.0238577	0.89742	-	-0.473529	0.0130174	-	-0.136732	0.325396	-	0.328743	0.123718
X183_01262	-	0.693973	0.0126136	-	0.735992	1.69435e-05	-	0.497197	0.031838	-	0.756047	6.32631e-05	-	0.043955	0.878304	-	-0.206804	0.480925	-	0.0603134	0.872039	-	-0.244488	0.181919	-	0.0227716	0.947113	-	0.259339	0.20907
X183_01263	-	-0.127596	0.645158	-	-0.0744565	0.679837	-	-0.10324	0.685306	-	-0.0487215	0.836677	-	0.0569038	0.812249	-	0.0162501	0.930172	-	0.078401	0.729812	-	-0.0365458	0.888387	-	0.0279063	0.799968	-	0.0570771	0.790957
X183_01264	-	-0.354598	0.198371	-	-0.384822	0.0197187	-	-0.357943	0.110284	-	-0.436741	0.0155102	-	-0.0268373	0.907682	-	-0.0116076	0.972232	-	-0.0826814	0.740293	-	0.0201102	0.902486	-	-0.0494008	0.709494	-	-0.0771896	0.693529
X183_01265	down	-1.15043	3.53771e-05	-	0.0863506	0.81566	-	-0.650222	0.00359764	down	-1.09749	2.77159e-09	-	1.23947	0.0512643	-	0.493499	0.110924	-	0.0528466	0.82021	-	-0.740602	0.196709	-	-1.18078	0.0623452	-	-0.447551	0.147492
X183_01266	-	0.0874441	0.717628	-	0.0935117	0.586602	-	0.0360928	0.845246	-	0.20897	0.266881	-	0.00820466	0.992403	-	-0.0623647	0.83494	-	0.119467	0.677168	-	-0.0644828	0.772289	-	0.117994	0.41451	-	0.174672	0.422321
X183_01267	-	-0.113997	0.677763	-	-0.224028	0.177265	-	0.0230957	0.944725	-	0.00478847	0.989479	-	-0.106728	0.667607	-	0.129386	0.694241	-	0.118422	0.662985	-	0.241466	0.212991	-	0.231461	0.0844457	-	-0.0178434	0.937431
X183_01268	-	-0.0383853	0.911312	-	-0.171346	0.311831	-	-0.30025	0.184785	-	-0.322264	0.0750157	-	-0.130117	0.585885	-	-0.270874	0.370295	-	-0.284811	0.243863	-	-0.135118	0.473388	-	-0.148295	0.246302	-	-0.020896	0.900162
X183_01269	-	0.105033	0.771823	-	0.30406	0.211932	-	0.119103	0.745807	-	0.0729683	0.820188	-	0.199729	0.447246	-	0.00313206	0.951018	-	-0.0349558	0.858218	-	-0.189819	0.27801	-	-0.228172	0.0874682	-	-0.0460555	0.880386
X183_01270	-	0.245676	0.361111	-	-0.0906899	0.532258	-	-0.603199	0.0453245	-	-0.856785	1.33395e-06	-	-0.334645	0.157272	-	-0.858138	0.0129251	down	-1.10422	5.16658e-05	-	-0.516072	0.0893908	-	-0.763051	5.88159e-07	-	-0.25524	0.568699
X183_01271	-	-1.01755	0.0796032	down	-2.42898	9.97376e-21	down	-2.98948	1.6878e-20	down	-2.71283	2.69748e-22	-	-1.40302	0.323154	-	-1.96976	0.208179	-	-1.69029	0.250133	-	-0.563746	0.359631	-	-0.282	0.493639	-	0.273213	0.718149
X183_01281	-	-	-	-	Inf	1	-	-	-	-	-	-	-	Inf	1	-	-	-	-	-	-	-	-Inf	1	-	-Inf	0.994722	-	-	-
X183_01292	-	-	-	-	-	-	-	-	-	-	Inf	0.821538	-	-	-	-	-	-	-	Inf	0.796538	-	-	-	-	Inf	0.78442	-	Inf	0.794816
X183_01293	-	0.107734	0.687952	-	0.505974	0.00204457	-	0.339913	0.121173	-	0.590073	0.00112295	-	0.400332	0.10977	-	0.221951	0.464906	-	0.4807	0.062447	-	-0.172719	0.363673	-	0.0868264	0.526937	-	0.251793	0.22725
X183_01294	down	-1.07689	9.93959e-05	down	-1.01455	2.9403e-08	-	-0.552486	0.0127602	-	-0.866154	2.02869e-06	-	0.0658223	0.778043	-	0.517404	0.0931869	-	0.210615	0.384173	-	0.456552	0.0157001	-	0.151292	0.229167	-	-0.312868	0.130928
X183_01295	down	-1.45789	1.82482e-07	down	-1.33966	1.89589e-15	-	-0.661561	0.00251856	down	-1.28692	2.68183e-12	-	0.12123	0.621249	-	0.78919	0.0117752	-	0.170232	0.484912	-	0.673552	0.0116538	-	0.0554486	0.653449	-	-0.625601	0.0230561
X183_01296	-	0.160721	0.554422	-	0.193096	0.245592	-	0.492181	0.0258217	-	0.224028	0.197522	-	0.0356965	0.893274	-	0.32305	0.287153	-	0.0624519	0.781589	-	0.292443	0.109799	-	0.033418	0.738804	-	-0.266614	0.189052
X183_01297	-	-0.50038	0.0627205	-	-0.36339	0.0284461	-	-0.17312	0.444907	-	-0.324095	0.0788526	-	0.141332	0.534843	-	0.321135	0.276876	-	0.176623	0.436633	-	0.183762	0.319707	-	0.0416634	0.705899	-	-0.149525	0.469646
X183_01298	-	-0.0109993	0.971894	-	0.11219	0.500825	-	0.181596	0.417713	-	0.0613702	0.727426	-	0.126167	0.620746	-	0.183947	0.556989	-	0.0714236	0.778494	-	0.0629204	0.73584	-	-0.0482968	0.720536	-	-0.118808	0.561712
X183_01299	-	0.0659947	0.811098	-	0.198204	0.248051	-	0.265391	0.257788	-	-0.169048	0.340944	-	0.134328	0.607647	-	0.190058	0.565613	-	-0.236749	0.343842	-	0.0619102	0.774565	-	-0.364427	0.00515681	-	-0.434114	0.0353042
X183_01300	-	0.0348863	0.913342	-	-0.132186	0.432488	-	-0.48496	0.0310577	-	-0.371373	0.0415786	-	-0.163751	0.52605	-	-0.52769	0.0895675	-	-0.406698	0.113213	-	-0.359111	0.0556692	-	-0.236526	0.0709328	-	0.114913	0.57014
X183_01301	-	-7.20352e-05	0.987477	-	-0.291145	0.0760674	-	-0.28288	0.209342	-	-0.155477	0.388465	-	-0.288184	0.238061	-	-0.292275	0.341837	-	-0.156669	0.524872	-	0.00127406	0.975903	-	0.138144	0.269381	-	0.129058	0.526018
X183_01302	-	0.0176871	0.951993	-	0.153105	0.382733	-	-0.0750999	0.774516	-	-0.0056231	0.961425	-	0.137754	0.589992	-	-0.103224	0.767834	-	-0.0251224	0.913825	-	-0.235653	0.246449	-	-0.156279	0.254218	-	0.0717687	0.783901
X183_01303	-	0.00729845	0.991452	-	-0.0208533	0.938269	-	-0.127272	0.657693	-	-0.555952	0.0174671	-	-0.0272225	0.989689	-	-0.146861	0.791313	-	-0.5672	0.272838	-	-0.11357	0.645985	-	-0.532703	0.00617972	-	-0.426605	0.0829132
X183_01304	-	0.469146	0.0962794	-	0.237793	0.155506	-	0.370917	0.108775	-	0.079559	0.693926	-	-0.228279	0.373291	-	-0.10534	0.719436	-	-0.390126	0.125016	-	0.128061	0.532038	-	-0.15555	0.202264	-	-0.291263	0.154998
X183_01305	-	0.177861	0.533007	-	-0.0883224	0.610982	-	-0.080742	0.711726	-	-0.10651	0.547442	-	-0.263794	0.302833	-	-0.267778	0.386429	-	-0.285717	0.261461	-	0.00176304	0.988797	-	-0.0154521	0.873875	-	-0.0250238	0.899725
X183_01306	-	-1.1985	0.0874549	down	-1.94706	0.00890308	down	-1.60014	0.0248274	down	-1.52329	0.0295272	-	-0.741271	0.451524	-	-0.402328	0.68121	-	-0.320714	0.782528	-	0.342707	0.827978	-	0.425927	0.750432	-	0.0756574	0.999203
X183_01307	up	1.41275	0.00305414	-	0.598872	0.00026398	up	1.31177	5.56715e-09	up	1.51305	1.09694e-12	-	-0.812842	0.052522	-	-0.112683	0.743385	-	0.0973982	0.802231	-	0.707037	0.000142241	-	0.917055	1.13092e-06	-	0.20199	0.31174
X183_01308	-	-0.205099	0.464087	-	-0.41233	0.0172813	-	-0.226951	0.330504	-	-0.400711	0.0317916	-	-0.203428	0.427359	-	-0.0292797	0.935069	-	-0.195617	0.445281	-	0.178855	0.348534	-	0.0140717	0.943394	-	-0.17231	0.389271
X183_01309	-	0.490218	0.290528	-	0.329577	0.0519574	-	0.602368	0.00778261	-	0.262745	0.143978	-	-0.156171	0.72546	-	0.107035	0.747124	-	-0.226639	0.619777	-	0.266739	0.154381	-	-0.0639979	0.670691	-	-0.33832	0.100992
X183_01310	up	1.56071	0.0151919	up	2.24143	3.29374e-40	up	1.45545	1.39227e-10	up	1.18732	3.46974e-11	-	0.682803	0.0563226	-	-0.11505	0.717204	-	-0.374789	0.395059	-	-0.791474	1.08703e-05	down	-1.05156	6.9264e-16	-	-0.267533	0.203221
X183_01311	-	-0.0511381	0.874548	-	-0.733478	0.000181781	-	-0.579716	0.0200496	-	-0.587883	0.00505019	-	-0.677856	0.0107654	-	-0.534981	0.0967136	-	-0.535661	0.0489624	-	0.146929	0.487978	-	0.148529	0.4074	-	-0.00634147	0.965203
X183_01312	-	1.3066	0.247712	-	0.0116256	0.939296	-	0.0830526	0.73112	-	-0.0447614	0.788488	-	-1.28859	0.250824	-	-1.22527	0.261768	-	-1.3487	0.236811	-	0.0654915	0.761929	-	-0.0538715	0.643722	-	-0.127133	0.539423
X183_01313	-	-0.469264	0.105065	-	-0.756554	0.000151538	down	-1.02141	5.0768e-05	down	-1.2361	1.7066e-08	-	-0.284818	0.321553	-	-0.560634	0.0897239	-	-0.768059	0.00801825	-	-0.270273	0.218604	-	-0.477011	0.0128009	-	-0.214302	0.403176
X183_01314	-	0.613611	0.0905061	-	1.18757	0.0505129	-	0.212202	0.499371	-	0.0658428	0.851209	-	0.576625	0.260323	-	-0.409863	0.293843	-	-0.548603	0.111457	-	-0.981691	0.0865797	-	-1.11926	0.0589951	-	-0.144888	0.614112
X183_01315	-	-0.783663	0.00552678	-	-0.82627	4.22873e-06	-	-0.862972	0.000233805	-	-0.425343	0.0273057	-	-0.0390502	0.925528	-	-0.087372	0.802211	-	0.357749	0.162319	-	-0.0433785	0.808089	-	0.403415	0.0240028	-	0.438797	0.0379849
X183_01316	-	0.0850158	0.780974	-	0.127725	0.452343	-	0.451533	0.0485572	-	0.12693	0.488396	-	0.0456926	0.828002	-	0.357926	0.24263	-	0.0408699	0.842055	-	0.317208	0.127275	-	0.00173332	0.987028	-	-0.323063	0.122832
X183_01317	-	0.619493	0.0249645	-	0.643435	0.000121909	-	0.654845	0.0039862	-	0.668161	0.000271218	-	0.0261525	0.934661	-	0.0260824	0.960866	-	0.0473626	0.884565	-	0.00553821	0.997864	-	0.0276167	0.857474	-	0.014285	0.935147
X183_01318	-	0.361229	0.217101	-	0.675192	0.00025823	up	1.03418	1.25658e-05	-	0.50705	0.0109272	-	0.315712	0.216162	-	0.662095	0.0331148	-	0.143455	0.567011	-	0.352013	0.0699431	-	-0.165386	0.281976	-	-0.525092	0.0130609
X183_01319	-	1.08118	0.130586	up	1.22455	0.00452367	up	2.24395	0.000206048	up	1.20618	0.000286697	-	0.145462	0.733258	up	1.15066	0.0289001	-	0.122314	0.732184	up	1.01013	0.0264209	-	-0.0158393	0.977119	down	-1.03332	0.0201691
X183_01320	-	-0.207376	0.45713	-	0.154417	0.517694	-	-0.0961222	0.629313	-	-0.0486619	0.749689	-	0.363388	0.159734	-	0.100618	0.778858	-	0.156255	0.597813	-	-0.256437	0.178473	-	-0.200737	0.149905	-	0.0478002	0.833276
X183_01321	-	-0.968831	0.000474697	-	-0.638404	0.000659064	-	0.10398	0.601566	-	-0.640903	0.00196077	-	0.335338	0.182403	up	1.06732	0.000439002	-	0.328516	0.219687	-	0.735803	6.71587e-05	-	-0.000440718	0.95973	-	-0.7436	0.000200538
X183_01322	-	0.211271	0.560986	-	-0.146106	0.613273	-	-0.101417	0.711074	-	-0.0911166	0.670138	-	-0.355832	0.274665	-	-0.323514	0.342939	-	-0.305518	0.272133	-	0.0388613	0.956657	-	0.0572067	0.785477	-	0.0102357	0.915322
X183_01323	-	-0.198432	0.472001	-	-0.316444	0.0644812	-	-0.175249	0.454811	-	-0.0854957	0.650073	-	-0.114629	0.658634	-	0.0151941	0.94395	-	0.112588	0.653195	-	0.134507	0.467211	-	0.23361	0.0846065	-	0.0915642	0.670999
X183_01324	-	-0.215673	0.442182	-	0.157284	0.344416	-	-0.125368	0.604601	-	-0.0460115	0.807929	-	0.3764	0.135343	-	0.0818518	0.777174	-	0.169116	0.512843	-	-0.289797	0.134898	-	-0.200848	0.126159	-	0.0812845	0.718637
X183_01325	-	-0.344725	0.212967	-	-0.135905	0.405251	-	-0.127103	0.570416	-	-0.158768	0.363147	-	0.212102	0.401883	-	0.209444	0.500233	-	0.18568	0.480997	-	0.00208378	0.984188	-	-0.0201909	0.850876	-	-0.0298723	0.8599
X183_01326	-	-0.100753	0.746019	-	0.231232	0.205288	-	0.253746	0.280542	-	-0.0730102	0.782413	-	0.335029	0.209507	-	0.346223	0.283942	-	0.0268355	0.891102	-	0.0163384	0.928472	-	-0.301543	0.0700629	-	-0.325254	0.151264
X183_01327	-	-0.369054	0.168285	-	-0.516407	0.00172708	-	-0.211375	0.312161	-	-0.79799	1.20371e-05	-	-0.142677	0.657768	-	0.152585	0.678091	-	-0.427901	0.212884	-	0.299491	0.222979	-	-0.278907	0.0380617	-	-0.586153	0.0235376
X183_01328	up	2.45016	0.0137273	-	0.548007	0.0105318	up	2.86292	0.012173	up	1.7071	0.0195436	down	-1.90132	0.0384401	-	0.403191	0.625614	-	-0.745991	0.356356	up	2.31218	0.0293095	-	1.16307	0.0768161	-	-1.15819	0.202572
X183_01329	up	1.01412	0.00498835	-	0.903233	0.00136107	-	0.59945	0.0743545	up	1.09791	0.000219929	-	-0.107574	0.730691	-	-0.422608	0.243387	-	0.0837639	0.857317	-	-0.310489	0.263878	-	0.197171	0.458533	-	0.500129	0.0952504
X183_01330	up	Inf	0.00804605	-	-	-	-	Inf	0.271879	-	Inf	0.213873	down	-Inf	0.00253946	-	-1.62176	0.147944	-	-0.724874	0.477899	-	Inf	0.215945	-	Inf	0.190205	-	0.886889	0.707425
X183_01331	-	1.24269	0.713125	-	-Inf	0.656565	up	3.5935	0.0160213	-	3.24618	0.0624087	-	-Inf	0.251198	-	2.35038	0.0547205	-	2.00616	0.147368	up	Inf	0.00165335	up	Inf	0.0103619	-	-0.349389	0.805399
X183_01332	-	Inf	1	-	-	-	-	-	-	-	Inf	1	-	-Inf	0.987704	-	-Inf	1	-	0.171482	1	-	-	-	-	Inf	1	-	Inf	1
X183_01333	up	2.29474	0.00114883	up	2.11815	1.12431e-06	up	3.02712	0.00023865	up	2.86411	1.19574e-29	-	-0.176921	0.623017	-	0.71829	0.229085	-	0.566113	0.116902	-	0.900138	0.0926551	-	0.74948	0.000231139	-	-0.158203	0.655698
X183_01334	-	1.04924	0.254598	-	0.474809	0.00419256	up	1.04362	0.000242648	up	1.36195	0.00128782	-	-0.5754	0.487273	-	-0.0207556	0.997053	-	0.30761	0.650077	-	0.562359	0.0308357	-	0.890473	0.0214528	-	0.31975	0.406237
X183_01335	-	0.644422	0.0732597	-	0.928305	0.00050994	up	1.73194	1.11787e-05	-	0.926667	0.00136288	-	0.286331	0.348242	up	1.0765	0.00211749	-	0.2806	0.415849	-	0.794998	0.00911132	-	0.00048258	0.947633	-	-0.801961	0.0127713
X183_01336	-	0.238455	0.38747	-	0.0756713	0.647613	-	0.193694	0.389718	-	0.24671	0.176847	-	-0.159677	0.521058	-	-0.0528079	0.857024	-	0.00766842	0.991663	-	0.112286	0.55679	-	0.173797	0.18026	-	0.0536204	0.791663
X183_01337	-	-0.0562858	0.837314	-	0.248144	0.157184	-	0.0880434	0.750867	-	-0.126183	0.452608	-	0.30662	0.23328	-	0.135146	0.699135	-	-0.0711877	0.745492	-	-0.165829	0.355308	-	-0.371498	0.00501381	-	-0.213343	0.307176
X183_01338	down	-1.71284	5.19339e-10	down	-2.50109	1.06005e-37	down	-1.36235	2.94551e-08	down	-2.13559	1.79556e-30	-	-0.78423	0.0999278	-	0.345399	0.48365	-	-0.42299	0.362606	up	1.13503	0.0225559	-	0.368077	0.00268602	-	-0.774739	0.100186
X183_01339	-	-0.124361	0.672107	-	-0.35413	0.0404499	-	-0.552925	0.0166858	-	-0.373164	0.0451435	-	-0.226048	0.364516	-	-0.436583	0.160503	-	-0.249094	0.320564	-	-0.205582	0.291916	-	-0.016723	0.88616	-	0.181222	0.395581
X183_01340	-	-0.629338	0.0368205	down	-1.03361	5.95561e-07	down	-1.3827	1.76462e-07	-	-0.98599	8.59282e-06	-	-0.401253	0.150752	-	-0.761848	0.025176	-	-0.357243	0.217697	-	-0.355651	0.158391	-	0.050486	0.813462	-	0.398378	0.13462
X183_01341	-	-0.458418	0.0891849	-	-0.472873	0.0050841	-	-0.494193	0.0272988	-	-0.63913	0.000429127	-	-0.0108952	1	-	-0.0435455	0.908286	-	-0.181095	0.482582	-	-0.0282527	0.871544	-	-0.163987	0.202928	-	-0.143457	0.46305
X183_01342	down	-3.21391	1.28505e-06	down	-2.82337	7.59192e-06	down	-2.5801	2.37394e-05	down	-2.66794	1.79848e-05	-	0.395471	0.115132	-	0.62801	0.041019	-	0.547483	0.033032	-	0.236059	0.199638	-	0.15805	0.240497	-	-0.0855905	0.643398
X183_01343	-	0.98712	0.000840515	up	2.21894	1.06707e-32	up	2.21794	9.40691e-17	up	2.1666	2.88437e-27	up	1.23523	1.60565e-06	up	1.22268	9.19099e-05	up	1.17894	5.39404e-06	-	-0.00829791	0.978989	-	-0.0495285	0.803886	-	-0.0488979	0.816183
X183_01344	-	2.76531	0.262736	-	0.0125344	0.897964	-	-0.227407	0.37675	up	2.56524	0.0335691	-	-2.75694	0.268423	-	-3.01242	0.240503	-	-0.208503	0.898243	-	-0.245909	0.364398	up	2.55658	0.0349754	up	2.79343	0.0244385
X183_01345	-	5.59882	0.143546	up	1.24222	5.45766e-13	-	1.35977	0.101839	up	5.60918	0.00466524	-	-4.36227	0.219045	-	-4.26148	0.225222	-	0.000488623	0.992763	-	0.11087	0.876707	up	4.37128	0.0168345	up	4.25094	0.0184082
X183_01346	-	0.145863	0.583744	-	0.309199	0.0600912	-	0.341857	0.120514	-	0.358634	0.048764	-	0.16627	0.510736	-	0.18682	0.5436	-	0.211814	0.421538	-	0.0257115	0.881279	-	0.051862	0.720848	-	0.0185691	0.958493
X183_01347	-	0.341592	0.361546	up	1.30663	4.90011e-07	-	0.839326	0.00768596	-	0.414929	0.32319	-	0.968722	0.00168046	-	0.490701	0.175866	-	0.0729644	0.816045	-	-0.474398	0.0659558	-	-0.888609	0.00215186	-	-0.42161	0.297041
X183_01348	-	0.0311369	0.914663	-	0.528654	0.0490558	-	0.576008	0.0596109	-	0.0975679	0.677382	-	0.501772	0.124707	-	0.537326	0.143048	-	0.0661368	0.810878	-	0.0397482	0.8649	-	-0.428987	0.124157	-	-0.475761	0.125217
X183_01349	down	-1.46259	2.39541e-06	down	-1.25719	7.80553e-06	-	-0.508495	0.16146	down	-1.23837	2.45e-05	-	0.21029	0.451165	-	0.949315	0.0623294	-	0.225028	0.38706	-	0.744973	0.109677	-	0.0211519	0.79274	-	-0.73131	0.135636
X183_01350	-	0.874237	0.00315406	-	0.93174	2.2722e-06	up	1.05265	2.15642e-05	up	1.39934	1.96721e-11	-	0.0605575	0.832307	-	0.169267	0.598569	-	0.524106	0.052487	-	0.114241	0.572243	-	0.470107	0.00231049	-	0.348135	0.110912
X183_01354	down	-1.4128	4.0768e-06	-	-0.933027	0.000207616	down	-1.27051	3.02503e-05	down	-1.27675	1.88483e-05	-	0.482924	0.056897	-	0.134659	0.630947	-	0.135582	0.554171	-	-0.344667	0.0894314	-	-0.340943	0.0473827	-	-0.00343796	0.993302
X183_01355	-	0.982315	0.00049396	-	0.680024	0.000159983	-	0.594419	0.0115873	-	0.81685	2.80501e-05	-	-0.300033	0.214629	-	-0.397573	0.18866	-	-0.166688	0.47257	-	-0.0917438	0.643273	-	0.139782	0.33356	-	0.223656	0.292175
X183_01356	-	-0.322216	0.242423	-	-0.394208	0.0202378	-	-0.498741	0.0303695	-	-0.317095	0.09005	-	-0.068511	0.792008	-	-0.18483	0.572963	-	0.00444034	0.965959	-	-0.111481	0.591443	-	0.079622	0.534807	-	0.183319	0.380497
X183_01357	-	0.649959	0.0282837	-	0.653825	0.000788343	-	0.874606	0.000381695	-	0.343415	0.112489	-	0.0078647	0.96992	-	0.217268	0.496171	-	-0.306475	0.256042	-	0.21402	0.30503	-	-0.308145	0.0549771	-	-0.52976	0.0162613
X183_01358	-	0.305671	0.281454	-	0.124738	0.502406	-	0.297422	0.206459	-	0.097208	0.638291	-	-0.177984	0.47927	-	-0.017213	0.953323	-	-0.209602	0.413206	-	0.166353	0.398241	-	-0.0251314	0.861668	-	-0.199157	0.341965
X183_01359	-	0.166121	0.54012	-	0.247811	0.153473	-	0.242925	0.277785	-	0.621753	0.00112487	-	0.0844001	0.757651	-	0.0670697	0.82744	-	0.454725	0.0904367	-	-0.0122709	0.979956	-	0.376601	0.00781291	-	0.381022	0.0777781
X183_01361	-	-	-	-	-	-	-	-	-	-	Inf	1	-	-	-	-	-	-	-	Inf	1	-	-	-	-	Inf	1	-	Inf	1
X183_01362	-	1.86649	0.240366	-	0.467207	0.651635	-	1.36577	0.0841262	up	1.56973	0.028921	-	-1.39377	0.334182	-	-0.502676	0.691152	-	-0.295399	0.878697	-	0.891503	0.203172	-	1.10499	0.0887072	-	0.206558	0.686465
X183_01364	-	-0.844332	0.0185752	-	0.0924158	0.58801	-	0.204486	0.372582	-	-0.0682527	0.688054	-	0.941056	0.00459964	up	1.04162	0.00150985	-	0.777135	0.0301285	-	0.105418	0.586725	-	-0.158256	0.216755	-	-0.271278	0.177848
X183_01365	-	-0.224284	0.52048	-	0.575206	0.0183116	-	0.880865	0.00183412	-	0.397939	0.108882	-	0.802156	0.00862806	up	1.09769	0.00180863	-	0.621376	0.0449166	-	0.301053	0.201843	-	-0.174	0.577263	-	-0.482421	0.0750657
X183_01366	-	-0.31148	0.245954	-	-0.423473	0.0417052	-	-0.261864	0.214419	-	-0.0949969	0.550926	-	-0.110214	0.669762	-	0.0397288	0.916835	-	0.214607	0.42351	-	0.155718	0.44582	-	0.331144	0.0169845	-	0.167619	0.411898
X183_01367	-	-0.284552	0.34614	-	0.177215	0.302055	-	0.503855	0.0529068	-	0.0267395	0.789701	-	0.465886	0.0765602	-	0.780947	0.014586	-	0.311166	0.225476	-	0.319812	0.170016	-	-0.148155	0.381583	-	-0.475397	0.0900639
X183_01368	-	-Inf	0.692358	-	-Inf	0.665164	-	-Inf	0.69503	-	-Inf	0.674529	-	-	-	-	-	-	-	-	-	-	-	-	-	-	-	-	-	-
X183_01369	-	0.701576	0.0146217	-	0.686732	3.73657e-05	-	0.772288	0.000498142	-	0.829861	4.78812e-06	-	-0.012384	0.904676	-	0.0602138	0.866838	-	0.12686	0.667782	-	0.0782412	0.643432	-	0.145721	0.256544	-	0.0597611	0.796899
X183_01370	up	1.1514	7.31783e-05	up	1.36285	1.96726e-13	up	1.64885	6.71619e-12	up	1.46029	2.71336e-13	-	0.214136	0.418054	-	0.488727	0.121412	-	0.307965	0.246918	-	0.279931	0.144629	-	0.100326	0.47214	-	-0.187397	0.362931
X183_01371	-	0.0627177	0.810382	-	0.328593	0.0498561	-	0.76976	0.000588781	-	0.669466	0.000221806	-	0.268927	0.293889	-	0.698488	0.0246408	-	0.606054	0.018046	-	0.434726	0.0187168	-	0.343515	0.00688002	-	-0.0989458	0.614413
X183_01372	-	0.423433	0.188605	-	0.628427	0.00654428	-	0.923589	0.000588626	-	0.937029	0.000250455	-	0.208428	0.485699	-	0.49142	0.134513	-	0.513709	0.0991689	-	0.287285	0.181818	-	0.311089	0.148285	-	0.0162122	0.928919
X183_01373	up	1.38604	0.0213951	up	1.9106	0.000717889	up	1.75577	0.00108964	up	1.94878	0.000189074	-	0.529005	0.207236	-	0.362618	0.444757	-	0.564065	0.268555	-	-0.162757	0.685578	-	0.0398286	0.98596	-	0.19544	0.751859
X183_01374	up	1.58263	0.0126666	-	0.981196	2.87585e-08	up	1.21353	0.00155973	up	1.12382	7.58687e-05	-	-0.598169	0.253223	-	-0.375675	0.485243	-	-0.459476	0.389921	-	0.228189	0.486512	-	0.145752	0.541247	-	-0.0906962	0.813764
X183_01385	-	-	-	-	-	-	-	-	-	-	Inf	1	-	-	-	-	-	-	-	Inf	1	-	-	-	-	Inf	1	-	Inf	1
X183_01386	down	-Inf	0.0484483	down	-Inf	0.0374095	down	-Inf	0.0482461	down	-Inf	0.0423457	-	-	-	-	-	-	-	-	-	-	-	-	-	-	-	-	-	-
X183_01387	down	-6.857	1.30596e-14	down	-5.04902	3.51847e-15	down	-4.65503	1.60496e-12	down	-4.99092	7.68742e-14	-	1.81698	0.600999	-	2.20506	0.416013	-	1.86737	0.605328	-	0.38503	0.953964	-	0.0595003	1	-	-0.330641	1
X183_01394	-	-0.470022	0.159495	up	1.11773	4.21741e-07	up	1.06704	8.62667e-05	-	0.78089	0.0019332	up	1.58979	4.48321e-08	up	1.52791	9.03231e-06	up	1.24883	3.29242e-05	-	-0.0566837	0.786095	-	-0.333928	0.109747	-	-0.284703	0.285688
X183_01395	-	-0.299305	0.491022	-	0.874488	0.00413254	up	1.07918	0.00143675	-	0.649742	0.0401887	up	1.17663	0.000848566	up	1.36911	0.000464787	-	0.946751	0.0108379	-	0.197907	0.487351	-	-0.222446	0.50111	-	-0.428157	0.196508
X183_01396	-	-0.314342	0.260573	-	0.233984	0.170162	-	0.369579	0.107356	-	0.00142696	0.997347	-	0.551253	0.029035	-	0.675565	0.0310167	-	0.314916	0.222225	-	0.129708	0.514406	-	-0.22985	0.0888726	-	-0.367295	0.0762641
X183_01397	-	-0.564479	0.0408373	-	0.0413787	0.789138	-	0.150008	0.497978	-	-0.248355	0.174308	-	0.60927	0.0142424	-	0.706434	0.0220264	-	0.31556	0.209768	-	0.101943	0.592453	-	-0.287359	0.0257393	-	-0.396878	0.0484818
X183_01407	-	-Inf	0.47229	-	-1.86599	0.702089	-	-Inf	0.474493	-	-Inf	0.454669	-	Inf	1	-	-	-	-	-	-	-	-Inf	1	-	-Inf	0.994722	-	-	-
X183_01413	down	-2.49013	3.07978e-08	down	-2.10306	5.12666e-09	down	-1.92014	7.77223e-07	down	-3.27709	1.79864e-14	-	0.390021	0.48422	-	0.564527	0.364608	-	-0.78674	0.271702	-	0.180603	0.809238	-	-1.17184	0.0576162	-	-1.35941	0.0702285
X183_01414	-	0.205234	0.452531	-	-0.0581394	0.770425	-	-0.214787	0.371171	-	0.124212	0.538583	-	-0.260241	0.304666	-	-0.428819	0.169722	-	-0.0816369	0.711753	-	-0.16326	0.409696	-	0.184845	0.232657	-	0.340383	0.119325
X183_01415	-	0.169646	0.533594	-	-0.0497646	0.802985	-	-0.347161	0.157223	-	-0.118142	0.559025	-	-0.216101	0.38899	-	-0.525491	0.0963406	-	-0.288408	0.262169	-	-0.304085	0.144052	-	-0.0658535	0.663689	-	0.230432	0.309198
X183_01416	-	-0.554926	0.0677043	-	-0.620912	0.0025216	-	-0.710862	0.00452491	down	-1.09915	1.94781e-06	-	-0.0622375	0.821668	-	-0.161548	0.586871	-	-0.54407	0.0739271	-	-0.0939147	0.674421	-	-0.475443	0.0240267	-	-0.389121	0.318607
X183_01417	-	0.778411	0.0744372	-	0.31429	0.428502	-	0.730756	0.0811686	-	0.370343	0.414081	-	-0.459704	0.233082	-	-0.053011	0.875438	-	-0.407039	0.285073	-	0.411611	0.357726	-	0.0585052	0.975434	-	-0.361663	0.393653
X183_01418	-	0.326687	0.590606	-	0.495551	0.103998	-	0.542743	0.119296	-	0.796995	0.0236157	-	0.173992	0.689644	-	0.213081	0.675448	-	0.472844	0.348924	-	0.0425934	0.934709	-	0.30486	0.39212	-	0.25421	0.526189
X183_01419	-	-0.390299	0.153204	-	-0.596561	0.00121909	-	-0.0283488	0.849866	-	0.103546	0.816944	-	-0.203078	0.472817	-	0.355067	0.259593	-	0.493741	0.259797	-	0.563426	0.0249399	-	0.703708	0.113238	-	0.13155	0.742011
X183_01420	down	-1.98913	9.41047e-10	down	-1.18929	4.55361e-06	down	-1.9091	3.12785e-09	down	-2.69665	8.05463e-15	-	0.804049	0.00980386	-	0.0724224	0.867443	-	-0.707245	0.0492223	-	-0.726771	0.00592783	down	-1.50466	4.15558e-09	-	-0.786011	0.0376801
X183_01421	down	-1.14037	3.23095e-05	-	-0.260367	0.107929	-	-0.493183	0.0295646	-	-0.408682	0.0181824	-	0.882353	0.000345426	-	0.636911	0.0314455	-	0.730033	0.00387354	-	-0.240847	0.297453	-	-0.145837	0.212159	-	0.0872589	0.779354
X183_01422	-	-0.409334	0.14785	-	-0.199261	0.249548	-	-0.446811	0.0580321	-	-0.466055	0.0166376	-	0.212402	0.423919	-	-0.0470161	0.892992	-	-0.0581335	0.823154	-	-0.25427	0.224024	-	-0.26399	0.0908717	-	-0.0174187	0.919717
X183_01423	down	-Inf	0.0466011	down	-Inf	0.0358223	down	-Inf	0.046269	down	-Inf	0.0406155	-	-	-	-	-	-	-	-	-	-	-	-	-	-	-	-	-	-
X183_01424	-	-0.156183	0.573494	-	-0.341666	0.0604968	-	-0.669842	0.00502688	-	-0.542529	0.00594463	-	-0.181167	0.498509	-	-0.520289	0.10471	-	-0.385831	0.150988	-	-0.335203	0.101685	-	-0.198524	0.195313	-	0.129164	0.56888
X183_01425	-	1.81416	0.0974887	-	-0.124249	0.462753	-	0.0763801	0.770776	-	-0.407776	0.0436371	-	-1.93212	0.080525	-	-1.73991	0.10243	-	-2.219	0.0589938	-	0.19407	0.333552	-	-0.280754	0.091984	-	-0.482244	0.0371285
X183_01426	-	0.362697	0.174861	-	0.695151	1.75824e-05	-	0.75643	0.000482282	-	0.893629	4.46072e-07	-	0.336352	0.17855	-	0.385642	0.197699	-	0.530888	0.0353968	-	0.0535917	0.713902	-	0.200839	0.101621	-	0.139719	0.518621
X183_01427	up	1.28304	6.10431e-06	up	1.27118	1.74541e-13	up	1.75526	4.08939e-14	up	1.84849	1.85733e-13	-	-0.0081963	0.997914	-	0.46519	0.131923	-	0.565304	0.024784	-	0.478623	0.0119116	-	0.580115	0.00268448	-	0.0933016	0.639455
X183_01428	up	1.30585	4.46611e-06	up	1.30691	6.77211e-14	up	1.73393	1.07196e-13	up	1.70263	3.12316e-19	-	0.00445989	0.974326	-	0.421031	0.175112	-	0.396688	0.119888	-	0.421869	0.027052	-	0.398689	0.00542406	-	-0.0311728	0.8862
X183_01430	-	-Inf	0.692358	-	0.438252	1	-	-Inf	0.69503	-	-1.41571	0.921815	-	Inf	0.495195	-	-	-	-	Inf	1	-	-Inf	0.525605	-	-1.84798	0.785095	-	Inf	1
X183_01431	up	1.269	0.000102568	up	1.78565	4.43206e-17	up	1.3713	3.61757e-07	-	0.881584	0.000223163	-	0.517964	0.0530763	-	0.091137	0.820679	-	-0.390197	0.172317	-	-0.420721	0.0379601	-	-0.901412	1.59287e-06	-	-0.488405	0.0465163
X183_01436	-	-0.343043	0.277116	-	0.178217	0.472389	-	-0.211435	0.320052	-	0.200972	0.331379	-	0.522252	0.0727099	-	0.119798	0.658699	-	0.540608	0.0290805	-	-0.396561	0.0295795	-	0.0250946	0.938884	-	0.413805	0.0396326
X183_01437	-	-0.236502	0.438589	-	0.280654	0.204281	-	0.0366179	0.921936	-	0.364436	0.099666	-	0.518011	0.0330327	-	0.261742	0.386083	-	0.597903	0.0181351	-	-0.250022	0.160786	-	0.0864171	0.561903	-	0.328662	0.101873
X183_01438	-	-0.155672	0.566664	-	0.0791522	0.647557	-	-0.054368	0.793121	-	-0.108185	0.517311	-	0.237306	0.339927	-	0.0919628	0.770023	-	0.0462185	0.880619	-	-0.14007	0.446628	-	-0.184792	0.143168	-	-0.0523266	0.777027
X183_01439	-	-0.878962	0.00294454	-	-0.781144	5.73629e-05	-	-0.761858	0.00208836	-	-0.57489	0.00352866	-	0.102007	0.705916	-	0.109415	0.73114	-	0.304519	0.32622	-	0.0117585	0.954379	-	0.208298	0.455323	-	0.18867	0.503555
X183_01440	-	-0.108808	0.776312	-	-0.231515	0.194737	-	-0.733337	0.00212067	-	-0.479406	0.0150332	-	-0.121634	0.714327	-	-0.636793	0.135211	-	-0.373794	0.329974	-	-0.508425	0.0137828	-	-0.245489	0.11933	-	0.255218	0.251613
X183_01441	up	1.27521	0.000154955	-	0.680524	0.00943027	-	0.342097	0.286465	-	0.805456	0.00432862	-	-0.591929	0.0458629	-	-0.942917	0.00694814	-	-0.471323	0.110533	-	-0.345464	0.188571	-	0.12664	0.655699	-	0.464616	0.109194
X183_01442	-	0.447262	0.119581	-	0.848375	3.46702e-06	-	0.182173	0.44813	-	0.303861	0.152374	-	0.402859	0.117619	-	-0.276644	0.385301	-	-0.14572	0.566821	-	-0.673677	0.000772433	-	-0.54212	0.000168374	-	0.123698	0.627147
X183_01443	-	0.398466	0.184129	-	0.480404	0.00434445	-	-0.0365532	0.897163	-	0.296789	0.109683	-	0.0838808	0.782452	-	-0.44654	0.172231	-	-0.104075	0.681759	-	-0.524395	0.00621898	-	-0.181309	0.160495	-	0.335324	0.109393
X183_01444	-	0.140177	0.619121	-	0.353758	0.0375695	-	0.20831	0.347027	-	0.221828	0.253633	-	0.215267	0.392911	-	0.0570589	0.83336	-	0.0796112	0.786152	-	-0.152792	0.445235	-	-0.129139	0.290479	-	0.0159598	0.992136
X183_01445	up	Inf	6.7382e-11	up	Inf	3.2736e-07	up	Inf	6.76029e-06	up	Inf	1.70317e-17	down	-2.30097	0.000481636	down	-2.55985	0.000211509	-	-0.774083	0.108136	-	-0.256785	0.687782	up	1.53296	0.000169397	up	1.78231	7.10344e-05
X183_01446	up	Inf	0.000354395	-	Inf	0.55814	-	Inf	1	-	Inf	0.109586	down	-3.17808	0.00279924	down	-4.81215	0.000471791	-	-1.7243	0.0815324	-	-1.63608	0.80579	-	1.46138	0.44803	-	3.08888	0.215068
X183_01447	up	1.10725	0.000562427	up	1.41083	2.17022e-10	up	1.33625	1.07862e-06	-	0.628473	0.0134922	-	0.306778	0.251798	-	0.22067	0.511771	-	-0.479765	0.101913	-	-0.0803025	0.67591	-	-0.780236	3.04626e-05	-	-0.707395	0.00396162
X183_01448	down	-2.23979	5.93464e-14	-	0.0193466	0.932179	down	-1.57415	3.13203e-08	down	-2.79225	2.92832e-37	up	2.26111	0.0373803	-	0.659321	0.316544	-	-0.554193	0.295306	-	-1.59539	0.103643	down	-2.80863	0.020054	-	-1.22042	0.111363
X183_01449	-	-0.854242	0.00201652	-	-0.798321	1.27894e-06	-	-0.576679	0.0105481	-	-0.48047	0.00734817	-	0.0590314	0.824262	-	0.268767	0.370461	-	0.373063	0.141798	-	0.214536	0.226422	-	0.320504	0.0116392	-	0.0983244	0.653067
X183_01450	up	2.13075	1.36445e-13	up	1.65212	8.14763e-21	up	1.28033	4.69113e-08	up	1.02367	1.09575e-07	-	-0.476015	0.0498911	-	-0.859695	0.00466154	down	-1.10828	1.22532e-05	-	-0.378076	0.0422718	-	-0.626004	2.72873e-06	-	-0.255522	0.218292
X183_01451	-	0.576472	0.443952	up	2.27224	0.0067863	up	3.26939	5.74475e-13	up	2.81093	2.78464e-09	up	1.69377	0.0334874	up	2.67698	1.43124e-09	up	2.22866	3.00692e-06	-	0.990342	0.016969	-	0.542306	0.244323	-	-0.455448	0.142379
X183_01452	-	-0.445932	0.115494	-	-0.431398	0.0203314	-	-0.58386	0.0144888	-	-0.512503	0.00969653	-	0.0184528	0.90612	-	-0.145512	0.664785	-	-0.0668964	0.822682	-	-0.159555	0.421516	-	-0.0791262	0.613505	-	0.0727652	0.749291
X183_01453	-	-0.328647	0.211249	-	0.0211295	0.884232	-	-0.117627	0.609151	-	-0.0387021	0.806847	-	0.352988	0.134982	-	0.20265	0.470415	-	0.289113	0.234417	-	-0.145709	0.435804	-	-0.0573942	0.600003	-	0.0805591	0.721104
X183_01454	-	-0.0191407	1	-	-0.441808	0.605866	-	0.153671	0.85655	-	0.211107	0.807394	-	-0.415794	0.588705	-	0.166793	0.866877	-	0.231831	0.822251	-	0.586794	0.427478	-	0.652894	0.405859	-	0.0581508	1
X183_01455	-	0.33956	0.200407	-	0.432396	0.00852558	-	0.369116	0.0943264	-	0.452	0.0118921	-	0.0954343	0.736054	-	0.0200374	0.972019	-	0.111218	0.699298	-	-0.0695515	0.713275	-	0.0222529	0.871777	-	0.0840506	0.683127
X183_01456	-	-	-	-	-	-	-	Inf	1	-	Inf	0.366364	-	-	-	-	Inf	0.998738	-	Inf	0.34366	-	Inf	0.986988	-	Inf	0.332359	-	2.11747	0.562952
X183_01458	-	-	-	-	-	-	-	-	-	-	Inf	0.785198	-	-	-	-	-	-	-	Inf	0.760998	-	-	-	-	Inf	0.750112	-	Inf	0.75975
X183_01459	-	-0.0434474	0.918568	-	0.349882	0.0775063	-	0.513369	0.0362046	-	0.260822	0.218779	-	0.396538	0.149523	-	0.548336	0.0906547	-	0.303765	0.287576	-	0.156683	0.442272	-	-0.0865672	0.625215	-	-0.250437	0.260354
X183_01460	-	-0.583426	0.125165	-	-0.217211	0.438142	-	0.482309	0.0968595	-	-0.453634	0.138607	-	0.369997	0.302378	up	1.0573	0.0044244	-	0.12899	0.753379	-	0.693255	0.00865027	-	-0.234571	0.428908	-	-0.935283	0.00131978
X183_01461	down	-1.94678	3.32156e-07	down	-1.83209	1.45813e-07	down	-1.99022	5.23963e-08	down	-2.05941	2.543e-08	-	0.120331	0.74526	-	-0.0483632	0.878286	-	-0.110924	0.772416	-	-0.164469	0.483286	-	-0.225001	0.297135	-	-0.0681069	0.848789
X183_01462	-	0.18261	0.533358	-	-0.172565	0.301707	-	-0.420191	0.065524	-	-0.5054	0.0080054	-	-0.352374	0.163187	-	-0.611423	0.0501626	-	-0.688865	0.00854482	-	-0.25429	0.200326	-	-0.330023	0.0268828	-	-0.0834982	0.706798
X183_01463	-	0.505933	0.172564	-	0.1906	0.236696	-	0.305466	0.146615	-	0.628743	0.000288354	-	-0.310442	0.368566	-	-0.206204	0.578714	-	0.123672	0.617397	-	0.107634	0.506977	-	0.440674	0.000246476	-	0.325575	0.0980714
X183_01464	-	0.266347	0.432036	-	-0.775202	3.19819e-05	-	-0.827484	0.000601193	-	-0.912844	8.93747e-06	down	-1.03623	0.0173147	down	-1.09938	0.0134412	down	-1.17772	0.010772	-	-0.0590886	0.780256	-	-0.13537	0.467867	-	-0.0837578	0.762585
X183_01465	up	1.11406	7.38119e-05	up	1.25386	2.55172e-07	-	0.0810897	0.720537	up	1.21887	2.69701e-11	-	0.142116	0.563967	down	-1.04229	0.000910244	-	0.103332	0.66209	down	-1.17935	6.92102e-07	-	-0.032042	0.881756	up	1.13965	1.84518e-08
X183_01466	-	-0.176212	0.616775	-	-0.850108	0.00117787	-	-0.595069	0.0441272	-	-0.926359	0.000911177	-	-0.670227	0.0337205	-	-0.426575	0.219508	-	-0.750456	0.0246582	-	0.24888	0.429041	-	-0.0739382	0.803355	-	-0.330575	0.311733
X183_01467	up	1.35025	0.0111227	-	0.400812	0.0170216	-	0.875222	0.000109566	-	0.847802	3.44017e-06	-	-0.943967	0.0486825	-	-0.479157	0.258327	-	-0.500829	0.243972	-	0.468757	0.013425	-	0.449463	0.00054278	-	-0.0270953	0.920303
X183_01468	up	1.58699	0.0209132	-	0.562436	0.000528592	-	0.757538	0.00362132	-	0.746554	1.96149e-05	-	-1.01841	0.0908537	-	-0.83229	0.151197	-	-0.83838	0.152117	-	0.189929	0.447365	-	0.186432	0.106427	-	-0.0113474	0.957967
X183_01469	-	0.899174	0.0549949	-	0.901819	0.0232979	up	1.19837	0.0470702	-	0.206987	0.719705	-	0.00447256	1	-	0.289136	0.612779	-	-0.694464	0.110396	-	0.291965	0.571326	-	-0.692992	0.0644431	-	-0.99218	0.0985406
X183_01470	-	-0.616383	0.221089	-	-0.424463	0.319876	-	0.0315393	0.975248	down	-1.0595	0.0368317	-	0.19279	0.7197	-	0.637311	0.18742	-	-0.446618	0.5154	-	0.450809	0.2898	-	-0.631612	0.270231	down	-1.0896	0.0321311
X183_01471	-	0.0513192	0.862318	-	-0.390407	0.105149	-	-0.861472	0.000450682	-	-0.771956	0.000425965	-	-0.438476	0.0857484	-	-0.919731	0.00262585	-	-0.823867	0.00165176	-	-0.475847	0.0697621	-	-0.37932	0.101359	-	0.0891085	0.608828
X183_01472	-	-0.573754	0.0521422	-	-0.357572	0.0709831	-	-0.783507	0.00247344	down	-1.10782	1.05616e-06	-	0.219483	0.416036	-	-0.21764	0.549223	-	-0.534733	0.0791058	-	-0.43287	0.0642351	-	-0.747851	0.000159995	-	-0.322273	0.202684
X183_01473	-	-0.237767	0.395684	-	-0.487836	0.00422201	-	-0.677342	0.00320123	-	-0.506719	0.00611371	-	-0.247157	0.326411	-	-0.448934	0.153447	-	-0.270068	0.28897	-	-0.196774	0.319693	-	-0.0164182	0.894963	-	0.172677	0.422934
X183_01474	-	-0.436688	0.227469	-	0.0864507	0.802049	-	-0.238724	0.380688	-	0.00446721	0.941291	-	0.52389	0.0320985	-	0.186294	0.534893	-	0.437878	0.0821389	-	-0.331441	0.0676367	-	-0.079299	0.47489	-	0.24423	0.222803
X183_01475	-	0.27457	0.532923	-	-0.106715	0.886734	-	0.0460039	0.923779	-	-0.13935	0.860464	-	-0.37666	0.387646	-	-0.234787	0.599203	-	-0.414484	0.399902	-	0.14761	0.783543	-	-0.0311999	1	-	-0.185853	0.756975
X183_01476	-	-0.395161	0.157417	-	-0.420704	0.00917648	-	-0.55527	0.0120995	-	-0.23083	0.1795	-	-0.0237976	0.900149	-	-0.171501	0.562095	-	0.161853	0.570602	-	-0.141514	0.453002	-	0.192183	0.129678	-	0.32601	0.106332
X183_01477	-	-0.252259	0.478342	-	0.0725191	0.68446	-	-0.457637	0.0369162	-	-0.116418	0.454795	-	0.32594	0.303572	-	-0.217378	0.528055	-	0.13311	0.746632	-	-0.536785	0.00374913	-	-0.186388	0.114307	-	0.342603	0.0946678
X183_01478	-	-0.297319	0.285408	-	-0.311621	0.0647472	-	-0.183131	0.403103	-	-0.0939359	0.619441	-	-0.011131	0.973243	-	0.10607	0.749162	-	0.202597	0.421521	-	0.122718	0.549028	-	0.220109	0.0888059	-	0.0897865	0.618938
X183_01479	-	0.0307392	0.896024	-	-0.153458	0.372709	-	-0.155101	0.498383	-	-0.106296	0.553554	-	-0.181282	0.463462	-	-0.195017	0.521681	-	-0.138153	0.564709	-	-0.00826485	0.961001	-	0.0495183	0.74355	-	0.0500866	0.822394
X183_01480	down	-1.29448	0.0249489	down	-1.40178	0.0187212	down	-1.37737	0.0208047	-	-1.07917	0.0515883	-	-0.103708	0.715838	-	-0.0910469	0.801382	-	0.215387	0.483944	-	0.0174999	0.932431	-	0.325622	0.121293	-	0.300535	0.25458
X183_01481	down	-7.5263	2.25968e-29	down	-7.44576	2.55549e-28	down	-6.68877	7.14759e-25	down	-4.93826	4.27486e-17	-	0.0864796	0.764675	-	0.831631	0.171409	up	2.58956	7.05768e-23	-	0.747202	0.168144	up	2.50966	2.70082e-68	up	1.75471	2.07343e-12
X183_01482	-	0.170109	0.527334	-	0.445336	0.00789351	-	0.45634	0.0394287	-	0.638302	0.000469294	-	0.278458	0.273952	-	0.277652	0.365016	-	0.467644	0.0692769	-	0.00404895	0.954695	-	0.195543	0.132965	-	0.183849	0.379738
X183_01490	-	-Inf	0.980374	-	-Inf	0.967799	-	-Inf	0.982219	-	-Inf	0.964317	-	-	-	-	-	-	-	-	-	-	-	-	-	-	-	-	-	-
X183_01493	-	Inf	1	-	-	-	-	-	-	-	-	-	-	-Inf	0.98771	-	-Inf	1	-	-Inf	0.983776	-	-	-	-	-	-	-	-	-
X183_01495	-	-	-	-	-	-	-	-	-	-	Inf	0.614002	-	-	-	-	-	-	-	Inf	0.588198	-	-	-	-	Inf	0.576343	-	Inf	0.584724
X183_01496	-	-	-	-	-	-	-	-	-	-	Inf	1	-	-	-	-	-	-	-	Inf	1	-	-	-	-	Inf	1	-	Inf	1
X183_01497	-	-	-	-	Inf	0.586477	-	-	-	-	-	-	-	Inf	0.558629	-	-	-	-	-	-	-	-Inf	0.56099	-	-Inf	0.54598	-	-	-
X183_01504	-	-0.0918793	0.937691	-	0.153592	0.81534	-	0.088487	0.902094	-	0.508705	0.345872	-	0.249693	0.694009	-	0.172034	0.797107	-	0.600583	0.304041	-	-0.0728028	0.95748	-	0.357374	0.488569	-	0.42203	0.449473
X183_01505	-	0.323269	0.238066	-	0.0640399	0.705901	-	0.201133	0.376649	-	0.405227	0.0291269	-	-0.256444	0.298222	-	-0.131058	0.657723	-	0.0810356	0.784003	-	0.130876	0.496657	-	0.343832	0.0103718	-	0.205209	0.318094
X183_01506	-	-0.42733	0.709925	-	0.545744	0.445006	-	0.398266	0.682218	up	1.37272	0.00793958	-	0.973427	0.0685917	-	0.814817	0.305407	up	1.79829	2.08997e-05	-	-0.152639	0.639763	-	0.830287	6.34396e-05	-	0.975563	0.00249392
X183_01507	-	0.938389	0.289649	-	1.28016	0.0897754	-	-0.37353	0.796864	up	1.60658	0.0270204	-	0.346147	0.619986	-	-1.31906	0.111451	-	0.666277	0.315155	down	-1.65757	0.0311885	-	0.326941	0.59088	up	1.97668	0.00848743
X183_01508	-	-	-	-	-	-	-	Inf	1	-	-	-	-	-	-	-	Inf	0.998739	-	-	-	-	Inf	0.98699	-	-	-	-	-Inf	0.981464
X183_01510	-	0.213415	0.466929	-	0.412823	0.0185599	-	0.130178	0.583459	-	0.411976	0.0310147	-	0.202488	0.400883	-	-0.091077	0.783349	-	0.198004	0.426185	-	-0.288777	0.130474	-	0.00188628	0.99901	-	0.283093	0.169526
X183_01511	-	-0.499164	0.0715652	-	-0.22292	0.191849	-	-0.177584	0.441815	-	0.168816	0.376821	-	0.279661	0.263372	-	0.313144	0.302576	-	0.667341	0.00967482	-	0.0381039	0.827673	-	0.394147	0.00418572	-	0.348201	0.0959613
X183_01512	-	0.0780137	0.769661	-	-0.0124054	0.957123	-	-0.104686	0.664179	-	0.135742	0.456893	-	-0.0878914	0.722662	-	-0.19321	0.535546	-	0.0555607	0.824486	-	-0.099714	0.620332	-	0.15021	0.279058	-	0.242158	0.24102
X183_01513	-	0.82729	0.0220859	-	0.579564	0.000765638	-	0.0248247	0.93903	-	0.411672	0.0314322	-	-0.246122	0.389727	-	-0.813735	0.0278371	-	-0.417879	0.177045	-	-0.561218	0.003133	-	-0.165218	0.196533	-	0.388146	0.0606779
X183_01514	-	0.105026	0.765679	-	0.44474	0.0598861	-	0.901915	0.0644449	-	0.779919	0.000165059	-	0.340584	0.17641	-	0.787194	0.0825767	-	0.672157	0.0084229	-	0.453829	0.264903	-	0.338103	0.00808445	-	-0.123423	0.77825
X183_01515	-	-0.682325	0.0135205	-	-0.622823	0.000168314	-	-0.474447	0.0333256	-	-0.27007	0.126161	-	0.0622515	0.802481	-	0.199103	0.518774	-	0.411265	0.10868	-	0.142457	0.449365	-	0.355427	0.00628572	-	0.205241	0.312574
X183_01516	-	0.0254468	0.909281	-	-0.0965622	0.589334	-	-0.704457	0.00344824	-	-0.921001	5.69787e-06	-	-0.118845	0.613618	-	-0.738749	0.0186551	-	-0.946861	0.000365521	-	-0.614925	0.00300028	-	-0.821944	3.54642e-07	-	-0.214761	0.330326
X183_01517	-	0.045796	0.812473	-	-0.872219	2.64142e-05	down	-1.02125	9.33852e-05	-	-0.771037	0.000533919	-	-0.914061	0.00613317	down	-1.07441	0.00331645	-	-0.81649	0.0123761	-	-0.15529	0.522387	-	0.103558	0.59384	-	0.251519	0.315996
X183_01518	-	0.1451	0.619866	-	-0.102333	0.51476	-	-0.0862844	0.646939	-	0.0759936	0.740387	-	-0.245216	0.316621	-	-0.240173	0.421097	-	-0.0701501	0.757325	-	0.0101878	0.974146	-	0.181344	0.159833	-	0.163533	0.40933
X183_01519	down	-1.17117	2.63499e-05	down	-1.32527	9.49056e-09	-	-0.491089	0.0234998	-	-0.529334	0.00960588	-	-0.151521	0.477763	-	0.671541	0.0335998	-	0.641109	0.0121302	-	0.828084	7.62028e-06	-	0.799101	4.10968e-08	-	-0.0364645	0.89983
X183_01520	-	-0.389382	0.147242	-	-0.199175	0.491833	-	1.49458	0.367481	-	0.00638383	0.962496	-	0.191239	0.422176	-	1.87802	0.288712	-	0.394003	0.117564	-	1.69583	0.327089	-	0.209185	0.357405	-	-1.49465	0.371061
X183_01521	-	0.296982	0.499466	-	-0.257242	0.118593	-	-0.719931	0.00144983	-	-0.0476352	0.787332	-	-0.553368	0.2591	-	-1.02982	0.0689681	-	-0.348053	0.458177	-	-0.469464	0.0136964	-	0.212428	0.19951	-	0.673792	0.000908643
X183_01522	-	-0.00635984	0.975954	-	0.195733	0.283198	-	-0.022545	0.924069	-	0.222499	0.277838	-	0.204292	0.439536	-	-0.0265035	0.940208	-	0.227483	0.416983	-	-0.225937	0.263319	-	0.0294617	0.88407	-	0.247714	0.268985
X183_01523	-	2.37911	0.33044	-	0.170178	0.442315	up	1.39543	0.0201606	-	-0.446114	0.243176	-	-2.19986	0.35633	-	-0.978909	0.59018	-	-2.82066	0.28839	up	1.22201	0.0412123	-	-0.614796	0.0961145	down	-1.84365	0.00800196
X183_01524	up	1.77503	0.000727981	up	1.08464	1.97026e-08	-	-0.0825947	0.751113	-	0.913773	1.14878e-05	-	-0.689165	0.0915376	down	-1.86994	0.000566256	-	-0.864479	0.0469688	down	-1.17454	2.77206e-08	-	-0.168447	0.294649	-	0.998351	9.61614e-06
X183_01526	-	-	-	-	-	-	-	-	-	-	Inf	1	-	-	-	-	-	-	-	Inf	1	-	-	-	-	Inf	1	-	Inf	1
X183_01527	-	0.756936	0.00865373	-	0.0941003	0.603804	-	0.377174	0.107295	-	0.58418	0.00318358	-	-0.65847	0.0116592	-	-0.386662	0.229795	-	-0.172352	0.513611	-	0.275739	0.165549	-	0.492286	0.00118443	-	0.208916	0.348196
X183_01528	up	3.30688	5.0992e-05	up	3.1549	1.15862e-58	up	2.71792	2.22261e-07	up	3.56617	9.3307e-64	-	-0.151994	0.696665	-	-0.603158	0.278136	-	0.255542	0.557788	-	-0.445088	0.0848808	-	0.414105	0.00214041	-	0.851504	0.00034023
X183_01529	-	-0.202264	0.450524	-	-0.373574	0.0287486	-	-0.26105	0.25356	-	-0.118773	0.5189	-	-0.168377	0.514322	-	-0.0675018	0.850999	-	0.0824623	0.729605	-	0.105537	0.565709	-	0.257418	0.0631667	-	0.144232	0.493131
X183_01530	-	-0.187449	0.497879	-	-0.266041	0.12475	-	-0.113413	0.637481	-	0.25662	0.176928	-	-0.0760669	0.776298	-	0.0643247	0.814513	-	0.442913	0.0876817	-	0.145342	0.434485	-	0.525502	0.000158595	-	0.372321	0.0791698
X183_01531	up	1.7783	0.000118716	up	2.11533	1.37179e-08	up	1.98381	2.15872e-06	up	1.91832	1.74652e-06	-	0.336752	0.346651	-	0.193535	0.639523	-	0.1363	0.717069	-	-0.137147	0.674756	-	-0.193457	0.543666	-	-0.064115	0.886153
X183_01532	down	-1.44273	0.0268129	-	1.59802	0.193783	-	-0.738547	0.21715	-	-0.840004	0.125387	up	3.04417	0.0466305	-	0.702357	0.454091	-	0.60493	0.46734	-	-2.33952	0.0937749	-	-2.43356	0.0862449	-	-0.101665	0.940342
X183_01533	-	0.0816988	0.76669	-	-0.229241	0.168945	-	-0.546835	0.0172301	-	-0.00334648	0.96557	-	-0.30865	0.210143	-	-0.638682	0.0409245	-	-0.086621	0.717778	-	-0.324826	0.101712	-	0.228634	0.0915042	-	0.545655	0.00905061
X183_01534	-	-0.306743	0.256562	-	-0.257857	0.116578	-	-0.259811	0.238627	-	-0.249089	0.168506	-	0.051626	0.822084	-	0.0377792	0.894958	-	0.0561738	0.801415	-	-0.00853601	0.956672	-	0.0111983	0.913514	-	0.0120282	0.933421
X183_01535	-	-0.449883	0.149285	-	-0.352721	0.116461	-	-0.82572	0.00782013	-	-0.370228	0.146065	-	0.0988037	0.729379	-	-0.388354	0.424987	-	0.0761127	0.7477	-	-0.482369	0.242316	-	-0.0155541	0.992154	-	0.459551	0.274419
X183_01536	-	0.288357	0.29525	-	0.100124	0.556737	-	0.114081	0.642977	-	0.0353737	0.882348	-	-0.185308	0.455551	-	-0.182484	0.528345	-	-0.253514	0.300591	-	0.00840515	0.989809	-	-0.0618998	0.603982	-	-0.0781864	0.714699
X183_01537	-	0.0486905	0.850004	-	-0.432353	0.0101394	-	-0.600129	0.00863834	-	-0.175406	0.368881	-	-0.476115	0.0762011	-	-0.654878	0.0362473	-	-0.22318	0.402302	-	-0.175069	0.364968	-	0.259142	0.036853	-	0.42682	0.032857
X183_01538	-	0.356726	0.189518	-	0.109708	0.510921	-	0.00329526	1	-	0.299647	0.104526	-	-0.244568	0.315228	-	-0.363385	0.228867	-	-0.0586344	0.778842	-	-0.113251	0.534437	-	0.192351	0.146465	-	0.297771	0.140859
X183_01539	down	-1.00089	0.00779762	-	-0.971868	0.0012351	-	-0.688471	0.0362232	-	0.304955	0.453045	-	0.0307522	0.91469	-	0.301016	0.465666	up	1.30331	0.0113471	-	0.276369	0.453585	up	1.27935	0.0131724	-	0.99442	0.028538
X183_01540	-	0.0128541	0.950203	-	-0.0184978	0.902595	-	-0.0083565	0.986615	-	0.265592	0.139698	-	-0.0280335	0.886082	-	-0.0298628	0.921522	-	0.251966	0.32602	-	0.00316359	0.957602	-	0.286504	0.0249487	-	0.275694	0.17273
X183_01541	-	0.728974	0.0195864	-	0.159336	0.32275	-	0.593138	0.00635521	-	0.708941	5.29459e-05	-	-0.566578	0.0531356	-	-0.145057	0.592171	-	-0.0206599	0.866942	-	0.426853	0.0172026	-	0.5521	5.07629e-06	-	0.117802	0.55972
X183_01542	down	-1.01066	0.000431171	down	-1.10815	3.62652e-07	-	-0.650433	0.00516863	-	-0.540423	0.011331	-	-0.0924207	0.709436	-	0.354338	0.270383	-	0.471061	0.0660372	-	0.451189	0.0237473	-	0.569943	6.02522e-05	-	0.111193	0.534415
X183_01543	-	0.275396	0.318362	-	0.561544	0.000905101	-	0.0846209	0.711331	-	0.270995	0.15103	-	0.288866	0.263345	-	-0.200269	0.513423	-	-0.00573054	0.985247	-	-0.484523	0.0109801	-	-0.288096	0.0313661	-	0.188971	0.341984
X183_01544	-	0.530156	0.062512	up	1.86706	3.7445e-27	up	1.73633	2.02863e-07	up	2.20239	1.23397e-19	up	1.33994	1.01144e-07	up	1.19759	9.18438e-05	up	1.67112	6.32068e-11	-	-0.138045	0.556439	-	0.337818	0.0368652	-	0.468648	0.0513151
X183_01545	up	1.13487	0.00347123	up	1.71004	2.87001e-09	-	0.759391	0.0349199	up	1.07361	0.00145709	-	0.578646	0.0626826	-	-0.384109	0.332204	-	-0.0610389	0.815967	-	-0.958966	0.000649354	-	-0.633592	0.00675958	-	0.317415	0.384704
X183_01546	-	-0.279203	0.51716	-	-0.891846	8.44409e-06	-	-0.820154	0.000386362	-	-0.689117	0.000732445	-	-0.611771	0.265838	-	-0.553465	0.305813	-	-0.413492	0.440013	-	0.0656827	0.722514	-	0.205691	0.326598	-	0.13184	0.524048
X183_01547	-	0.245147	0.384704	up	1.0284	5.96616e-10	-	0.835656	0.000158493	-	0.864001	1.79046e-06	-	0.786769	0.00148905	-	0.582259	0.0520957	-	0.618415	0.0137379	-	-0.200483	0.30591	-	-0.162077	0.194657	-	0.0309436	0.927782
X183_01548	down	-1.90023	1.23424e-06	-	-0.634592	0.0420175	-	-0.489468	0.161733	-	-0.619616	0.0870346	up	1.2699	6.15284e-05	up	1.40173	0.000101418	up	1.27913	9.42765e-05	-	0.136448	0.560305	-	0.0163096	0.870299	-	-0.127507	0.719653
X183_01549	-	0.567148	0.0504575	-	0.671474	0.000719009	-	0.434252	0.0803276	-	0.786331	0.00018339	-	0.108315	0.725	-	-0.141473	0.641519	-	0.2186	0.434766	-	-0.244901	0.257372	-	0.116599	0.482433	-	0.354131	0.111343
X183_01550	-	-0.0228202	0.962123	-	0.128321	0.405304	-	0.00769838	0.913184	-	0.53377	0.00228118	-	0.154299	0.541185	-	0.0211726	0.925559	-	0.555584	0.027539	-	-0.127994	0.523935	-	0.407842	0.000984734	-	0.528182	0.00863604
X183_01551	-	-0.23684	0.448963	-	0.192473	0.473378	-	-0.0697589	0.751775	-	0.451861	0.0686214	-	0.430378	0.0771163	-	0.155816	0.604322	-	0.685959	0.00715449	-	-0.268576	0.136268	-	0.26201	0.084631	-	0.522743	0.00949625
X183_01552	-	0.250045	0.350254	-	0.117538	0.496594	-	-0.083701	0.737698	-	0.222898	0.226459	-	-0.130518	0.568692	-	-0.3448	0.266899	-	-0.029107	0.873902	-	-0.208668	0.29868	-	0.108086	0.402898	-	0.309013	0.141114
X183_01553	-	0.413011	0.126217	-	0.44735	0.00967487	-	0.122916	0.662082	-	0.729826	0.000383157	-	0.0365086	0.929366	-	-0.30157	0.44558	-	0.315699	0.319978	-	-0.333331	0.285496	-	0.28523	0.186401	-	0.610818	0.0676796
X183_01554	-	-0.662322	0.028733	-	-0.542081	0.00896347	-	-0.530822	0.0593898	-	-0.359832	0.0568947	-	0.12235	0.705292	-	0.120588	0.743378	-	0.301091	0.29622	-	0.00311039	0.939276	-	0.184757	0.206174	-	0.174154	0.501631
X183_01555	up	1.28303	0.0276709	up	1.14236	9.75253e-08	up	1.40835	1.38344e-05	up	1.62644	3.26312e-16	-	-0.140207	0.682077	-	0.112281	0.817003	-	0.340491	0.402066	-	0.258746	0.20521	-	0.487117	0.000108818	-	0.22062	0.313281
X183_01556	-	0.884432	0.0266664	-	0.920644	1.0695e-06	up	1.37104	1.44771e-08	up	1.35614	9.76485e-12	-	0.0401438	0.859573	-	0.480929	0.120707	-	0.471943	0.0573909	-	0.445134	0.0253479	-	0.438399	0.00176811	-	-0.0143956	0.984125
X183_01557	-	0.629672	0.178566	-	0.0250035	0.958374	-	1.35222	0.373675	-	0.491192	0.266952	-	-0.603691	0.173041	-	0.714965	0.618376	-	-0.141493	0.811051	-	1.32881	0.387237	-	0.469092	0.252038	-	-0.866846	0.568808
X183_01558	-	-0.222659	0.4269	-	-0.451504	0.00938662	-	0.199635	0.612977	-	0.0799096	0.69325	-	-0.224946	0.378015	-	0.416211	0.329532	-	0.302883	0.25311	-	0.646781	0.144129	-	0.533973	0.000145464	-	-0.120721	0.766256
X183_01559	-	-0.583245	0.0691287	-	0.153221	0.477507	-	0.817607	0.00102986	-	0.432962	0.0517121	-	0.738452	0.0112955	up	1.39015	3.44231e-05	up	1.01447	0.000619145	-	0.658141	0.00267719	-	0.282209	0.109428	-	-0.38372	0.0766342
X183_01560	-	-0.18775	0.535264	-	-0.0741125	0.681987	-	0.442846	0.0887703	-	0.32635	0.0788389	-	0.117701	0.682837	-	0.624448	0.0571574	-	0.514492	0.051935	-	0.512195	0.0625583	-	0.402859	0.00370241	-	-0.116802	0.695126
X183_01561	-	-0.0697027	0.787042	-	-0.16612	0.30311	-	-0.279449	0.205921	-	-0.000958058	0.985251	-	-0.0932861	0.714351	-	-0.218189	0.484238	-	0.0680129	0.78124	-	-0.120172	0.519043	-	0.167706	0.180062	-	0.280209	0.159337
X183_01562	-	-0.148649	0.560237	-	-0.302365	0.102441	-	0.787908	0.391962	-	-0.182714	0.297025	-	-0.150474	0.538237	-	0.93161	0.322423	-	-0.0343095	0.87686	-	1.08909	0.263589	-	0.122367	0.34353	-	-0.974582	0.308038
X183_01563	-	0.0849775	0.754381	-	-0.444982	0.0219566	-	-0.254767	0.309563	-	-0.242419	0.24049	-	-0.526615	0.04207	-	-0.347744	0.270903	-	-0.327409	0.211526	-	0.183872	0.372391	-	0.205612	0.236654	-	0.0138907	0.985375
X183_01564	up	3.61129	5.77948e-07	up	2.58575	0.000111329	up	4.58394	1.7576e-05	up	3.01841	1.08521e-16	down	-1.02264	0.0483398	-	0.968629	0.161505	-	-0.591805	0.172511	up	1.99713	0.0140957	-	0.437234	0.236614	down	-1.56811	0.0362908
X183_01565	-	0.706052	0.013767	-	0.314174	0.0907202	-	0.219832	0.34259	-	0.736916	0.000257714	-	-0.387529	0.132179	-	-0.492884	0.121486	-	0.0317264	0.95111	-	-0.100911	0.645606	-	0.425291	0.00631888	-	0.518539	0.0201471
X183_01566	-	-0.397168	0.175686	-	-0.814396	0.000155638	-	-0.269122	0.309892	-	-0.445014	0.0415836	-	-0.414477	0.170073	-	0.119606	0.668231	-	-0.0487323	0.89017	-	0.538802	0.0204485	-	0.371903	0.0795312	-	-0.174216	0.428568
X183_01567	-	0.577969	0.0380197	-	0.317348	0.0630292	-	0.548506	0.016	-	0.467381	0.011243	-	-0.256877	0.302717	-	-0.0364196	0.895194	-	-0.110566	0.66445	-	0.225369	0.239295	-	0.152643	0.245027	-	-0.0803663	0.710018
X183_01568	-	0.0531601	0.907586	-	0.203454	0.381214	-	0.136745	0.675368	-	0.854576	0.000264836	-	0.154875	0.570526	-	0.0784866	0.846263	-	0.801979	0.00564527	-	-0.0715594	0.719628	-	0.653377	0.000705434	-	0.717119	0.00277057
X183_01569	down	-1.23039	2.94561e-05	down	-1.1543	1.14897e-09	-	-0.836505	0.000458461	-	-0.963813	3.12599e-06	-	0.0796688	0.784096	-	0.386659	0.246473	-	0.265936	0.313019	-	0.312454	0.156337	-	0.193161	0.220434	-	-0.127182	0.666751
X183_01570	down	-1.25427	0.000462504	-	-0.123557	0.603793	-	0.851094	0.00234448	-	0.260485	0.358868	up	1.13251	0.000579632	up	2.09507	8.29898e-09	up	1.51233	9.702e-06	-	0.968629	7.13288e-05	-	0.386484	0.10102	-	-0.589987	0.01757
X183_01571	-	-0.757231	0.0110368	-	0.939959	7.68321e-05	up	1.90947	3.64587e-15	-	0.821116	0.00114492	up	1.69798	6.73685e-10	up	2.65545	1.86641e-15	up	1.57572	7.83202e-08	-	0.963612	7.11753e-07	-	-0.115672	0.571405	down	-1.08715	1.41751e-07
X183_01572	-	0.324967	0.234474	-	0.00754973	0.959797	-	0.179106	0.418213	-	0.35054	0.04693	-	-0.313927	0.204153	-	-0.153594	0.611789	-	0.0250664	0.916125	-	0.165603	0.373998	-	0.345508	0.0052143	-	0.172126	0.371755
X183_01573	-	0.221139	0.615792	-	0.214072	0.479159	-	1.81417	0.151793	-	0.555798	0.00390462	-	-0.00309477	0.990107	-	1.59011	0.191559	-	0.335116	0.250217	-	1.59994	0.191672	-	0.345096	0.108186	-	-1.26299	0.275386
X183_01574	-	-0.336109	0.229258	-	-0.284087	0.0973329	-	-0.412257	0.0760398	-	-0.103699	0.585514	-	0.0554709	0.825339	-	-0.0848589	0.80619	-	0.231712	0.363958	-	-0.135649	0.505968	-	0.182723	0.173384	-	0.310719	0.138077
X183_01575	-	-	-	-	Inf	1	-	Inf	1	-	Inf	1	-	Inf	1	-	Inf	0.998739	-	Inf	1	-	0.143804	1	-	-0.260666	1	-	-0.412332	1
X183_01578	up	1.27549	0.000645129	up	1.44741	3.11335e-11	up	1.88651	2.31256e-07	up	1.83613	1.81006e-08	-	0.176599	0.475971	-	0.604438	0.0561638	-	0.560395	0.0417453	-	0.432281	0.0859911	-	0.390607	0.0612551	-	-0.0489957	0.935935
X183_01579	-	0.109232	0.698939	-	0.117608	0.472543	-	0.17072	0.426127	-	0.70692	8.51955e-05	-	0.0106564	0.950127	-	0.0512836	0.839016	-	0.595877	0.017443	-	0.0461655	0.780536	-	0.592061	3.47535e-06	-	0.538012	0.00760849
X183_01580	-	-0.371366	0.18095	-	-0.365219	0.0950919	-	-0.0262885	0.966173	-	0.0268444	0.847166	-	0.00980642	0.924756	-	0.33691	0.253014	-	0.397576	0.10858	-	0.332139	0.0773304	-	0.394461	0.0033461	-	0.0544842	0.806867
X183_01581	-	-0.155102	0.5661	-	-0.537079	0.00072834	-	-0.100559	0.65207	-	-0.149738	0.404657	-	-0.379042	0.113322	-	0.0462298	0.893943	-	0.00481159	0.974507	-	0.429658	0.0801641	-	0.390322	0.0028197	-	-0.0467466	0.871718
X183_01582	-	-0.0898687	0.760307	-	-0.552719	0.00131623	-	-0.18762	0.390952	-	-0.223425	0.221821	-	-0.460259	0.0627483	-	-0.106761	0.69927	-	-0.134452	0.572701	-	0.358813	0.0781055	-	0.332229	0.0190204	-	-0.0342896	0.88455
X183_01583	-	-0.842345	0.00274539	down	-1.1592	4.85554e-11	down	-1.35081	1.04424e-08	-	-0.737881	9.96646e-05	-	-0.313524	0.228493	-	-0.517496	0.11011	-	0.103622	0.673094	-	-0.199436	0.3496	-	0.423807	0.00351901	-	0.615428	0.00430549
X183_01584	-	-0.00174464	0.982414	-	-0.184483	0.272298	-	-0.211875	0.348107	-	-0.0184129	0.914109	-	-0.179806	0.453317	-	-0.219204	0.463632	-	-0.0176393	0.911668	-	-0.0340743	0.857307	-	0.168475	0.203247	-	0.19495	0.339109
X183_01585	-	0.481813	0.0893004	-	0.854112	1.29415e-05	-	0.581144	0.0134747	-	0.643597	0.000919896	-	0.373862	0.146842	-	0.088482	0.79536	-	0.159759	0.572867	-	-0.280077	0.141587	-	-0.207719	0.113323	-	0.0645538	0.774798
X183_01586	-	0.202611	0.524256	-	0.861041	1.36057e-05	up	1.39021	1.54998e-08	up	1.38385	2.54435e-11	-	0.661535	0.012327	up	1.17933	0.000214227	up	1.18047	1.20429e-05	-	0.522371	0.00884062	-	0.525547	0.000531517	-	-0.0044545	0.981901
X183_01587	-	0.228987	0.427136	-	0.181354	0.29504	-	0.158549	0.513101	-	0.31923	0.0839158	-	-0.0446682	0.871306	-	-0.0785437	0.791628	-	0.0893134	0.708962	-	-0.0287514	0.848562	-	0.140488	0.275928	-	0.161473	0.395924
X183_01588	-	-0.0155242	0.902937	-	-0.279501	0.234281	-	-0.209618	0.345429	-	-0.0507973	0.743175	-	-0.262898	0.332607	-	-0.205085	0.510352	-	-0.0383562	0.904187	-	0.0640002	0.790815	-	0.231391	0.118117	-	0.159395	0.42529
X183_01589	-	0.484809	0.0882836	-	0.258251	0.148791	-	0.491861	0.0747331	-	0.230335	0.224991	-	-0.224875	0.378547	-	-0.00290071	0.958559	-	-0.257261	0.336001	-	0.228827	0.381003	-	-0.0255991	0.895403	-	-0.262004	0.358187
X183_01590	-	-0.172325	0.560933	-	-0.0592486	0.747537	-	-0.118736	0.635762	-	0.0683806	0.790515	-	0.116397	0.677037	-	0.0446872	0.889872	-	0.24011	0.409862	-	-0.067024	0.775537	-	0.129919	0.459709	-	0.189105	0.438124
X183_01591	up	2.08327	0.00639131	-	0.967188	0.000613442	up	3.3885	0.0260683	up	1.71173	5.53492e-05	-	-1.11372	0.0795153	-	1.30061	0.243664	-	-0.372171	0.52079	-	2.4215	0.074113	-	0.748446	0.0379175	-	-1.68167	0.163909
X183_01592	-	-0.318506	0.241728	-	-0.532564	0.00137257	-	-0.362716	0.111273	-	-0.170064	0.374334	-	-0.210388	0.416217	-	-0.0519194	0.895029	-	0.148112	0.52	-	0.163055	0.369456	-	0.365092	0.00348825	-	0.194398	0.323552
X183_01593	-	Inf	1	-	Inf	0.552932	-	Inf	0.575938	-	Inf	0.799499	-	1.70526	0.787512	-	1.8115	0.780535	-	1.01737	1	-	0.118448	1	-	-0.680718	0.977103	-	-0.81176	0.94322
X183_01594	-	-	-	-	Inf	1	-	-	-	-	-	-	-	Inf	1	-	-	-	-	-	-	-	-Inf	1	-	-Inf	0.994722	-	-	-
X183_01596	-	-0.327021	0.238489	-	0.125771	0.496093	-	-0.0434221	0.815047	-	0.442487	0.0169318	-	0.453754	0.0605069	-	0.272189	0.353198	-	0.766496	0.0022908	-	-0.175602	0.340777	-	0.319421	0.0127441	-	0.48724	0.0155906
X183_01597	-	-0.291483	0.295641	-	0.237686	0.295879	-	-0.147397	0.509087	-	0.468646	0.0124401	-	0.530815	0.0285237	-	0.132865	0.619162	-	0.757434	0.00258823	-	-0.39252	0.0345043	-	0.233194	0.136955	-	0.617886	0.00241709
X183_01598	-	-0.357333	0.182862	-	0.087374	0.605192	-	0.260644	0.233166	-	0.292412	0.0992527	-	0.448048	0.0674739	-	0.61017	0.043129	-	0.649274	0.00892313	-	0.166554	0.349602	-	0.207753	0.0919001	-	0.0336054	0.871815
X183_01601	down	-3.52613	3.01917e-28	down	-1.27561	1.01193e-12	down	-2.06878	1.45964e-17	down	-1.31152	9.27731e-12	up	2.25269	6.58171e-15	up	1.44767	3.4661e-05	up	2.21349	1.77969e-13	-	-0.799426	0.000140803	-	-0.0331194	0.770834	-	0.758631	0.000896264
X183_01602	-	0.733183	0.100614	up	1.29245	0.00643542	up	1.61477	1.62155e-06	-	0.599	0.207042	-	0.56439	0.193589	-	0.876484	0.0160534	-	-0.133644	0.90579	-	0.316029	0.216982	-	-0.690187	0.19024	down	-1.01379	0.00156264
X183_01603	-	0.150812	0.585516	-	-0.0324751	0.864119	-	0.34751	0.193525	-	0.475441	0.0114484	-	-0.179595	0.474156	-	0.189853	0.569387	-	0.324379	0.209829	-	0.375232	0.175989	-	0.5105	0.00028829	-	0.127473	0.530867
X183_01604	-	0.140922	0.601129	-	-0.278454	0.0963824	-	-0.0790276	0.738819	-	0.179847	0.308323	-	-0.415193	0.0943082	-	-0.226762	0.460131	-	0.0393707	0.88062	-	0.193017	0.297237	-	0.460924	0.000323338	-	0.260125	0.193654
X183_01605	-	0.784452	0.00409264	-	0.843553	3.35422e-07	-	0.353716	0.11175	-	0.691883	0.000129119	-	0.0615227	0.837308	-	-0.440567	0.145359	-	-0.093935	0.669099	-	-0.496617	0.00758448	-	-0.148985	0.225174	-	0.339842	0.0914544
X183_01606	-	-0.528162	0.0536367	-	-0.6	0.000301566	-	-0.376049	0.0969077	-	-0.348806	0.0568936	-	-0.0680856	0.806872	-	0.144789	0.617042	-	0.179248	0.452742	-	0.217468	0.236319	-	0.253746	0.0432303	-	0.0287653	0.883394
X183_01607	-	1.4111	0.448682	-	-0.781647	2.38908e-06	-	0.00568007	0.982366	-	-0.514627	0.00513054	-	-2.18441	0.309959	-	-1.40235	0.444762	-	-1.92122	0.357333	-	0.783522	0.0846477	-	0.26951	0.027935	-	-0.521674	0.240141
X183_01608	-	-0.388571	0.159263	-	-0.410026	0.0146007	-	-0.350046	0.126766	-	-0.13798	0.46218	-	-0.0181392	0.952497	-	0.0296995	0.901724	-	0.2497	0.315738	-	0.0525835	0.755545	-	0.27433	0.0335737	-	0.214162	0.295881
X183_01609	-	0.173951	0.505496	-	-0.156227	0.362252	-	-0.315844	0.165735	-	-0.0680448	0.716737	-	-0.327171	0.181247	-	-0.499003	0.102485	-	-0.243045	0.320358	-	-0.166316	0.378645	-	0.090603	0.49895	-	0.249177	0.221078
X183_01610	-	-0.177387	0.533739	-	-0.354554	0.0362084	-	-0.443319	0.0498584	-	-0.29558	0.111714	-	-0.174124	0.478636	-	-0.274867	0.366603	-	-0.119266	0.637619	-	-0.0952696	0.611017	-	0.061461	0.631757	-	0.148963	0.450971
X183_01611	-	-0.024741	0.916426	-	0.273	0.12626	-	0.0182513	0.963136	-	0.376115	0.0408585	-	0.299588	0.243552	-	0.032952	0.919624	-	0.398649	0.111187	-	-0.260851	0.177716	-	0.105993	0.364178	-	0.359197	0.0692304
X183_01612	-	0.70859	0.172118	-	0.492969	0.00300178	-	0.230651	0.407074	-	0.497608	0.00510656	-	-0.209991	0.660975	-	-0.483006	0.390442	-	-0.209688	0.681381	-	-0.270421	0.322949	-	0.00680729	0.898508	-	0.269672	0.316442
X183_01613	-	0.0143786	0.937131	-	-0.225157	0.248105	-	-0.43395	0.0757971	-	-0.122969	0.541229	-	-0.236828	0.359436	-	-0.457751	0.144211	-	-0.138428	0.575333	-	-0.215208	0.295686	-	0.104803	0.558338	-	0.312195	0.167197
X183_01614	down	-3.06861	4.46629e-12	down	-2.20157	4.62793e-08	down	-1.75735	5.41617e-06	-	-0.926595	0.00479419	-	0.872853	0.00174131	up	1.30554	0.000741095	up	2.14319	1.75789e-15	-	0.436278	0.178257	up	1.27641	1.00357e-08	-	0.832849	0.00110634
X183_01615	-	0.310473	0.267218	-	0.306382	0.0723079	-	0.0995439	0.67804	-	0.516712	0.00528685	-	-0.00183027	0.988783	-	-0.220579	0.470981	-	0.204761	0.433927	-	-0.213389	0.254054	-	0.213034	0.105651	-	0.418709	0.0387262
X183_01616	-	0.372265	0.226278	-	0.59683	0.00362227	-	0.618973	0.0159273	-	0.676449	0.00206771	-	0.227391	0.399023	-	0.238611	0.467487	-	0.303542	0.276886	-	0.0162522	0.956868	-	0.0824137	0.63759	-	0.0587181	0.795598
X183_01617	-	0.0795077	0.76457	-	0.0604179	0.72483	-	0.138769	0.506387	-	0.331558	0.0638124	-	-0.0150607	0.934761	-	0.0513582	0.85073	-	0.252016	0.315134	-	0.0704477	0.656709	-	0.273587	0.0327705	-	0.195492	0.344543
X183_01618	-	-0.127491	0.645862	-	0.000231112	0.982836	-	0.283085	0.196871	-	0.563083	0.00187574	-	0.131188	0.591829	-	0.402441	0.185694	-	0.690235	0.00660406	-	0.275849	0.137019	-	0.565469	1.48967e-05	-	0.281874	0.166988
X183_01619	-	-0.260276	0.321892	-	0.227575	0.278859	-	0.229705	0.325838	-	0.359377	0.0720077	-	0.489591	0.0501583	-	0.480256	0.118174	-	0.617973	0.0149699	-	-0.00408719	0.995229	-	0.134777	0.283642	-	0.131301	0.51892
X183_01620	-	-0.533298	0.0565065	-	-0.646168	0.000209737	-	-0.818963	0.000409144	-	-0.711182	0.000226767	-	-0.110599	0.665749	-	-0.295379	0.350588	-	-0.180028	0.524284	-	-0.178985	0.374098	-	-0.0626034	0.741509	-	0.10888	0.575983
X183_01621	-	1.63193	0.149406	-	-0.430308	0.0321473	-	3.03724	0.274757	-	0.0626398	0.88743	-	-2.06328	0.0947615	-	1.39564	0.511487	-	-1.5745	0.168134	-	3.47094	0.237186	-	0.496483	0.200444	-	-2.98327	0.286064
X183_01622	-	-0.0856078	0.77905	-	-0.115919	0.492317	-	-0.163351	0.482029	-	0.0972556	0.558023	-	-0.0269144	0.890957	-	-0.085858	0.773484	-	0.182419	0.473115	-	-0.0538861	0.791547	-	0.215795	0.0832312	-	0.262104	0.186127
X183_01623	-	0.00430271	0.982749	-	-0.176062	0.329099	-	-0.450698	0.0576058	-	-0.256187	0.178051	-	-0.176732	0.487602	-	-0.463356	0.142883	-	-0.260817	0.305308	-	-0.28196	0.163854	-	-0.0777708	0.569329	-	0.196391	0.385833
X183_01624	-	-0.692318	0.0128872	-	-0.528633	0.00156263	-	-0.284681	0.21765	-	0.0739932	0.647209	-	0.167564	0.507994	-	0.399933	0.189823	-	0.766254	0.00249385	-	0.236892	0.192006	-	0.605125	2.12929e-06	-	0.360527	0.0726021
X183_01625	-	-0.235471	0.395546	-	-0.112452	0.508887	-	-0.147832	0.495974	-	-0.067763	0.726526	-	0.125966	0.609902	-	0.0794222	0.813486	-	0.166839	0.503104	-	-0.0411235	0.790932	-	0.0472772	0.705624	-	0.0809033	0.648643
X183_01626	-	-0.114114	0.724731	-	-0.319735	0.066649	-	-0.395965	0.0942642	-	0.27888	0.115051	-	-0.202127	0.403874	-	-0.291247	0.350426	-	0.392268	0.133173	-	-0.0841374	0.695734	-	0.600801	5.59586e-06	-	0.677229	0.00102568
X183_01627	-	-0.112029	0.655954	-	-0.000459019	0.997266	-	0.288974	0.192305	-	0.694686	9.65007e-05	-	0.116432	0.655537	-	0.395602	0.184055	-	0.807555	0.00111096	-	0.282957	0.125873	-	0.697455	2.34268e-08	-	0.406672	0.0383604
X183_01628	-	0.264877	0.318971	-	-0.0419556	0.797363	-	0.842503	0.192017	-	-0.144803	0.472216	-	-0.304402	0.201051	-	0.570067	0.391155	-	-0.411089	0.105028	-	0.882279	0.18206	-	-0.10024	0.541524	-	-0.990103	0.152227
X183_01629	-	-0.278507	0.300465	-	-0.573608	0.000533081	-	-0.678933	0.00246612	-	-0.198889	0.262098	-	-0.292783	0.245475	-	-0.409725	0.19046	-	0.0782985	0.747065	-	-0.111709	0.565313	-	0.377749	0.00383644	-	0.481668	0.0173959
X183_01630	-	-0.0367612	0.892754	-	0.131747	0.623049	-	-0.0777876	0.716539	-	0.179438	0.489607	-	0.170217	0.534019	-	-0.0513195	0.830691	-	0.214203	0.450489	-	-0.215633	0.257028	-	0.0503778	0.75649	-	0.2582	0.215603
X183_01631	-	0.0657012	0.804334	-	-0.0355482	0.816752	-	0.339451	0.344717	-	-0.289813	0.129915	-	-0.0995883	0.6899	-	0.2638	0.570125	-	-0.357804	0.231458	-	0.370995	0.288826	-	-0.251612	0.0949611	-	-0.630536	0.0856246
X183_01632	-	-0.098602	0.679897	-	-0.118929	0.597995	-	-0.286761	0.24237	-	0.00627261	0.959907	-	-0.0179003	0.95728	-	-0.197153	0.525207	-	0.103651	0.688506	-	-0.174513	0.343223	-	0.127835	0.345282	-	0.294685	0.145791
X183_01633	-	-0.359902	0.206463	-	0.0182638	0.956739	-	-0.236283	0.325102	-	0.271506	0.201439	-	0.380376	0.145291	-	0.114382	0.709046	-	0.629862	0.0202476	-	-0.260861	0.214925	-	0.255935	0.115865	-	0.509205	0.0232346
X183_01634	-	-0.43838	0.0994728	-	0.0489428	0.846095	-	-0.144752	0.503043	-	0.0452312	0.84939	-	0.489595	0.0481566	-	0.284549	0.335292	-	0.482192	0.053158	-	-0.200485	0.306254	-	-0.000862106	0.974986	-	0.192111	0.349119
X183_01635	-	1.20754	0.604589	-	2.03312	0.172457	-	1.19639	0.627989	-	1.42169	0.614834	-	0.822397	0.638104	-	-0.0228021	1	-	0.207886	0.949217	-	-0.836818	0.502108	-	-0.606672	0.833911	-	0.225303	0.873683
X183_01636	-	0.140079	0.923159	-	0.307962	0.802967	-	0.546457	0.648931	-	-0.750695	0.695786	-	0.172346	0.97599	-	0.399118	0.805614	-	-0.891243	0.531755	-	0.234052	0.915213	-	-1.05651	0.441235	-	-1.29763	0.317251
X183_01637	-	0.234498	0.373113	-	0.0467494	0.770132	-	-0.185952	0.430509	-	0.297019	0.0946588	-	-0.184794	0.433727	-	-0.429853	0.16298	-	0.0614943	0.834842	-	-0.239731	0.21592	-	0.252818	0.0447858	-	0.484812	0.0168869
X183_01638	-	-0.427792	0.122042	-	-0.610074	0.000273484	-	-0.379324	0.0910515	-	-0.103544	0.620548	-	-0.178949	0.479246	-	0.04077	0.897211	-	0.323565	0.184249	-	0.225196	0.237149	-	0.509236	6.07281e-05	-	0.27635	0.1468
X183_01639	down	-1.13632	0.000181608	down	-1.028	4.73653e-07	-	-0.864916	0.000827007	-	-0.726097	0.0011071	-	0.111947	0.690594	-	0.263979	0.398265	-	0.409819	0.134585	-	0.156338	0.529057	-	0.304774	0.0877686	-	0.140931	0.599531
X183_01640	-	-0.441019	0.290185	-	-0.532113	0.129742	-	-0.0865364	0.781878	-	-0.287066	0.444009	-	-0.0841807	0.89601	-	0.351843	0.393554	-	0.155995	0.683678	-	0.439917	0.190897	-	0.246041	0.471314	-	-0.20093	0.604939
X183_01641	-	-0.234206	0.394494	-	-0.339226	0.0379268	-	-0.27568	0.218868	-	0.0313858	0.839754	-	-0.101583	0.675704	-	-0.0494177	0.876202	-	0.265168	0.285903	-	0.0571179	0.742553	-	0.373304	0.00257129	-	0.308448	0.11733
X183_01642	-	-0.514671	0.114708	-	-0.154873	0.511066	-	-0.0303272	0.914638	-	-0.144787	0.631883	-	0.362156	0.224471	-	0.475541	0.168481	-	0.367916	0.208891	-	0.118532	0.646355	-	0.0128524	0.874281	-	-0.113182	0.752819
X183_01643	-	-0.22496	0.3845	-	0.00995124	0.972432	-	-0.093659	0.694883	-	-0.00692107	0.900211	-	0.236923	0.345298	-	0.122282	0.705962	-	0.216771	0.40289	-	-0.109469	0.565842	-	-0.0137363	0.898397	-	0.0880149	0.653069
X183_01644	-	-0.179456	0.526539	-	-0.279561	0.110326	-	-0.125859	0.610346	-	0.195992	0.284319	-	-0.0972976	0.709923	-	0.0438642	0.867724	-	0.374012	0.145435	-	0.146486	0.430121	-	0.477878	0.000484124	-	0.3237	0.122648
X183_01645	-	0.816456	0.0394878	-	0.636448	0.000143961	up	1.2971	0.00455067	up	1.402	7.7489e-07	-	-0.179308	0.563919	-	0.469726	0.319415	-	0.582667	0.0904491	-	0.656877	0.0997818	-	0.768745	0.00147226	-	0.103556	0.74333
X183_01646	up	1.15348	0.00844865	up	1.00403	4.4241e-07	up	1.60287	1.03546e-08	up	2.00083	1.26169e-08	-	-0.148929	0.654846	-	0.438055	0.183475	-	0.844251	0.0150477	-	0.5941	0.00967094	up	1.00014	0.000497504	-	0.39771	0.149611
X183_01647	-	0.0831713	0.775823	-	0.427187	0.0113441	-	0.673526	0.0127572	-	0.716637	0.00479947	-	0.345439	0.313656	-	0.579532	0.150621	-	0.631264	0.0987064	-	0.241634	0.358438	-	0.292549	0.215748	-	0.0425504	0.858277
X183_01648	-	-0.678221	0.0352256	-	-0.257125	0.234592	-	-0.419827	0.124527	-	0.239724	0.293894	-	0.424867	0.15893	-	0.250871	0.478589	-	0.918015	0.0022167	-	-0.169284	0.510493	-	0.499599	0.00896143	-	0.661036	0.00798744
X183_01649	down	-1.9145	4.67983e-08	-	-0.358287	0.0283013	-	0.354038	0.106997	-	0.623094	0.000703285	up	1.55529	6.11848e-05	up	2.2538	9.86419e-12	up	2.53167	1.57507e-13	-	0.706652	0.000131741	-	0.984043	2.34992e-07	-	0.26932	0.170445
X183_01650	down	-1.1739	0.0144857	-	0.353675	0.035784	up	1.33139	1.43603e-08	-	0.990954	5.3763e-07	up	1.52572	0.00061503	up	2.48978	6.0034e-11	up	2.15826	2.25655e-08	-	0.972598	3.34487e-05	-	0.640385	0.00140893	-	-0.340397	0.132345
X183_01651	-	0.943893	0.0760862	-	0.980312	0.0263242	-	0.618156	0.253501	-	0.925426	0.0437431	-	0.039877	0.870356	-	-0.332259	0.497315	-	-0.0197242	0.949673	-	-0.367756	0.382099	-	-0.0530169	0.96533	-	0.307836	0.426265
X183_01652	-	0.436234	0.478029	-	-0.949101	0.10465	-	-0.499054	0.381224	-	-0.782789	0.237017	-	-1.38016	0.0532068	-	-0.940421	0.136459	-	-1.22141	0.150584	-	0.444024	0.545199	-	0.166601	0.803463	-	-0.284474	0.842729
X183_01653	-	0.0466175	0.853005	-	-0.439176	0.00664791	-	-0.503016	0.0189358	-	-0.0135839	0.936233	-	-0.483619	0.048555	-	-0.55891	0.059572	-	-0.0619569	0.790872	-	-0.068906	0.638988	-	0.428151	0.000505912	-	0.48939	0.0100506
X183_01654	-	-0.308116	0.285221	-	-0.410774	0.017846	-	-0.530819	0.0209636	-	-0.198044	0.285983	-	-0.100556	0.672006	-	-0.232867	0.442093	-	0.108179	0.706779	-	-0.126163	0.513484	-	0.215176	0.128494	-	0.333774	0.10946
X183_01655	-	-0.723627	0.00955377	-	-0.946735	3.21171e-08	-	-0.906419	6.15836e-05	-	-0.316163	0.0832637	-	-0.221198	0.386198	-	-0.192644	0.521352	-	0.405437	0.115196	-	0.0350982	0.90072	-	0.633295	3.7083e-06	-	0.590397	0.00351702
X183_01656	-	0.283434	0.30304	-	0.142775	0.405221	-	-0.346024	0.134681	-	0.143324	0.45026	-	-0.138861	0.593781	-	-0.640624	0.0413056	-	-0.142589	0.583203	-	-0.4956	0.010545	-	0.00299866	1	-	0.490778	0.0186266
X183_01657	-	-0.325867	0.21861	-	-0.152625	0.334681	-	-0.271981	0.219075	-	-0.00516433	0.927278	-	0.176047	0.463569	-	0.0449307	0.855793	-	0.319743	0.203406	-	-0.126577	0.516116	-	0.150194	0.257583	-	0.268925	0.194848
X183_01658	-	-0.806132	0.00386852	down	-1.37818	3.43451e-16	-	-0.783922	0.000517515	-	-0.51415	0.00423921	-	-0.568564	0.0209964	-	0.0145269	0.96945	-	0.292173	0.267672	-	0.587887	0.00164021	-	0.86712	6.29071e-11	-	0.27141	0.189835
X183_01659	-	-0.379828	0.202136	-	-0.701762	0.000528582	-	0.00452734	0.995328	-	-0.426736	0.0422149	-	-0.318435	0.258158	-	0.377785	0.258069	-	-0.0468621	0.854913	-	0.701985	0.0276654	-	0.277598	0.146476	-	-0.43189	0.131198
X183_01660	-	0.0953431	0.72932	-	-0.0825409	0.605309	-	-0.401067	0.0729153	-	0.169274	0.357714	-	-0.175744	0.475594	-	-0.506875	0.102415	-	0.0721223	0.787544	-	-0.32571	0.0839625	-	0.254518	0.04572	-	0.572372	0.00457426
X183_01661	down	-2.29909	0.000100231	-	-0.739279	0.0405771	down	-1.95361	2.38236e-05	-	-0.762524	0.0364544	up	1.55818	0.00740599	-	0.327604	0.703812	up	1.52877	0.0136464	down	-1.22251	1.0277e-05	-	-0.0213701	0.856106	up	1.1931	0.000235928
X183_01662	-	0.669008	0.302751	-	-0.154404	0.542221	-	-0.0526015	0.824991	-	-0.967632	0.000812328	-	-0.818994	0.222397	-	-0.727564	0.262287	-	-1.63516	0.0512702	-	0.0969164	0.776002	-	-0.810744	0.00249492	-	-0.915039	0.00306321
X183_01663	-	0.327307	0.231902	-	0.190578	0.281314	-	-0.143316	0.554471	-	0.23684	0.22459	-	-0.133846	0.57556	-	-0.479843	0.11959	-	-0.0916186	0.686157	-	-0.340231	0.0870265	-	0.0484972	0.764701	-	0.381225	0.0759319
X183_01664	-	-0.514354	0.0626289	-	-0.540599	0.00110032	-	-0.607469	0.00720259	-	-0.315663	0.0740288	-	-0.0226922	0.924449	-	-0.101369	0.755749	-	0.198524	0.451631	-	-0.0740516	0.720297	-	0.227543	0.0855326	-	0.293808	0.161219
X183_01665	-	-0.389294	0.177759	-	-0.234469	0.166555	-	-0.125872	0.59247	-	0.135995	0.428145	-	0.1577	0.567419	-	0.253988	0.430446	-	0.524045	0.0432611	-	0.102178	0.578004	-	0.372894	0.00373846	-	0.26304	0.186146
X183_01666	down	-2.36327	2.62536e-05	down	-2.52285	1.14955e-05	down	-2.21423	9.07402e-05	down	-2.49812	2.71451e-05	-	-0.156529	0.905547	-	0.142729	0.864415	-	-0.136221	0.987327	-	0.303587	0.703041	-	0.0274141	0.973339	-	-0.28335	0.789229
X183_01667	up	2.06138	0.000644985	up	1.93535	0.0203726	-	0.874284	0.249782	-	1.25751	0.0663268	-	-0.124333	0.817183	down	-1.19472	0.0199184	-	-0.804454	0.106286	-	-1.06314	0.13352	-	-0.674819	0.291349	-	0.381945	0.542286
X183_01668	-	-0.643815	0.382153	up	4.35296	0.0330959	-	0.764581	0.639972	-	-0.874103	0.364953	up	4.99535	0.0185607	-	1.40193	0.400518	-	-0.231744	0.752198	-	-3.58439	0.0540117	down	-5.22141	0.015571	-	-1.6457	0.364943
X183_01669	-	0.460031	0.0938449	-	0.294126	0.0877605	-	0.21034	0.368544	-	0.478574	0.0113232	-	-0.163277	0.487628	-	-0.258674	0.379809	-	0.0177403	0.993192	-	-0.0899006	0.623835	-	0.187262	0.177578	-	0.269345	0.19215
X183_01670	-	0.61232	0.036545	-	0.515819	0.00723439	-	0.570895	0.0191479	-	0.633913	0.00258718	-	-0.0932966	0.716359	-	-0.0496379	0.878191	-	0.0214183	0.992008	-	0.0482276	0.80617	-	0.120703	0.498821	-	0.0648153	0.830312
X183_01671	-	0.999429	0.00708617	-	0.109366	0.746476	-	-0.55955	0.143953	-	-0.983128	0.00981718	-	-0.887416	0.0078252	down	-1.56664	6.66365e-05	down	-1.98349	8.75906e-07	-	-0.674276	0.0482983	down	-1.08911	0.00199757	-	-0.422811	0.333815
X183_01672	-	0.361909	0.197383	-	0.702588	4.60435e-05	-	0.865919	0.000158803	up	1.04727	1.89715e-08	-	0.34474	0.178873	-	0.49797	0.113527	-	0.686204	0.00784374	-	0.157774	0.40411	-	0.347675	0.00768344	-	0.182107	0.360334
X183_01673	-	-0.136203	0.579078	-	0.401486	0.0208254	-	0.563775	0.0150705	up	1.48722	3.77769e-09	-	0.539912	0.0283196	-	0.691237	0.0246926	up	1.62223	1.86027e-09	-	0.156841	0.428915	up	1.08891	2.68283e-06	-	0.924021	7.72305e-05
X183_01674	-	-0.143063	0.618261	-	-0.114009	0.51649	-	0.104905	0.644894	-	0.349807	0.0599854	-	0.0320555	0.901041	-	0.239291	0.450865	-	0.492378	0.0599863	-	0.212432	0.274385	-	0.466593	0.00443043	-	0.246227	0.232012
X183_01675	-	0.275556	0.324	-	0.373694	0.0324986	-	-0.0705474	0.724754	-	0.270264	0.176903	-	0.100047	0.70563	-	-0.356088	0.237715	-	-0.00693058	0.924744	-	-0.450435	0.0173856	-	-0.100821	0.406096	-	0.342	0.102541
X183_01676	up	1.44223	5.8462e-07	-	0.699119	0.000171151	-	0.44538	0.0684483	up	1.04786	1.69726e-07	-	-0.740165	0.00361705	down	-1.00516	0.00130239	-	-0.395043	0.114936	-	-0.259342	0.185579	-	0.351473	0.0188653	-	0.60288	0.00474362
X183_01677	-	0.136091	0.609758	-	0.287747	0.077124	-	0.264025	0.219951	-	0.297531	0.0941816	-	0.155377	0.530102	-	0.119614	0.684621	-	0.161025	0.524132	-	-0.0309589	0.888622	-	0.0121584	0.931192	-	0.0353697	0.881334
X183_01678	-	0.360539	0.227061	-	-0.0188916	0.86444	-	0.474513	0.296901	-	0.0341231	0.931567	-	-0.378009	0.144032	-	0.105067	0.851324	-	-0.32851	0.217648	-	0.490295	0.258489	-	0.0559864	0.737973	-	-0.441916	0.310017
X183_01679	-	-0.0385282	0.893102	-	0.672087	8.08632e-05	-	0.503937	0.0238958	-	0.530605	0.00365397	-	0.713696	0.00467458	-	0.533937	0.0798981	-	0.568305	0.0246239	-	-0.174876	0.3821	-	-0.138709	0.33006	-	0.0284976	0.893234
X183_01680	-	0.865421	0.0406187	-	0.703412	0.0417948	up	1.01968	0.00577728	up	1.17893	0.000565842	-	-0.159236	0.72584	-	0.144445	0.664496	-	0.311922	0.350527	-	0.308298	0.33062	-	0.47811	0.104816	-	0.161901	0.628494
X183_01681	-	0.15218	0.877451	-	0.279362	0.758227	-	0.0647009	0.990429	-	-0.143226	0.911635	-	0.136245	0.956923	-	-0.0877683	0.939601	-	-0.289703	0.724183	-	-0.220914	0.82976	-	-0.421102	0.610968	-	-0.207415	0.823297
X183_01682	-	0.5084	0.0828388	-	0.621157	0.00240541	-	0.0831458	0.734201	-	0.157945	0.500978	-	0.115002	0.652507	-	-0.43589	0.177813	-	-0.352209	0.17423	-	-0.545852	0.00838355	-	-0.461045	0.00523027	-	0.0771822	0.802982
X183_01683	-	0.158416	0.627906	-	0.198735	0.442791	-	-0.217679	0.519102	-	0.059173	0.767354	-	0.0427742	0.920053	-	-0.38606	0.282749	-	-0.10139	0.808305	-	-0.422858	0.130899	-	-0.137401	0.660911	-	0.278175	0.320031
X183_01684	-	-0.195133	0.512694	-	-0.248191	0.395446	-	-0.0535938	0.86201	-	-0.216312	0.393624	-	-0.048833	0.922888	-	0.135184	0.632056	-	-0.0207904	0.980006	-	0.188672	0.350701	-	0.0343275	0.871052	-	-0.161931	0.429283
X183_01685	-	Inf	0.213893	-	Inf	0.286852	-	-	-	-	Inf	0.261165	-	-0.216008	0.955292	-	-Inf	0.145002	-	-0.0334276	1	-	-Inf	0.255544	-	0.193136	0.916943	-	Inf	0.241683
X183_01695	-	-	-	-	-	-	-	-	-	-	Inf	0.799499	-	-	-	-	-	-	-	Inf	0.774775	-	-	-	-	Inf	0.763211	-	Inf	0.773586
X183_01696	-	-0.122486	0.637907	-	-0.359962	0.0346918	-	0.117541	0.683634	-	-0.225487	0.260042	-	-0.233908	0.361067	-	0.233426	0.481854	-	-0.103588	0.722688	-	0.472636	0.0558659	-	0.136683	0.394495	-	-0.343394	0.235085
X183_01697	-	-0.447862	0.104164	-	-0.364965	0.0302544	-	-0.448314	0.0492844	-	-0.130102	0.485633	-	0.0866972	0.708765	-	-0.00828947	0.998834	-	0.317373	0.203849	-	-0.0900519	0.640006	-	0.237141	0.0662575	-	0.319447	0.115477
X183_01698	-	0.250042	0.735932	-	-0.2273	0.581215	-	-0.452631	0.364047	-	0.639513	0.240908	-	-0.478696	0.454644	-	-0.717968	0.313928	-	0.38435	0.527019	-	-0.232597	0.460855	-	0.870122	0.0622841	up	1.0943	0.0327163
X183_01699	-	0.629089	0.116711	-	0.994028	0.00107886	up	1.43156	1.28861e-05	-	0.36461	0.299651	-	0.36657	0.263833	-	0.793145	0.0280742	-	-0.267173	0.564399	-	0.432293	0.101775	-	-0.626319	0.111328	down	-1.06564	0.000619211
X183_01700	-	0.0382889	0.905355	-	0.0520863	0.773034	-	0.131796	0.583186	-	-0.0785424	0.667092	-	0.0164164	0.941476	-	0.0847493	0.792754	-	-0.118296	0.658062	-	0.074059	0.721337	-	-0.128105	0.34627	-	-0.209867	0.323121
X183_01701	-	-0.152478	0.785194	-	0.0557586	0.905688	-	0.186812	0.754609	-	0.55114	0.142119	-	0.211081	0.637329	-	0.331089	0.571478	-	0.701901	0.0970076	-	0.126438	0.826315	-	0.498017	0.161648	-	0.36428	0.436536
X183_01702	-	-0.156362	0.685956	-	-0.0019264	1	-	0.202727	0.489194	-	0.291835	0.280686	-	0.156249	0.64964	-	0.347915	0.337108	-	0.446054	0.182465	-	0.19779	0.446896	-	0.296604	0.215107	-	0.0907427	0.775177
X183_01703	down	-1.14438	4.54127e-05	down	-2.49683	5.20608e-40	down	-1.16239	2.49263e-06	down	-1.47787	1.93286e-14	down	-1.34691	0.0346733	-	-0.0210953	0.944061	-	-0.331419	0.50519	up	1.32978	0.0264754	up	1.02135	2.17375e-09	-	-0.316028	0.525128
X183_01704	up	1.23142	0.000498445	-	0.891012	0.00127005	up	1.49979	1.42983e-06	-	1.0913	0.0637873	-	-0.335163	0.286682	-	0.263495	0.470734	-	-0.140109	0.865676	-	0.603093	0.0340619	-	0.201755	0.621529	-	-0.408101	0.44386
X183_01705	down	-1.38319	1.66826e-05	-	-0.669852	0.00257588	-	-0.227483	0.376077	-	-0.647794	0.00548753	-	0.71642	0.0166397	up	1.14789	0.000896561	-	0.734187	0.0185597	-	0.436677	0.0680154	-	0.0244776	0.901738	-	-0.419989	0.103609
X183_01706	-	0.610986	0.10776	-	0.173292	0.597491	-	0.276365	0.451505	-	0.280832	0.369231	-	-0.433755	0.200975	-	-0.341635	0.365355	-	-0.330519	0.389202	-	0.0971142	0.791241	-	0.110291	0.675569	-	0.00490868	0.939836
X183_01707	-	0.298027	0.579043	-	-0.274534	0.122058	-	-0.122886	0.573345	-	-0.297523	0.111635	-	-0.567337	0.289083	-	-0.424987	0.402489	-	-0.593829	0.265802	-	0.145568	0.488549	-	-0.0204989	0.846593	-	-0.173723	0.41215
X183_01708	-	0.420767	0.189688	-	0.261453	0.244184	-	0.405197	0.137841	-	-0.288072	0.421157	-	-0.156499	0.594093	-	-0.0234924	0.949452	-	-0.71059	0.0221123	-	0.138065	0.566644	-	-0.547379	0.0682287	-	-0.69235	0.0252952
X183_01709	-	0.956352	0.00134248	up	1.03429	1.82386e-07	up	1.16988	0.000285015	up	1.12096	1.87396e-07	-	0.0812626	0.767191	-	0.206047	0.559314	-	0.164217	0.58846	-	0.130902	0.647551	-	0.0891204	0.64271	-	-0.0496506	0.865216
X183_01710	-	-0.165919	0.642708	-	0.616847	0.00815501	-	0.166531	0.56019	-	-0.358659	0.262787	-	0.786539	0.00804532	-	0.324659	0.359771	-	-0.194025	0.636014	-	-0.456915	0.0628995	-	-0.973715	2.74693e-05	-	-0.523906	0.108912
X183_01711	-	0.130699	0.593403	-	0.0150015	0.912729	-	0.0659473	0.780431	-	0.279298	0.124525	-	-0.111587	0.611381	-	-0.0719087	0.759354	-	0.148674	0.602229	-	0.0451537	0.847371	-	0.26648	0.0486446	-	0.213645	0.272579
X183_01712	-	-0.550469	0.0802467	-	0.39695	0.103952	-	0.639215	0.015304	-	0.369899	0.105181	-	0.950034	0.000892889	up	1.1818	0.000430803	-	0.919319	0.00168106	-	0.236954	0.276466	-	-0.0237909	0.983844	-	-0.268331	0.280369
X183_01713	-	-0.534831	0.0523716	-	-0.308453	0.0559144	-	-0.0457595	0.836554	-	-0.0151094	0.92256	-	0.226875	0.46197	-	0.476692	0.110186	-	0.516095	0.0641814	-	0.25618	0.158599	-	0.296208	0.0176127	-	0.0324111	0.879503
X183_01714	-	0.533171	0.0749173	-	0.493852	0.0176891	-	0.521904	0.0395123	-	0.914805	9.58878e-06	-	-0.0375644	0.900407	-	-0.0216727	0.932419	-	0.379165	0.157018	-	0.0218194	0.963692	-	0.423257	0.00647708	-	0.393652	0.0645841
X183_01715	-	0.350537	0.342521	up	1.45437	5.26617e-15	-	-0.57003	0.0352107	-	0.602692	0.00099331	up	1.10662	5.20325e-05	-	-0.93018	0.0522052	-	0.252156	0.531084	down	-2.03228	9.95959e-20	-	-0.848713	4.76348e-07	up	1.17592	7.98839e-07
X183_01716	-	0.011303	0.975681	-	0.119873	0.483716	-	0.0520443	0.807141	-	0.139772	0.433211	-	0.111207	0.660335	-	0.0312433	0.904342	-	0.127044	0.603811	-	-0.0749521	0.717368	-	0.022472	0.821281	-	0.0897546	0.659487
X183_01717	-	0.798111	0.00484213	up	1.61619	7.67296e-20	up	1.55456	3.42132e-11	up	1.38489	2.58913e-11	-	0.821191	0.00132135	-	0.74847	0.0175799	-	0.586146	0.0238249	-	-0.0676216	0.716008	-	-0.228837	0.0929379	-	-0.168531	0.424199
X183_01718	-	0.919332	0.00145222	up	1.67323	5.72718e-20	up	1.61954	1.41199e-11	up	1.50221	3.60665e-14	-	0.757405	0.00306122	-	0.692344	0.0289488	-	0.582341	0.0261701	-	-0.0599847	0.725034	-	-0.168898	0.219795	-	-0.116327	0.597642
X183_01719	-	-0.563645	0.044029	-	0.399193	0.0445761	-	0.920515	3.76823e-05	-	0.654733	0.000293954	-	0.964884	0.000153133	up	1.47411	2.53099e-06	up	1.21659	2.24984e-06	-	0.515018	0.00458414	-	0.258459	0.103541	-	-0.264067	0.179622
X183_01720	-	0.238412	0.416941	-	0.500843	0.00547646	-	0.291948	0.222217	-	0.320919	0.0934918	-	0.264856	0.287384	-	0.0449195	0.893626	-	0.0813406	0.743287	-	-0.214976	0.244014	-	-0.177116	0.184695	-	0.0302282	0.858387
X183_01721	-	0.0807468	0.880045	-	-0.0356145	0.960992	-	-0.318791	0.389325	-	-0.0683843	0.870679	-	-0.115357	0.809806	-	-0.40947	0.318976	-	-0.151973	0.738998	-	-0.288023	0.424223	-	-0.0306396	0.950192	-	0.250713	0.476804
X183_01722	-	-0.240751	0.41659	-	0.17925	0.338195	-	-0.080737	0.745188	-	-0.128547	0.554007	-	0.423414	0.107689	-	0.152471	0.643105	-	0.111861	0.680842	-	-0.266124	0.193527	-	-0.305344	0.0624971	-	-0.0466349	0.859493
X183_01723	down	-1.03886	0.000220742	-	-0.618522	0.0003714	-	-0.890605	0.000135963	-	-0.615944	0.00124356	-	0.423738	0.0898592	-	0.139707	0.615874	-	0.422095	0.0928455	-	-0.279755	0.166585	-	0.00505601	0.935907	-	0.277123	0.190003
X183_01724	-	1.49942	0.102134	-	0.116923	0.527254	-	0.290209	0.203915	up	1.10953	0.000396072	-	-1.37674	0.118199	-	-1.21167	0.150317	-	-0.38779	0.624002	-	0.167692	0.354344	-	0.995444	0.000973242	-	0.8205	0.0036509
X183_01725	-	0.868019	0.012753	up	3.65312	9.83518e-87	up	2.95926	2.45311e-34	up	3.0261	5.1815e-53	up	2.78976	7.51761e-26	up	2.08519	6.07075e-11	up	2.15911	2.59386e-16	-	-0.701088	0.000184362	-	-0.624427	7.76089e-07	-	0.0691031	0.753457
X183_01726	-	-0.390744	0.312742	-	-0.0287391	0.87644	-	0.585559	0.326054	-	0.337344	0.279789	-	0.362744	0.155617	-	0.966732	0.104398	-	0.725584	0.00531242	-	0.611574	0.251974	-	0.368989	0.00417318	-	-0.250272	0.618626
X183_01727	-	0.0683536	0.807135	-	0.282929	0.0953	-	0.102844	0.64125	-	0.145062	0.459153	-	0.217257	0.386832	-	0.0250283	0.926875	-	0.0755488	0.79414	-	-0.187156	0.332648	-	-0.135373	0.280199	-	0.0441112	0.875547
X183_01728	down	-2.2819	0.00250564	-	-0.6145	0.263069	-	-0.0428077	0.889902	down	-1.48659	0.0261125	up	1.66714	0.00289427	up	2.22735	1.10305e-09	-	0.791492	0.0263464	-	0.566018	0.0787282	-	-0.867548	0.0905554	down	-1.4418	1.71529e-07
X183_01729	-	-0.0768608	0.750654	-	-0.00292599	0.989558	-	-0.0813268	0.729663	-	0.193489	0.295594	-	0.0770453	0.721475	-	-0.0137058	0.995757	-	0.268963	0.273207	-	-0.0857562	0.663743	-	0.198695	0.157407	-	0.276424	0.180545
X183_01730	-	0.333072	0.241301	-	0.52198	0.00189925	-	0.348688	0.124551	-	0.597667	0.00110418	-	0.190812	0.438156	-	0.00556103	0.972272	-	0.262737	0.296887	-	-0.180199	0.340084	-	0.0783965	0.54129	-	0.250988	0.215567
X183_01731	-	0.586102	0.0331578	up	1.31768	1.89596e-06	up	2.2332	2.79084e-22	up	1.48339	1.99219e-16	-	0.734156	0.00343361	up	1.63879	1.69359e-07	-	0.896292	0.000359838	-	0.910248	6.21223e-07	-	0.168771	0.349333	-	-0.748981	0.000157333
X183_01732	-	0.440166	0.324178	up	2.17786	0.00272123	up	2.0249	0.000203684	up	2.70979	1.11203e-41	up	1.73819	0.0120822	up	1.57143	0.00287822	up	2.26627	6.98971e-18	-	-0.160937	0.844883	-	0.535485	0.130407	-	0.688586	0.0226328
X183_01733	-	-0.130684	0.644376	-	-0.24699	0.136569	-	-0.227357	0.339877	-	0.231301	0.180852	-	-0.113193	0.641722	-	-0.106041	0.760385	-	0.360876	0.147652	-	0.0120881	0.884585	-	0.480779	0.000119583	-	0.460978	0.0230014
X183_01734	up	1.96703	0.0177102	-	-0.396624	0.202249	-	0.0947305	0.718045	up	2.45176	1.95783e-13	down	-2.36203	0.00812787	down	-1.88495	0.0264936	-	0.481606	0.296566	-	0.483103	0.0983434	up	2.85085	1.40454e-16	up	2.35971	1.77224e-12
X183_01735	-	2.54185	0.0643426	-	-0.519544	0.319989	-	0.32717	0.442073	up	2.95513	2.44482e-06	down	-3.06055	0.0392361	-	-2.22876	0.0999175	-	0.409215	0.558903	-	0.83828	0.0344914	up	3.47764	1.53593e-07	up	2.63103	1.58178e-05
X183_01736	up	1.26894	1.51139e-05	-	0.883204	9.39476e-08	up	1.40056	0.0106766	up	1.18809	6.40474e-11	-	-0.383882	0.134864	-	0.123296	0.792585	-	-0.0828461	0.76034	-	0.513956	0.257379	-	0.307659	0.0154059	-	-0.214239	0.629352
X183_01737	-	0.981434	0.00142175	up	1.12329	4.68677e-08	up	1.45314	8.79153e-09	up	1.07693	9.10333e-07	-	0.146811	0.586446	-	0.46587	0.138848	-	0.0964098	0.703703	-	0.32305	0.107067	-	-0.0440628	0.845791	-	-0.374565	0.090606
X183_01738	up	1.23515	3.05874e-05	-	0.446302	0.0280566	-	0.269774	0.271452	-	0.177421	0.497906	-	-0.784576	0.00292961	-	-0.973159	0.00270967	down	-1.0574	8.99321e-05	-	-0.184136	0.428699	-	-0.26707	0.127266	-	-0.0902025	0.62443
X183_01739	down	-7.37652	7.20374e-15	down	-5.63284	1.00905e-10	down	-6.26256	3.82377e-12	down	-4.7958	6.59832e-09	up	1.74744	4.4989e-10	up	1.10305	0.014378	up	2.57928	4.08566e-16	-	-0.639743	0.0489496	-	0.838686	0.000830445	up	1.47037	1.96415e-06
X183_01740	-	0.914714	0.0137446	-	0.789563	0.0074308	-	0.690965	0.0416831	up	1.10407	0.000243367	-	-0.122073	0.712182	-	-0.232388	0.539657	-	0.188844	0.576208	-	-0.105341	0.731426	-	0.317545	0.205942	-	0.414817	0.162504
X183_01741	-	-0.416875	0.144049	-	-0.528173	0.00201341	-	-0.312647	0.172278	-	-0.413494	0.0304876	-	-0.10751	0.6391	-	0.0966494	0.776741	-	0.0031703	0.988474	-	0.209053	0.269564	-	0.117139	0.345255	-	-0.0994404	0.663563
X183_01742	-	-1.33046	0.22186	down	-2.83255	0.0219577	-	-0.843568	0.411565	-	-0.833335	0.443728	-	-1.50167	0.40244	-	0.478723	0.760566	-	0.494249	0.731834	-	1.98771	0.205107	-	2.00212	0.213398	-	0.00941233	1
X183_01760	-	-0.964348	0.000700565	-	-0.720914	7.39843e-05	-	-0.983233	4.80879e-05	down	-1.05153	1.18151e-07	-	0.247183	0.30596	-	-0.0272705	0.990688	-	-0.0876977	0.804991	-	-0.27064	0.316961	-	-0.328349	0.0345711	-	-0.0652452	0.763622
X183_01761	-	0.0964061	0.764159	-	0.604796	0.00072903	-	0.469632	0.050284	-	-0.016238	0.9518	-	0.510893	0.0415215	-	0.364242	0.246673	-	-0.114409	0.709155	-	-0.141162	0.430899	-	-0.618766	2.83008e-05	-	-0.48507	0.0274573
X183_01762	-	0.150464	0.615099	-	0.531323	0.00283403	-	0.57928	0.0122792	-	-0.0676593	0.720102	-	0.384341	0.130982	-	0.42097	0.170982	-	-0.218683	0.416127	-	0.0411071	0.804357	-	-0.596648	3.35119e-05	-	-0.645192	0.00197101
X183_01763	down	-1.01126	0.000330359	down	-1.19455	1.12842e-11	-	-0.89085	0.000139219	-	-0.615553	0.000912164	-	-0.179702	0.48357	-	0.112603	0.683302	-	0.395994	0.134686	-	0.296238	0.113855	-	0.582137	8.10663e-05	-	0.278012	0.222891
X183_01764	up	1.65413	1.61631e-05	up	1.6818	4.36778e-08	up	1.9036	0.00182776	up	1.74199	3.86742e-08	-	0.0297776	0.987418	-	0.23898	0.642113	-	0.0854903	0.77843	-	0.215584	0.617859	-	0.0628988	0.707355	-	-0.160485	0.775433
X183_01765	up	1.5209	2.19306e-06	up	1.50848	3.46653e-11	up	1.94112	1.06834e-12	up	1.41434	2.32085e-06	-	-0.0107234	0.961326	-	0.409878	0.219589	-	-0.109345	0.767046	-	0.426733	0.0510837	-	-0.0914568	0.755741	-	-0.525777	0.040718
X183_01766	up	1.38867	0.000182246	up	1.42616	1.91018e-09	up	1.59751	1.78587e-08	up	1.20982	2.09971e-06	-	0.0383213	0.947289	-	0.197721	0.598155	-	-0.181838	0.540224	-	0.165991	0.479718	-	-0.213407	0.306162	-	-0.386769	0.132851
X183_01767	up	2.18533	4.75639e-06	up	1.99789	2.83977e-06	up	2.11397	3.51461e-06	up	1.84029	4.59597e-05	-	-0.185124	0.568296	-	-0.0808109	0.808093	-	-0.346766	0.392453	-	0.110178	0.757421	-	-0.154528	0.739548	-	-0.272463	0.517214
X183_01768	-	0.547883	0.580161	-	0.331382	0.850728	-	0.714488	0.447418	-	0.0967689	1	-	-0.217875	0.769375	-	0.155044	0.920085	-	-0.454078	0.593555	-	0.380098	0.627066	-	-0.229487	0.855926	-	-0.617275	0.459107
X183_01769	-	-0.288118	0.315398	-	-0.165456	0.339258	-	0.0394512	0.854565	-	-0.0819935	0.671531	-	0.126201	0.640893	-	0.319582	0.312039	-	0.20604	0.439848	-	0.197854	0.296568	-	0.0860499	0.52653	-	-0.119307	0.559386
X183_01770	-	-0.00617731	0.983091	-	-0.168989	0.316051	-	-0.322062	0.160627	-	-0.0309813	0.874375	-	-0.159736	0.497877	-	-0.325544	0.288013	-	-0.0259897	0.884284	-	-0.160363	0.40739	-	0.14027	0.272238	-	0.292826	0.152669
X183_01771	down	-1.22202	1.56027e-05	-	-0.671412	6.25477e-05	-	0.509906	0.11627	-	0.317362	0.0808718	-	0.553979	0.0331697	up	1.72312	7.08646e-05	up	1.53918	4.00649e-09	up	1.17304	0.00214744	-	0.991639	6.20726e-14	-	-0.188898	0.467777
X183_01772	down	-2.57129	2.78452e-11	down	-2.27957	1.32992e-09	down	-1.86216	1.07809e-07	down	-2.60656	2.22025e-10	-	0.295954	0.285426	-	0.70147	0.0320692	-	-0.0362375	0.994102	-	0.410148	0.0629377	-	-0.325306	0.319562	-	-0.742449	0.00649928
X183_01773	-	-0.96567	0.000528573	down	-1.1663	2.86397e-08	down	-1.36676	2.42921e-09	-	-0.950989	1.84326e-06	-	-0.19732	0.410261	-	-0.410208	0.185311	-	0.0139972	0.973796	-	-0.2079	0.282809	-	0.217782	0.0779686	-	0.418057	0.0386131
X183_01774	-	0.0108201	0.97307	-	-1.03151	0.25099	-	-0.267094	0.69554	-	-1.21507	0.205347	-	-1.04224	0.309711	-	-0.290194	0.695242	-	-1.22787	0.260819	-	0.757614	0.0214612	-	-0.180185	0.295951	-	-0.944966	0.00840912
X183_01780	-	0.485246	0.236408	-	0.207225	0.297552	-	0.595717	0.00773157	-	0.46256	0.0119892	-	-0.272731	0.475119	-	0.105292	0.683998	-	-0.0214427	0.993749	-	0.381783	0.0408	-	0.257833	0.0561874	-	-0.131722	0.504629
X183_01781	-	0.413713	0.719326	-	-0.612305	0.18046	-	-0.600593	0.242041	down	-1.10996	0.032838	-	-1.02017	0.38409	-	-1.01693	0.390035	-	-1.52139	0.243916	-	0.00464339	1	-	-0.494548	0.424143	-	-0.507118	0.394118
X183_01782	-	-0.269802	0.399165	-	-0.240814	0.279471	-	-0.370841	0.173347	-	-0.402514	0.0986276	-	0.031827	0.923266	-	-0.111039	0.748724	-	-0.134709	0.678073	-	-0.136915	0.573439	-	-0.159464	0.470142	-	-0.0307175	0.943221
X183_01783	-	0.0692721	0.892016	-	-0.19361	0.254101	-	-0.230354	0.314218	-	-0.574137	0.00318981	-	-0.259653	0.410605	-	-0.306735	0.366147	-	-0.644047	0.0723678	-	-0.0432383	0.846367	-	-0.377863	0.013594	-	-0.341898	0.115482
X183_01784	-	-0.347044	0.247616	-	-0.436839	0.0282247	-	-0.383767	0.119363	-	-0.954473	9.05324e-06	-	-0.086905	0.76283	-	-0.0447781	0.875595	-	-0.608132	0.0294049	-	0.0478596	0.876421	-	-0.51522	0.0148878	-	-0.570245	0.0157951
X183_01792	-	0.0732435	0.778645	-	0.195096	0.333369	-	0.106396	0.645998	-	-0.414866	0.0859462	-	0.124531	0.604556	-	0.0249102	0.958388	-	-0.48954	0.0696235	-	-0.0939215	0.581132	-	-0.607518	0.0206067	-	-0.520644	0.0188151
X183_01793	-	2.53268	0.140693	-	0.566024	0.00908372	up	1.32331	6.39776e-06	-	0.885045	0.0138805	-	-1.95982	0.208807	-	-1.20893	0.359335	-	-1.64454	0.275995	-	0.752571	0.003046	-	0.321414	0.24765	-	-0.438264	0.215
X183_01794	-	0.0581325	0.851157	-	0.215139	0.269409	-	-0.151848	0.514481	-	-0.0403085	0.840715	-	0.158669	0.554007	-	-0.220497	0.481768	-	-0.100861	0.715887	-	-0.37276	0.0695901	-	-0.252642	0.12103	-	0.112211	0.594064
X183_01795	-	0.052174	0.875563	-	0.0304992	0.913595	-	-0.0351567	0.845678	-	-0.289359	0.126302	-	-0.0191371	0.937253	-	-0.0964257	0.749127	-	-0.342502	0.178344	-	-0.0724488	0.707445	-	-0.317254	0.0291505	-	-0.252471	0.225206
X183_01796	-	4.69784	0.186194	-	0.071183	0.695088	-	0.419488	0.0821477	-	-0.371752	0.0696086	-	-4.6175	0.19168	-	-4.27456	0.213368	-	-5.06416	0.167852	-	0.341999	0.0991287	-	-0.440835	0.00795095	-	-0.790038	0.00035032
X183_01797	-	0.443081	0.161772	-	-0.0267916	0.951561	-	-0.0934677	0.792665	-	0.242917	0.360654	-	-0.465736	0.107919	-	-0.544326	0.115423	-	-0.199734	0.462045	-	-0.0743518	0.803954	-	0.271739	0.250951	-	0.338713	0.242903
X183_01798	-	0.385171	0.310207	-	0.134552	0.481863	-	0.572598	0.0112893	-	0.423369	0.0206016	-	-0.245999	0.496146	-	0.181638	0.513622	-	0.0387258	0.819277	-	0.431693	0.0228906	-	0.291483	0.0297239	-	-0.147873	0.49017
X183_01799	-	0.0262374	0.956348	-	-0.115685	0.540741	-	0.235168	0.271004	-	0.19775	0.273501	-	-0.137644	0.666766	-	0.20242	0.468583	-	0.172148	0.469739	-	0.343969	0.0558321	-	0.316316	0.0298268	-	-0.0353421	0.815301
X183_01800	-	-0.0569433	0.836053	-	-0.139207	0.40416	-	0.0409279	0.889409	-	-0.138895	0.442954	-	-0.0789625	0.747659	-	0.0904162	0.796201	-	-0.0823898	0.740049	-	0.174743	0.382152	-	0.00290302	0.986978	-	-0.179495	0.402033
X183_01801	-	-0.313846	0.252988	-	-0.36409	0.0331038	-	-0.327114	0.149458	-	-0.376304	0.0463442	-	-0.0474133	0.866595	-	-0.0219689	0.955381	-	-0.0636918	0.840077	-	0.0306116	0.877606	-	-0.00965361	0.985924	-	-0.0478279	0.844912
X183_01802	-	0.600743	0.0401004	-	0.622599	0.000359652	-	-0.0313512	0.919522	-	0.404542	0.0405108	-	0.0238546	0.948534	-	-0.64322	0.0389477	-	-0.198042	0.439295	-	-0.661159	0.000748349	-	-0.215572	0.0936637	-	0.437757	0.0467087
X183_01803	-	0.180532	0.546957	-	0.36389	0.0903331	-	0.0453286	0.928217	-	0.253201	0.157983	-	0.184905	0.411933	-	-0.144003	0.629478	-	0.0704272	0.723245	-	-0.322525	0.271392	-	-0.107923	0.574815	-	0.207186	0.387529
X183_01804	-	0.173525	0.521039	-	0.0363076	0.806164	-	0.010541	0.957677	-	-0.0104105	0.96321	-	-0.133933	0.592543	-	-0.171146	0.572653	-	-0.184643	0.460581	-	-0.0319016	0.848621	-	-0.0443127	0.713626	-	-0.0200628	0.926402
X183_01805	-	0.281833	0.574468	up	1.34208	0.000143557	up	1.66622	0.00111088	-	0.49982	0.290373	up	1.06187	0.00101017	up	1.3769	0.00106233	-	0.216943	0.599301	-	0.321306	0.373731	-	-0.838881	0.000753798	down	-1.1678	0.00421279
X183_01806	-	-0.286566	0.288214	-	-0.0679519	0.693364	-	-0.341293	0.143392	-	-0.284372	0.138114	-	0.222053	0.35769	-	-0.0625342	0.884986	-	0.00168065	0.939968	-	-0.280328	0.156113	-	-0.213774	0.134864	-	0.05897	0.778949
X183_01807	up	1.56835	4.68364e-05	up	1.66772	5.38439e-12	up	1.60642	2.98279e-08	up	1.68978	4.93531e-09	-	0.10248	0.687148	-	0.0304988	0.891051	-	0.120976	0.640286	-	-0.0685349	0.795473	-	0.0246683	0.884688	-	0.0859904	0.740638
X183_01808	-	0.547584	0.139254	-	-0.564178	0.000687326	-	0.292755	0.470805	-	-0.344262	0.0546577	down	-1.10732	0.00749158	-	-0.259113	0.540948	-	-0.891001	0.0240669	-	0.853372	0.0619456	-	0.222722	0.0933288	-	-0.638622	0.145503
X183_01809	-	0.96698	0.000719456	up	1.17312	8.83494e-11	-	0.866331	0.000257272	-	0.747017	0.000166538	-	0.209508	0.414725	-	-0.108938	0.716879	-	-0.220554	0.384523	-	-0.313386	0.103947	-	-0.423874	0.00267353	-	-0.117955	0.572977
X183_01810	up	1.20053	2.90773e-05	up	1.37984	1.37194e-14	up	1.18725	4.62131e-07	up	1.09603	2.05825e-08	-	0.182828	0.453337	-	-0.0213898	0.954272	-	-0.105118	0.690576	-	-0.199395	0.290751	-	-0.281667	0.0381209	-	-0.0898118	0.661299
X183_01817	-	Inf	1	-	Inf	1	-	-	-	-	-	-	-	-0.0695613	1	-	-Inf	1	-	-Inf	0.983776	-	-Inf	1	-	-Inf	0.994722	-	-	-
X183_01819	down	-Inf	3.32746e-13	down	-Inf	1.33357e-15	down	-Inf	6.42427e-14	down	-Inf	5.73209e-15	-	-	-	-	-	-	-	-	-	-	-	-	-	-	-	-	-	-
X183_01821	-	0.0290839	0.890079	-	-0.325904	0.145011	-	-0.687402	0.0124906	-	-0.939854	0.000224819	-	-0.35002	0.225867	-	-0.722315	0.0292391	-	-0.968253	0.0111541	-	-0.36772	0.133571	-	-0.611644	0.00833191	-	-0.251614	0.430829
X183_01822	-	0.894442	0.00771322	-	0.598102	0.0205778	-	0.860934	0.00357321	-	0.941661	0.000276073	-	-0.292718	0.309476	-	-0.0411177	0.898684	-	0.046716	0.852771	-	0.25636	0.307839	-	0.346021	0.0888217	-	0.0823014	0.713579
X183_01823	-	0.414853	0.130924	-	0.17145	0.306428	-	-0.259289	0.241149	-	0.032393	0.859228	-	-0.241023	0.332144	-	-0.683776	0.0250222	-	-0.384237	0.128912	-	-0.436447	0.0188241	-	-0.136535	0.303582	-	0.292057	0.139264
X183_01824	-	0.47357	0.104183	-	0.663731	0.000578789	-	0.28995	0.256512	-	0.308262	0.142297	-	0.193284	0.48576	-	-0.191619	0.519467	-	-0.165823	0.529147	-	-0.3797	0.0620263	-	-0.352733	0.0291824	-	0.0193221	0.896902
X183_01825	-	0.609629	0.0444704	-	-0.42074	0.0232324	-	-0.535597	0.0200902	-	-0.599531	0.00242235	down	-1.02623	0.00299049	down	-1.15133	0.0014258	down	-1.20863	0.000530818	-	-0.119715	0.573876	-	-0.176736	0.278789	-	-0.0644829	0.848334
X183_01826	-	0.376998	0.198325	-	-0.253636	0.317738	-	-0.967472	0.00352712	-	-0.73868	0.0133401	-	-0.628708	0.0155884	down	-1.35444	2.81918e-05	down	-1.11716	3.79788e-05	-	-0.719993	0.00111211	-	-0.482274	0.00584244	-	0.229749	0.361291
X183_01827	down	-2.07402	5.14699e-09	down	-3.22155	9.47044e-23	down	-1.60482	1.39437e-07	down	-2.1717	1.12465e-12	-	-1.14097	0.170209	-	0.46708	0.416537	-	-0.0954337	0.958483	up	1.61056	0.00129483	up	1.0521	0.00243591	-	-0.565581	0.220834
X183_01828	-	-0.210643	0.483588	-	-0.362949	0.123908	-	-0.79885	0.00297265	-	-0.359938	0.108117	-	-0.149327	0.650039	-	-0.598376	0.0806396	-	-0.151283	0.607188	-	-0.443441	0.118995	-	0.00481234	0.9946	-	0.440028	0.0919752
X183_01829	-	-0.775351	0.00626932	-	-0.553179	0.00138226	-	-0.703777	0.00224193	-	-0.645752	0.000643145	-	0.225247	0.38313	-	0.0625708	0.850464	-	0.128433	0.621634	-	-0.157046	0.416052	-	-0.0901979	0.536671	-	0.0591389	0.761766
X183_01830	down	-1.57962	0.00222894	-	-0.713866	0.0821683	down	-1.0685	0.0207494	-	-0.661642	0.287808	-	0.869293	0.0946299	-	0.503641	0.400061	-	0.91626	0.204529	-	-0.361158	0.46221	-	0.0538921	0.879372	-	0.408608	0.499177
X183_01831	-	Inf	0.74673	-	Inf	0.772807	-	Inf	0.744833	-	Inf	0.810073	-	-0.213104	1	-	-0.0146655	1	-	-0.327762	1	-	0.198648	1	-	-0.107388	1	-	-0.314982	1
X183_01832	-	-0.73262	0.0334866	-	-0.573158	0.0317005	-	-0.480978	0.107817	down	-1.43108	5.55639e-05	-	0.164281	0.570197	-	0.246317	0.462612	-	-0.697873	0.103699	-	0.0858408	0.727056	-	-0.855446	0.000787972	-	-0.948504	0.00182601
X183_01833	-	0.298923	0.28076	-	0.156897	0.333003	-	0.197839	0.371063	-	0.179019	0.278535	-	-0.137659	0.592586	-	-0.10771	0.730473	-	-0.119834	0.6894	-	0.034407	0.863683	-	0.0244644	0.763143	-	-0.0175884	0.995942
X183_01834	-	-0.100077	0.728783	-	-0.0688681	0.679965	-	-0.0791127	0.741055	-	0.0734513	0.671591	-	0.0344922	0.905146	-	0.0125288	0.967157	-	0.172953	0.500599	-	-0.0171187	0.949208	-	0.14483	0.247916	-	0.154381	0.447599
X183_01835	-	-0.113971	0.639603	-	0.218273	0.371689	-	-0.160708	0.480611	-	-0.512657	0.0670922	-	0.33489	0.181225	-	-0.0546592	0.847008	-	-0.399565	0.125712	-	-0.384784	0.0400178	-	-0.728178	1.46175e-07	-	-0.350972	0.0994771
X183_01836	-	0.631753	0.0259223	up	1.07892	1.73129e-09	up	1.17703	5.77178e-07	-	0.650674	0.00100618	-	0.449556	0.0806642	-	0.535755	0.0914165	-	0.0174342	0.987049	-	0.0920396	0.65188	-	-0.425858	0.0021307	-	-0.525377	0.0111423
X183_01837	-	-0.191675	0.474279	-	-0.734857	2.96175e-05	-	-0.542318	0.0172718	down	-1.10496	1.37537e-08	-	-0.539588	0.0369918	-	-0.357593	0.251728	-	-0.913253	0.000635299	-	0.186402	0.363611	-	-0.367234	0.01792	-	-0.56139	0.0103588
X183_01838	-	0.754593	0.0100924	up	1.16501	1.25963e-10	up	1.83919	5.63424e-13	up	1.09712	1.86913e-08	-	0.412145	0.100555	up	1.07523	0.000571577	-	0.340603	0.171142	-	0.66843	0.000496891	-	-0.0647227	0.68767	-	-0.740913	0.000351537
X183_01839	up	3.54839	1.13458e-19	up	3.64393	6.67769e-35	up	3.97675	1.26217e-17	up	3.53726	1.33449e-18	-	0.097453	0.734603	-	0.419146	0.17977	-	-0.0118481	0.912636	-	0.325553	0.152041	-	-0.10335	0.550305	-	-0.436559	0.0874187
X183_01840	-	1.43408	0.277883	-	0.809385	0.65407	-	0.880865	0.606297	-	0.489449	0.823069	-	-0.625215	0.554367	-	-0.568285	0.617869	-	-0.951425	0.471453	-	0.0648223	1	-	-0.317122	0.949091	-	-0.390184	0.879765
X183_01841	up	2.35638	6.92985e-07	up	2.26636	3.97148e-08	up	2.27002	3.97037e-07	up	1.93371	2.70699e-05	-	-0.0888156	0.78612	-	-0.0970061	0.821742	-	-0.424459	0.243607	-	-0.00177448	0.995437	-	-0.329004	0.289626	-	-0.335149	0.310125
X183_01842	up	1.63158	9.80519e-09	up	1.51788	1.01528e-12	up	1.5597	1.6649e-11	up	1.48109	1.03818e-14	-	-0.111247	0.63687	-	-0.0817581	0.80626	-	-0.151507	0.524997	-	0.0347896	0.802529	-	-0.0337231	0.816305	-	-0.0761987	0.648866
X183_01845	-	-0.386608	0.197127	-	0.0727452	0.71791	-	0.529648	0.0272533	-	0.140475	0.44133	-	0.463233	0.0884181	-	0.909054	0.00481091	-	0.526745	0.0489815	-	0.450566	0.0261719	-	0.0702098	0.567805	-	-0.387889	0.0902193
X183_01846	-	0.804851	0.416244	-	1.08052	0.19793	-	-0.32528	0.912519	-	0.0729343	0.959509	-	0.27986	0.729742	-	-1.14008	0.235703	-	-0.733989	0.513547	-	-1.41366	0.111104	-	-1.00616	0.282442	-	0.400292	0.758053
X183_01847	-	0.680396	0.018317	-	0.519228	0.00482183	-	0.60634	0.00986699	-	0.889616	6.09433e-06	-	-0.156737	0.5628	-	-0.0814239	0.825132	-	0.209299	0.399591	-	0.0796318	0.675018	-	0.372656	0.0112488	-	0.285244	0.179765
X183_01848	-	0.83872	0.0114314	-	0.809828	0.000659915	-	0.641119	0.0263376	up	1.1633	2.6714e-06	-	-0.0239958	0.984926	-	-0.20366	0.569273	-	0.325184	0.254349	-	-0.17508	0.456117	-	0.355657	0.0755317	-	0.52277	0.0365775
X183_01849	up	3.00528	8.01086e-11	up	3.10331	2.46884e-16	up	4.03297	1.22275e-06	up	3.38379	6.54743e-19	-	0.101839	0.720921	-	1.01959	0.0535809	-	0.37783	0.224194	-	0.92276	0.0697237	-	0.282904	0.23474	-	-0.6478	0.175363
X183_01850	-	0.862219	0.00344065	-	0.541276	0.00661869	-	0.714378	0.00412739	up	1.03344	8.45996e-07	-	-0.317476	0.220761	-	-0.156142	0.614314	-	0.170813	0.546097	-	0.166413	0.427317	-	0.494652	0.00203652	-	0.320516	0.147095
X183_01851	up	1.01043	0.015994	up	1.10999	0.000809803	up	1.28955	0.000360022	up	1.34983	5.075e-05	-	0.103051	0.730174	-	0.27129	0.437978	-	0.338115	0.283919	-	0.172665	0.5477	-	0.242169	0.335325	-	0.0615926	0.819384
X183_01852	-	0.29892	0.444881	-	0.0961109	0.779738	up	4.01314	0.0233691	-	0.346149	0.270629	-	-0.202076	0.569902	up	3.70561	0.0318061	-	0.0436971	0.890187	up	3.91728	0.026609	-	0.252659	0.366793	down	-3.67252	0.0350086
X183_01853	-	-0.0893042	0.786333	-	-0.223554	0.208366	-	-0.15035	0.557889	-	-0.0369325	0.886345	-	-0.131249	0.585332	-	-0.0709541	0.831279	-	0.0511137	0.856529	-	0.0655283	0.691426	-	0.188964	0.162373	-	0.115787	0.602066
X183_01854	-	0.121459	0.668926	-	-0.199623	0.35733	-	-0.439745	0.0985509	-	-0.640269	0.00365377	-	-0.318742	0.246973	-	-0.571447	0.0861036	-	-0.763004	0.00600703	-	-0.246974	0.281544	-	-0.437965	0.0145169	-	-0.198841	0.359286
X183_01855	-	0.122483	0.68306	-	-0.727127	0.00105334	-	-0.810687	0.00293277	down	-1.09933	7.97917e-06	-	-0.845825	0.00261454	-	-0.940279	0.00504776	down	-1.22145	5.0621e-05	-	-0.0899493	0.738813	-	-0.369281	0.120698	-	-0.287187	0.315642
X183_01856	-	-0.143386	0.576498	-	0.000336267	0.960331	-	-0.19091	0.378017	-	-0.316477	0.0770481	-	0.146177	0.551084	-	-0.0569203	0.864816	-	-0.174696	0.503656	-	-0.19785	0.297078	-	-0.314227	0.0191096	-	-0.12425	0.542153
X183_01862	-	-1.55287	0.404926	-	0.355736	0.847465	-	0.0164946	1	-	-0.238923	0.920319	-	1.91157	0.190173	-	1.55977	0.335213	-	1.31357	0.558524	-	-0.347718	0.85898	-	-0.593069	0.659571	-	-0.252611	0.8877
X183_01863	-	-1.60633	0.733037	-	0.513817	0.942708	-	-1.79497	0.739487	-	0.732034	0.846388	-	2.12716	0.455876	-	-0.189267	1	-	2.34277	0.432823	-	-2.32266	0.488533	-	0.219772	1	-	2.53798	0.433695
X183_01865	-	0.233738	0.525252	-	0.249223	0.441307	-	-0.134302	0.728854	-	-0.300987	0.354534	-	0.0171851	1	-	-0.378058	0.332727	-	-0.535992	0.133873	-	-0.389716	0.266049	-	-0.54599	0.172403	-	-0.164467	0.612692
X183_01866	-	-1.15324	0.959983	-	-0.327079	1	-	0.420898	1	-	-1.55741	0.922903	-	0.825111	1	-	1.55581	0.749872	-	-0.418938	1	-	0.742562	0.966447	-	-1.23289	0.983592	-	-1.98131	0.74394
X183_01868	-	Inf	1	-	-	-	-	-	-	-	Inf	0.799499	-	-Inf	0.987704	-	-Inf	1	-	1.01737	1	-	-	-	-	Inf	0.763211	-	Inf	0.773586
X183_01872	-	Inf	1	-	-	-	-	-	-	-	-	-	-	-Inf	0.98771	-	-Inf	1	-	-Inf	0.983776	-	-	-	-	-	-	-	-	-
X183_01874	-	-0.267327	0.339326	-	-0.669505	9.45904e-05	-	-0.417349	0.0696418	-	-0.261257	0.149533	-	-0.398045	0.114416	-	-0.15701	0.619339	-	0.00667781	0.996564	-	0.245454	0.193593	-	0.410987	0.00312121	-	0.157605	0.473262
X183_01875	-	-Inf	0.533647	-	-Inf	0.523091	-	-Inf	0.536198	-	-Inf	0.515747	-	-	-	-	-	-	-	-	-	-	-	-	-	-	-	-	-	-
X183_01876	-	-	-	-	-	-	-	Inf	1	-	Inf	1	-	-	-	-	Inf	0.998739	-	Inf	1	-	Inf	0.98699	-	Inf	1	-	-0.412332	1
X183_01881	-	Inf	0.74673	-	-	-	-	-	-	-	-	-	-	-Inf	0.666441	-	-Inf	0.677476	-	-Inf	0.704982	-	-	-	-	-	-	-	-	-
X183_01882	-	Inf	1	-	-	-	-	-	-	-	-	-	-	-Inf	0.987704	-	-Inf	1	-	-Inf	0.983768	-	-	-	-	-	-	-	-	-
X183_01883	-	-0.122474	1	-	-Inf	0.967799	-	-Inf	0.982219	-	-Inf	0.964317	-	-Inf	0.987709	-	-Inf	1	-	-Inf	0.983775	-	-	-	-	-	-	-	-	-
X183_01884	down	-Inf	0.0320216	-	-3.48061	0.0692549	-	-2.40639	0.162991	-	-3.85877	0.0765925	-	Inf	1	-	Inf	0.673104	-	Inf	1	-	1.0824	0.974983	-	-0.373266	1	-	-1.46226	0.957985
X183_01886	-	-	-	-	Inf	1	-	-	-	-	-	-	-	Inf	1	-	-	-	-	-	-	-	-Inf	1	-	-Inf	0.994722	-	-	-
X183_01887	-	-	-	-	-	-	-	Inf	1	-	-	-	-	-	-	-	Inf	0.998739	-	-	-	-	Inf	0.98699	-	-	-	-	-Inf	0.981464
X183_01890	-	-0.432651	0.600104	-	0.0954071	0.863635	-	-0.400944	0.665802	-	0.0193516	1	-	0.533842	0.401083	-	0.0242511	0.987968	-	0.453784	0.568849	-	-0.507017	0.469229	-	-0.0749923	0.895845	-	0.425525	0.627464
X183_01891	-	0.0580133	0.803727	-	-0.124045	0.472493	-	0.013296	0.931301	-	0.0414423	0.781369	-	-0.178241	0.456116	-	-0.0524517	0.850057	-	-0.0166736	0.936517	-	0.130737	0.479124	-	0.167987	0.180634	-	0.0295578	0.871673
X183_01892	-	-0.0338127	0.914426	-	-0.453641	0.00684919	-	-0.535744	0.0173139	-	-0.291896	0.101735	-	-0.416857	0.0920294	-	-0.510958	0.0953776	-	-0.258962	0.287624	-	-0.0888046	0.639563	-	0.164285	0.234522	-	0.245287	0.237303
X183_01893	-	0.751801	0.00918297	up	1.65569	3.65867e-09	up	2.14679	8.14028e-13	up	2.46266	1.23685e-37	-	0.905947	0.000323067	up	1.3852	7.18027e-06	up	1.7094	3.97823e-11	-	0.483969	0.0369265	-	0.81027	8.54612e-08	-	0.318477	0.130347
X183_01894	-	0.801497	0.216308	-	-0.29924	0.0704385	-	0.0566331	0.842547	-	0.0600993	0.819921	-	-1.10052	0.120824	-	-0.757783	0.251177	-	-0.745396	0.263721	-	0.351103	0.18744	-	0.362389	0.184273	-	0.00289936	0.966801
X183_01895	-	-0.0331357	1	-	0.657208	0.182642	-	0.462195	0.413633	-	0.951989	0.122778	-	0.690902	0.162213	-	0.482629	0.380602	-	0.980997	0.114489	-	-0.20083	0.674692	-	0.296516	0.542716	-	0.490313	0.312881
X183_01896	-	-0.13493	0.585377	-	0.71487	0.00208381	-	0.034869	0.910525	-	-0.336913	0.0611051	-	0.851879	0.000473715	-	0.160677	0.586681	-	-0.203919	0.453477	-	-0.685506	0.00280729	down	-1.04936	7.44209e-06	-	-0.371434	0.0706719
X183_01898	-	0.035534	1	-	-2.15995	0.247324	-	-3.04127	0.171964	-	-3.06728	0.151284	-	-2.19722	0.207773	-	-3.08565	0.121992	-	-3.10027	0.147705	-	-0.884046	1	-	-0.902018	0.9841	-	-0.0230252	1
X183_01899	up	1.27654	0.00088589	up	1.38247	8.19479e-11	up	1.79995	4.09524e-12	up	1.87379	2.45519e-17	-	0.109925	0.625536	-	0.516694	0.0926999	-	0.597258	0.020546	-	0.410777	0.0473711	-	0.494081	0.00172447	-	0.0757089	0.703926
X183_01900	-	0.213205	0.474406	-	0.800394	3.74516e-06	-	0.829485	0.0044833	-	0.789578	2.79563e-05	-	0.589176	0.0190354	-	0.606002	0.0438408	-	0.574747	0.0248648	-	0.0214505	0.849733	-	-0.00783607	0.945028	-	-0.0369848	0.779507
X183_01901	-	-0.345529	0.220094	-	-0.396158	0.0217211	-	-0.468098	0.0443821	-	-0.550992	0.00352051	-	-0.0468336	0.851972	-	-0.130834	0.689547	-	-0.20584	0.430925	-	-0.0795844	0.710292	-	-0.152586	0.282159	-	-0.0805366	0.68091
X183_01902	-	-0.472503	0.0868136	-	-0.567523	0.000670055	-	-0.406616	0.0711226	-	-0.520414	0.00451119	-	-0.0918083	0.719765	-	0.0571398	0.844527	-	-0.0488779	0.868312	-	0.153849	0.406809	-	0.0494567	0.678546	-	-0.111933	0.587399
X183_01903	-	-0.44813	0.130322	down	-1.07529	1.20484e-07	down	-1.02935	5.14524e-05	-	-0.738651	0.000444973	-	-0.622415	0.0441076	-	-0.587164	0.0748602	-	-0.288984	0.385826	-	0.0390954	0.887996	-	0.339482	0.274659	-	0.292214	0.311304
X183_01904	down	-1.23176	0.000874257	-	0.663881	0.00204679	-	0.372264	0.253032	-	-0.285609	0.340199	up	1.89734	1.60815e-10	up	1.59371	4.66402e-06	-	0.94459	0.00427408	-	-0.298961	0.202974	-	-0.946793	4.8239e-07	-	-0.655026	0.0161972
X183_01905	-	-0.262957	0.720128	-	0.435029	0.509708	-	0.512476	0.308348	-	-0.0164845	0.996542	-	0.702857	0.263435	-	0.769258	0.139189	-	0.246763	0.654047	-	0.0702351	0.852229	-	-0.44847	0.456723	-	-0.526052	0.329107
X183_01906	-	-0.115609	0.67828	-	-0.350202	0.0366941	-	-0.429844	0.0595095	-	-0.355402	0.0555805	-	-0.23072	0.363351	-	-0.322151	0.308123	-	-0.240259	0.362917	-	-0.0866933	0.656802	-	-0.00293317	0.98291	-	0.076147	0.697472
X183_01907	-	0.45149	0.0901809	-	0.442935	0.00670954	-	0.483219	0.0305217	-	0.412649	0.0223673	-	-0.00520037	0.939367	-	0.0236867	0.98723	-	-0.0390274	0.811187	-	0.0343167	0.878215	-	-0.0276917	0.78458	-	-0.0696928	0.724545
X183_01908	-	-0.898183	0.00141195	-	-0.750137	1.52556e-05	-	-0.667802	0.00448689	-	-0.394338	0.0367113	-	0.151741	0.541878	-	0.221875	0.440511	-	0.503468	0.049491	-	0.0743303	0.642083	-	0.358295	0.0097849	-	0.276211	0.205644
X183_01909	-	0.244758	0.379401	-	0.297347	0.102071	-	0.175863	0.430658	-	0.417201	0.0383237	-	0.0547688	0.84232	-	-0.0800278	0.815711	-	0.170459	0.553528	-	-0.128918	0.550426	-	0.122222	0.470959	-	0.243491	0.29659
X183_01910	-	-0.266138	0.345633	-	-0.3486	0.0893833	-	-0.293606	0.251374	-	0.106326	0.538917	-	-0.0777842	0.748988	-	-0.0342685	0.942027	-	0.372955	0.121992	-	0.0473592	0.736312	-	0.457224	0.0010752	-	0.4025	0.0408502
X183_01911	-	0.0514532	0.852041	-	-0.0640008	0.717126	-	-0.183816	0.453395	-	-0.0427898	0.843926	-	-0.112012	0.659265	-	-0.243558	0.456995	-	-0.0946197	0.726462	-	-0.127192	0.548965	-	0.0238627	0.836927	-	0.143516	0.511326
X183_01912	-	-0.0665251	0.796406	-	-0.350897	0.050195	-	-0.425641	0.0681065	-	-0.278035	0.155435	-	-0.281195	0.283702	-	-0.366872	0.247105	-	-0.212132	0.440668	-	-0.0806932	0.683588	-	0.0756848	0.6036	-	0.148448	0.473561
X183_01913	-	0.814405	0.00467363	-	0.550545	0.00219843	-	0.684832	0.0249287	-	0.262134	0.180605	-	-0.261138	0.31504	-	-0.137303	0.635142	-	-0.55338	0.0372673	-	0.129228	0.634665	-	-0.285688	0.049106	-	-0.422542	0.127524
X183_01914	-	0.377733	0.183302	-	0.137772	0.453088	-	0.255709	0.265287	-	0.275866	0.156214	-	-0.236839	0.355732	-	-0.1316	0.693447	-	-0.103085	0.708195	-	0.110309	0.556103	-	0.140535	0.343256	-	0.0224115	0.934218
X183_01915	down	-1.16891	2.06781e-05	-	-0.0119067	0.93481	-	0.126257	0.531666	-	0.150577	0.367203	up	1.15938	3.03222e-06	up	1.28554	2.51099e-05	up	1.31776	1.49472e-07	-	0.130833	0.503259	-	0.165219	0.154229	-	0.0268668	0.92119
X183_01916	-	0.380156	0.198843	-	-0.111029	0.507034	-	-0.528785	0.0247712	-	-0.503161	0.0119513	-	-0.490088	0.059877	-	-0.919756	0.00396417	-	-0.886164	0.00118721	-	-0.423673	0.0392639	-	-0.389303	0.0164642	-	0.0269354	0.877975
X183_01917	-	0.469789	0.0997278	-	-0.0180553	0.958145	-	0.14727	0.511028	-	0.196162	0.303049	-	-0.484155	0.0639753	-	-0.330695	0.305717	-	-0.274124	0.312528	-	0.157853	0.426083	-	0.216349	0.155293	-	0.0511501	0.821393
X183_01918	-	-0.862917	0.00224419	-	0.528154	0.00725113	-	0.859033	0.0309209	-	0.899228	1.04272e-06	up	1.39372	7.74722e-08	up	1.71241	0.000430548	up	1.76184	2.56232e-11	-	0.323197	0.315531	-	0.374484	0.0268399	-	0.0434101	0.974884
X183_01919	-	-0.443463	0.105588	-	-0.357586	0.027774	-	-0.261833	0.249567	-	-0.050748	0.805231	-	0.0888101	0.719595	-	0.172851	0.555841	-	0.391784	0.112373	-	0.0891575	0.597754	-	0.3096	0.0103491	-	0.212841	0.28257
X183_01920	down	-1.00522	0.000668016	-	-0.768863	7.98186e-05	-	-0.512323	0.0391591	-	-0.243914	0.253277	-	0.239352	0.360255	-	0.484878	0.12514	-	0.760717	0.00519411	-	0.249816	0.240116	-	0.527836	0.00162668	-	0.270701	0.228534
X183_01921	-	2.33558	0.265118	-	0.156442	0.444662	-	0.343641	0.11751	up	1.10451	1.68328e-07	-	-2.16997	0.289884	-	-1.99063	0.31416	-	-1.22684	0.487366	-	0.179575	0.353785	-	0.949873	1.44742e-08	-	0.762465	0.000137818
X183_01922	-	-0.379919	0.178524	-	-0.503081	0.00288745	-	0.118899	0.622842	-	-0.565413	0.00268652	-	-0.119398	0.616287	-	0.49202	0.125854	-	-0.185852	0.484352	-	0.617155	0.0125651	-	-0.0599284	0.733957	-	-0.684615	0.0112059
X183_01923	down	-1.36421	0.00276186	-	-0.660925	0.0779841	-	-0.598898	0.156717	-	-0.701025	0.0736907	-	0.708695	0.0649114	-	0.7609	0.0769779	-	0.664882	0.116318	-	0.0573723	0.919355	-	-0.0380707	0.90019	-	-0.102795	0.796947
X183_01924	down	-2.95952	7.71763e-07	down	-3.84445	5.53267e-09	down	-3.62976	1.86233e-08	down	-2.52849	9.15646e-06	-	-0.881566	0.146966	-	-0.679829	0.260494	-	0.429305	0.257539	-	0.206752	0.275261	up	1.31801	1.47496e-11	up	1.10322	2.05811e-07
X183_01925	down	-2.42124	0.000116678	down	-3.86268	1.00084e-07	down	-3.89938	8.53818e-08	down	-1.62463	0.00273207	-	-1.43913	0.0981021	-	-1.48979	0.101881	-	0.79303	0.0429391	-	-0.0448102	0.9303	up	2.23957	2.38071e-67	up	2.27677	3.50102e-28
X183_01926	down	-1.4531	6.27245e-07	down	-1.19053	8.15355e-11	-	-0.746837	0.00150239	down	-1.02299	1.95565e-07	-	0.26593	0.308659	-	0.697975	0.0290613	-	0.429393	0.113597	-	0.437517	0.0345101	-	0.169953	0.299523	-	-0.275279	0.209506
X183_01927	-	0.0954386	0.693333	-	0.106479	0.501965	-	-0.0722758	0.7498	-	0.199235	0.282946	-	0.0141105	0.985208	-	-0.176499	0.537391	-	0.103256	0.74571	-	-0.185423	0.308728	-	0.0951528	0.514433	-	0.272958	0.182231
X183_01928	-	-0.194879	0.506059	-	-0.156737	0.379309	-	-0.252342	0.291037	-	-0.109658	0.548887	-	0.0413415	0.890622	-	-0.0663757	0.835491	-	0.0847291	0.785779	-	-0.10282	0.624298	-	0.0496906	0.77054	-	0.144785	0.532828
X183_01929	-	0.585457	0.0370905	-	0.252496	0.171791	-	0.165782	0.494927	-	0.107989	0.64092	-	-0.330605	0.175101	-	-0.429193	0.15997	-	-0.478595	0.0540536	-	-0.0930816	0.647955	-	-0.141675	0.297825	-	-0.0563469	0.751235
X183_01930	-	-0.308777	0.27641	-	-0.691035	0.0136076	-	-0.50824	0.063959	-	-0.206519	0.432422	-	-0.378821	0.136206	-	-0.208322	0.531497	-	0.101234	0.651509	-	0.175831	0.320316	-	0.486856	7.53766e-05	-	0.30321	0.130022
X183_01931	-	-0.19302	0.50534	-	-0.0168177	0.992845	-	0.112061	0.597819	-	0.400264	0.0466884	-	0.179075	0.457626	-	0.295908	0.329437	-	0.591992	0.0226889	-	0.122533	0.544817	-	0.419556	0.00429202	-	0.289277	0.174418
X183_01932	down	-2.70772	7.20118e-07	down	-3.76992	4.70827e-10	down	-3.61174	1.24664e-09	down	-1.9983	3.93731e-05	-	-1.05954	0.184418	-	-0.915147	0.245675	-	0.706639	0.105017	-	0.149588	0.506595	up	1.77333	1.4642e-12	up	1.61569	7.81911e-11
X183_01933	-	-0.472326	0.122377	-	-0.408006	0.0758778	-	-0.481876	0.056733	-	-0.636322	0.00638351	-	0.0687345	0.828782	-	-0.0173479	0.948296	-	-0.163909	0.52916	-	-0.0809705	0.72234	-	-0.226281	0.186658	-	-0.153099	0.493595
X183_01934	-	0.0107029	0.957209	-	0.102684	0.560252	-	-0.169339	0.469625	-	-0.0743077	0.709338	-	0.0951059	0.729665	-	-0.189131	0.539915	-	-0.0860641	0.735157	-	-0.279116	0.156088	-	-0.174595	0.22553	-	0.0968266	0.639965
X183_01935	-	-0.0834327	0.764417	-	0.135224	0.450216	-	-0.129823	0.584827	-	-0.075291	0.653382	-	0.220958	0.393378	-	-0.0562621	0.874731	-	0.00673549	0.997254	-	-0.272077	0.173787	-	-0.207804	0.120584	-	0.0567825	0.840045
X183_01936	-	-0.0913679	0.777299	-	-0.23486	0.204544	-	-0.0363615	0.836019	-	-0.517672	0.0100194	-	-0.139737	0.56045	-	0.0480779	0.947609	-	-0.426089	0.0996612	-	0.193286	0.383395	-	-0.280307	0.0807948	-	-0.481369	0.0329936
X183_01937	-	-0.229301	0.404103	-	0.29039	0.150583	-	-0.218288	0.391215	-	0.354406	0.0411268	-	0.521973	0.0368859	-	0.000840018	0.940289	-	0.582177	0.0187512	-	-0.516323	0.0557126	-	0.0670807	0.607101	-	0.57591	0.00462294
X183_01938	-	-0.473793	0.0878533	-	-0.355186	0.117703	-	-0.639346	0.00589647	-	-0.579682	0.00318727	-	0.121477	0.624064	-	-0.175098	0.590475	-	-0.107301	0.685068	-	-0.291971	0.185526	-	-0.222381	0.185282	-	0.0618209	0.797135
X183_01939	-	0.00979756	0.956762	-	-0.0139533	0.981423	-	-0.321928	0.179925	-	-0.225	0.251359	-	-0.0203323	0.946883	-	-0.341335	0.287426	-	-0.236048	0.369082	-	-0.316049	0.108912	-	-0.209034	0.131262	-	0.0992611	0.65518
X183_01940	-	-0.106669	0.700396	-	-0.256123	0.155631	-	-0.346946	0.136116	-	-0.318534	0.0980458	-	-0.147038	0.57789	-	-0.249362	0.427047	-	-0.213063	0.415655	-	-0.0969913	0.617182	-	-0.0596769	0.67238	-	0.0297457	0.89702
X183_01941	-	0.251811	0.376807	-	0.0826175	0.655973	-	-0.0795209	0.718547	-	-0.140814	0.471221	-	-0.167074	0.513262	-	-0.341469	0.271452	-	-0.394639	0.134697	-	-0.168674	0.384412	-	-0.220903	0.139551	-	-0.0598887	0.805323
X183_01942	-	-0.0701192	0.796799	-	-0.229894	0.192094	-	-0.179099	0.439564	-	-0.134685	0.493511	-	-0.156698	0.548317	-	-0.117381	0.714567	-	-0.065514	0.824444	-	0.0445547	0.825657	-	0.0978184	0.480238	-	0.0455165	0.81191
X183_01943	-	0.26246	0.695767	-	-0.989098	1.17041e-05	-	-0.271492	0.303181	-	-0.775142	0.000238863	-	-1.24538	0.124664	-	-0.535776	0.432634	-	-1.03489	0.182561	-	0.713098	0.020096	-	0.216517	0.0951739	-	-0.504182	0.0832599
X183_01944	-	0.0888523	0.734904	-	0.0979738	0.554908	-	0.527109	0.217384	-	0.0388638	0.855899	-	0.0127116	0.978573	-	0.432168	0.333113	-	-0.0498207	0.805081	-	0.42554	0.322022	-	-0.0564102	0.624355	-	-0.489766	0.25747
X183_01945	-	-0.3187	0.274528	-	-0.408164	0.021396	-	-0.750726	0.00123007	-	-0.754137	0.000120318	-	-0.0860855	0.719822	-	-0.440413	0.149166	-	-0.436412	0.100539	-	-0.349107	0.0711828	-	-0.343899	0.0511612	-	-0.00215211	0.939169
X183_01946	-	-0.129395	0.651711	-	-0.284195	0.134217	-	-0.499487	0.038777	-	-0.176871	0.363789	-	-0.151167	0.582402	-	-0.378012	0.238434	-	-0.047712	0.847234	-	-0.22201	0.27603	-	0.109803	0.537613	-	0.323818	0.151036
X183_01947	-	-0.287931	0.294161	-	-0.490759	0.00531533	-	-0.470453	0.0474791	-	-0.147321	0.482251	-	-0.19931	0.462084	-	-0.190877	0.587811	-	0.139777	0.531061	-	0.0129653	0.906667	-	0.345946	0.0114852	-	0.325293	0.118361
X183_01948	-	-0.340635	0.1858	-	-0.0826433	0.598422	-	-0.233564	0.301325	-	-0.0856758	0.621412	-	0.261623	0.256713	-	0.0993298	0.680748	-	0.25437	0.272745	-	-0.158408	0.418484	-	-0.000749216	0.995708	-	0.15014	0.472785
X183_01949	-	0.408908	0.300928	-	0.155353	0.677402	-	-0.0222603	0.880271	-	-0.172009	0.569696	-	-0.251328	0.323673	-	-0.439753	0.134397	-	-0.581677	0.0306366	-	-0.183307	0.315643	-	-0.324471	0.0218772	-	-0.148806	0.500643
X183_01950	-	0.842707	0.00186883	-	0.769407	1.90496e-06	up	1.28367	6.30687e-09	-	0.577171	0.0010301	-	-0.0700756	0.744493	-	0.432234	0.15743	-	-0.266033	0.267749	-	0.507254	0.00459748	-	-0.189569	0.119036	-	-0.704429	0.0002755
X183_01951	-	0.0646797	0.805329	-	-0.402731	0.0546561	-	-0.378696	0.1455	-	-0.386948	0.0823962	-	-0.463054	0.089733	-	-0.450168	0.165335	-	-0.451152	0.105356	-	0.0177728	0.962068	-	0.0182758	0.951719	-	-0.00742391	0.983919
X183_01952	-	0.328483	0.240671	-	0.334052	0.050538	-	0.182918	0.423108	-	0.0782302	0.680386	-	0.00878774	0.966374	-	-0.153855	0.620961	-	-0.250876	0.328568	-	-0.157579	0.403668	-	-0.253184	0.060896	-	-0.103394	0.614891
X183_01953	-	-0.541053	0.0519362	-	-0.70977	3.25918e-05	-	-0.666229	0.00370934	-	-0.5369	0.00336379	-	-0.164876	0.520157	-	-0.132799	0.685352	-	0.00423268	0.999189	-	0.036814	0.829814	-	0.17551	0.217953	-	0.130756	0.561828
X183_01954	-	-0.223557	0.425308	-	-0.227798	0.164855	-	-0.26688	0.237814	-	-0.169534	0.357348	-	-0.0010063	0.976056	-	-0.0518843	0.864378	-	0.0533907	0.836833	-	-0.0459132	0.830079	-	0.0609531	0.6028	-	0.0991636	0.62033
X183_01955	-	-0.0981063	0.884572	-	0.286141	0.599284	-	0.638911	0.242271	-	0.889975	0.0681732	-	0.387626	0.44864	-	0.729675	0.173987	-	0.987634	0.0552997	-	0.346761	0.517008	-	0.606005	0.184855	-	0.251346	0.559947
X183_01956	-	0.180992	0.501913	-	-0.0447222	0.781926	-	-0.475794	0.0375831	-	-0.257969	0.164469	-	-0.223227	0.356168	-	-0.666769	0.0312277	-	-0.440507	0.0816238	-	-0.438205	0.023775	-	-0.210728	0.126261	-	0.219829	0.290851
X183_01957	-	0.0580054	0.824853	-	0.224113	0.218444	-	0.343976	0.134914	-	0.08008	0.624347	-	0.17022	0.518679	-	0.278947	0.367914	-	0.0223259	0.901301	-	0.113021	0.552917	-	-0.141442	0.422347	-	-0.261807	0.239156
X183_01958	-	0.885306	0.207969	up	1.14961	0.0060663	up	1.29304	0.028518	-	0.922303	0.138676	-	0.265362	0.636661	-	0.396557	0.55057	-	0.036081	0.942494	-	0.136989	0.784198	-	-0.223838	0.507349	-	-0.369254	0.442852
X183_01959	-	1.35254	0.096102	up	1.92885	3.13526e-08	up	3.50569	0.0151435	up	1.3477	0.000656713	-	0.581245	0.244614	-	2.14568	0.0873665	-	-0.00337826	0.958051	-	1.56949	0.146754	-	-0.578354	0.0527451	-	-2.1559	0.0788057
X183_01960	-	-0.464331	0.0893349	-	-0.119698	0.464003	-	-0.122297	0.561435	-	-0.0866774	0.601805	-	0.346958	0.161352	-	0.332605	0.283235	-	0.376119	0.141981	-	-0.00912548	0.93841	-	0.0355554	0.823301	-	0.0370277	0.853527
X183_01961	-	-0.200978	0.464625	-	-0.202391	0.227374	-	-0.078007	0.748612	-	-0.00213031	0.984093	-	0.00247996	0.987563	-	0.115806	0.69387	-	0.199062	0.437832	-	0.118083	0.513103	-	0.202955	0.123276	-	0.0770623	0.730636
X183_01962	up	1.11984	6.51207e-05	-	0.14215	0.403998	-	0.398642	0.0777985	-	0.648252	0.000323225	-	-0.974575	0.000112164	-	-0.729061	0.0190065	-	-0.472368	0.0664021	-	0.25015	0.18104	-	0.508687	4.96578e-05	-	0.250865	0.19885
X183_01963	-	0.219278	0.413899	-	0.300962	0.0743315	-	0.140785	0.492784	-	0.262165	0.158253	-	0.0848046	0.755794	-	-0.088143	0.79621	-	0.0419882	0.903386	-	-0.168114	0.419089	-	-0.036387	0.764278	-	0.124043	0.60566
X183_01964	-	0.191792	0.558295	-	0.63758	0.000318159	-	0.91165	0.139157	up	1.68878	4.25763e-19	-	0.446542	0.10002	-	0.707281	0.233001	up	1.49396	7.51602e-09	-	0.265701	0.557551	up	1.05436	1.46058e-15	-	0.781105	0.0372582
X183_01965	-	-0.0599201	0.856186	-	-0.278965	0.130038	-	-0.233524	0.345145	-	-0.354006	0.0815787	-	-0.215075	0.385325	-	-0.181323	0.566588	-	-0.294028	0.26386	-	0.037988	0.813272	-	-0.0727473	0.685428	-	-0.118212	0.576855
X183_01966	-	-0.106144	0.831812	down	-1.91345	9.12387e-21	down	-1.28895	1.50953e-07	down	-1.96321	5.19394e-19	-	-1.80084	0.0901389	-	-1.18366	0.199215	-	-1.854	0.0845492	-	0.62026	0.0904123	-	-0.0473096	0.828241	-	-0.675032	0.0548481
X183_01967	-	0.570225	0.0825872	-	0.453114	0.0164088	-	0.864806	0.179209	-	0.321636	0.114798	-	-0.113627	0.750823	-	0.289143	0.625727	-	-0.249376	0.438025	-	0.408829	0.500802	-	-0.129152	0.417702	-	-0.545738	0.382264
X183_01968	-	-	-	-	Inf	1	-	-	-	-	Inf	0.810073	-	Inf	1	-	-	-	-	Inf	0.785211	-	-Inf	1	-	0.920938	1	-	Inf	0.783773
X183_01969	-	-0.139619	0.574347	up	1.33067	5.11396e-14	up	1.29453	2.7765e-05	-	0.981432	3.22136e-07	up	1.47332	7.1819e-09	up	1.42557	2.9345e-05	up	1.11984	1.3495e-05	-	-0.0435625	0.894323	-	-0.346777	0.010991	-	-0.310664	0.169077
X183_01970	up	1.85498	0.00023813	-	0.656044	0.0894739	up	1.92103	0.0250835	-	0.33286	0.208802	down	-1.19479	0.0101952	-	0.0621456	0.969903	down	-1.52187	0.00115544	-	1.2623	0.109834	-	-0.321207	0.352923	-	-1.59086	0.0540659
X183_01971	up	1.28943	1.2148e-05	-	0.454453	0.0188367	-	0.864517	0.000454637	up	1.02782	5.41485e-07	-	-0.832579	0.00163955	-	-0.434364	0.168962	-	-0.2636	0.328552	-	0.404136	0.0552131	-	0.575693	0.000219246	-	0.163539	0.427482
X183_01972	-	-0.947357	0.0115556	-	-0.520164	0.0020978	-	-0.918987	6.04681e-05	-	-0.700088	0.000110911	-	0.427546	0.336655	-	0.0147882	0.994599	-	0.243866	0.663786	-	-0.405634	0.0388623	-	-0.177323	0.166167	-	0.220488	0.338868
X183_01973	-	-0.898542	0.0190868	-	-0.674798	0.00523564	down	-1.038	7.19214e-06	-	-0.563157	0.00508757	-	0.224127	0.638596	-	-0.153307	0.731629	-	0.331381	0.437806	-	-0.370645	0.0689871	-	0.113938	0.552564	-	0.47664	0.0195504
X183_01974	-	0.221162	0.678539	-	0.509336	0.0400892	up	2.10525	0.0148209	up	1.04893	2.76267e-05	-	0.287394	0.538954	up	1.87221	0.0296523	-	0.823379	0.0347349	up	1.59424	0.0460152	-	0.54278	0.00732571	-	-1.05915	0.139264
X183_01975	-	-0.104229	0.694955	-	-0.112977	0.508228	-	-0.0202304	0.938091	-	-0.0888143	0.653407	-	-0.00532686	0.997551	-	0.0759181	0.790223	-	0.0147437	0.918362	-	0.0860444	0.646423	-	0.0266935	0.809691	-	-0.0670626	0.757868
X183_01976	-	-Inf	0.153848	-	-Inf	0.131481	-	-Inf	0.154538	-	-Inf	0.142013	-	-	-	-	-	-	-	-	-	-	-	-	-	-	-	-	-	-
X183_01987	-	0.427945	0.118716	-	0.575377	0.000582859	-	0.235009	0.291907	-	0.163572	0.379141	-	0.149646	0.559092	-	-0.203334	0.50859	-	-0.266212	0.282838	-	-0.347434	0.0654606	-	-0.409276	0.0014967	-	-0.0695393	0.711095
X183_01988	-	-0.0625804	0.913739	-	0.328562	0.0658693	-	-0.300059	0.194162	-	-0.0641155	0.660366	-	0.391135	0.343914	-	-0.250992	0.602505	-	-0.00479113	0.927014	-	-0.635114	0.00128021	-	-0.389412	0.0106081	-	0.237755	0.329602
X183_01989	-	-0.525181	0.289393	-	-0.345007	0.0908649	-	-0.744051	0.00504267	-	-0.443401	0.0443246	-	0.180992	0.749652	-	-0.232503	0.677645	-	0.078347	0.928996	-	-0.406597	0.0584137	-	-0.0961529	0.522749	-	0.303056	0.203153
X183_01990	-	-0.249478	0.371374	-	-0.108479	0.527962	-	-0.517411	0.0238107	-	-0.43877	0.0179048	-	0.144003	0.567243	-	-0.27635	0.37634	-	-0.189878	0.454633	-	-0.415361	0.0306655	-	-0.327471	0.0155779	-	0.0802014	0.713014
X183_01991	-	0.574581	0.0590776	-	0.305311	0.123749	-	0.0283485	0.893142	-	0.377562	0.0621893	-	-0.26696	0.318072	-	-0.556803	0.0780753	-	-0.199181	0.523739	-	-0.283722	0.197369	-	0.0746003	0.575847	-	0.350874	0.111504
X183_01992	-	0.640652	0.0646838	-	0.391641	0.15778	up	1.09375	0.0171202	up	1.30822	3.98347e-07	-	-0.24522	0.40778	-	0.444115	0.231547	-	0.666976	0.0258007	-	0.692957	0.0892076	-	0.918889	0.000100551	-	0.218606	0.578672
X183_01993	-	0.181436	0.530255	-	-0.0509882	0.809903	-	0.169647	0.495462	-	-0.287031	0.181925	-	-0.228854	0.389967	-	-0.0190034	0.933947	-	-0.469098	0.0911234	-	0.215331	0.326333	-	-0.233638	0.165138	-	-0.456659	0.0584476
X183_01994	-	0.350264	0.223469	-	0.23315	0.173039	-	0.478981	0.0341546	-	0.961033	2.48973e-07	-	-0.113724	0.69457	-	0.119831	0.63871	-	0.609933	0.0148382	-	0.23778	0.202048	-	0.730361	7.60283e-08	-	0.484895	0.0204809
X183_01995	-	0.258602	0.386131	-	0.519651	0.00438504	-	0.899119	0.000140252	-	0.613398	0.00160606	-	0.262808	0.307011	-	0.630971	0.044957	-	0.35283	0.169861	-	0.374058	0.0540502	-	0.096797	0.461639	-	-0.285094	0.181496
X183_01996	-	-0.508166	0.059279	-	-0.671403	5.61065e-05	-	-0.722604	0.0013751	-	-0.60545	0.000770145	-	-0.15974	0.550889	-	-0.222199	0.502715	-	-0.0975569	0.720987	-	-0.0581335	0.783354	-	0.068654	0.628072	-	0.118955	0.590649
X183_01997	-	0.0462892	0.877654	-	-0.061296	0.703797	-	0.0514167	0.821861	-	0.298544	0.125572	-	-0.104317	0.675534	-	-0.00277569	0.999616	-	0.252259	0.353036	-	0.10628	0.56455	-	0.362771	0.0146583	-	0.248614	0.253565
X183_01998	-	-0.0952133	0.750867	-	-0.0282465	0.890553	-	0.0407893	0.830322	-	-0.190567	0.344818	-	0.0708197	0.792348	-	0.128394	0.673925	-	-0.0954325	0.72313	-	0.0621205	0.726109	-	-0.159867	0.289943	-	-0.229523	0.271765
X183_01999	-	-0.359026	0.325892	-	-0.319428	0.0497231	-	0.417314	0.145508	-	-0.01625	0.887442	-	0.0404981	0.972987	-	0.763858	0.0552745	-	0.339885	0.336522	-	0.729658	0.00899195	-	0.305932	0.0212237	-	-0.431246	0.0975306
X183_02000	-	-0.306713	0.263761	-	-0.338946	0.0405295	-	-0.490469	0.0299023	-	-0.380498	0.0328598	-	-0.029225	0.909723	-	-0.193537	0.545313	-	-0.0751156	0.756271	-	-0.159503	0.414234	-	-0.0394155	0.735178	-	0.112316	0.614184
X183_02001	-	-0.234251	0.407609	-	-0.187094	0.268011	-	-0.501994	0.0290698	-	-0.0912906	0.594728	-	0.0495773	0.851329	-	-0.278594	0.381942	-	0.141282	0.608041	-	-0.322995	0.0968721	-	0.0982174	0.489294	-	0.413402	0.0503414
X183_02002	-	0.0351525	0.894908	-	-0.060734	0.749571	-	-0.0843833	0.730935	-	0.0796524	0.653257	-	-0.0932595	0.72901	-	-0.129041	0.691951	-	0.0433204	0.864627	-	-0.0306853	0.870657	-	0.143025	0.288826	-	0.166081	0.426218
X183_02003	-	-0.131104	0.633525	-	0.201194	0.216489	-	0.155832	0.46476	-	0.165975	0.333492	-	0.334983	0.176556	-	0.278003	0.355263	-	0.295927	0.229993	-	-0.0516141	0.802157	-	-0.0324044	0.832891	-	0.011638	0.952202
X183_02006	-	0.0527995	0.856674	-	-0.095757	0.628894	-	0.139127	0.546331	-	0.190717	0.296261	-	-0.144194	0.588744	-	0.0798827	0.794782	-	0.138247	0.559772	-	0.228347	0.260439	-	0.289061	0.0512033	-	0.0531194	0.760375
X183_02007	-	0.324781	0.856106	down	-2.11708	2.18245e-07	-	-0.389301	0.539096	down	-1.85521	2.12224e-06	-	-2.43299	0.31644	-	-0.709145	0.689444	-	-2.1748	0.355932	-	1.72624	0.142105	-	0.264405	0.147101	-	-1.46977	0.192361
X183_02008	-	-0.658961	0.0179137	-	-0.0900168	0.572634	-	0.0731815	0.736983	-	0.151269	0.43303	-	0.571996	0.0242402	-	0.723686	0.0194102	-	0.809781	0.00179402	-	0.156633	0.383644	-	0.244093	0.0665197	-	0.0797339	0.734868
X183_02009	-	-0.348419	0.458173	-	0.108412	0.802076	-	0.067174	0.884717	-	0.0926187	0.838179	-	0.457046	0.102068	-	0.402749	0.190595	-	0.437368	0.101974	-	-0.0483049	0.819623	-	-0.0130974	0.909215	-	0.0276211	0.919699
X183_02011	-	1.19189	0.0678052	-	0.325426	0.159676	-	-0.086536	0.655829	-	0.389225	0.297979	-	-0.866699	0.156618	-	-1.29194	0.0518364	-	-0.806875	0.190831	-	-0.417848	0.0310336	-	0.0667192	0.892172	-	0.476167	0.16131
X183_02012	-	-0.134722	0.667548	-	-0.201041	0.247435	-	-0.394787	0.0913628	-	-0.552713	0.0049427	-	-0.0637166	0.753752	-	-0.26958	0.371529	-	-0.419323	0.107392	-	-0.200338	0.3232	-	-0.348982	0.0227832	-	-0.156149	0.489202
X183_02013	-	-0.378012	0.170543	-	-0.544922	0.00124565	-	-0.334525	0.137319	-	-0.337585	0.0649527	-	-0.162464	0.535457	-	0.0374105	0.903812	-	0.0411304	0.862938	-	0.204569	0.291845	-	0.209857	0.112901	-	-0.00245191	1
X183_02014	-	-0.00032505	0.993133	-	0.137575	0.401997	-	0.355176	0.115098	-	0.130407	0.460203	-	0.141375	0.5507	-	0.347857	0.254943	-	0.130271	0.584877	-	0.211335	0.277397	-	-0.00467437	0.981014	-	-0.223516	0.285592
X183_02015	-	0.0250527	0.940738	-	-0.16872	0.39946	-	0.0918098	0.685702	-	-0.227707	0.299565	-	-0.189929	0.499972	-	0.0590512	0.836448	-	-0.25343	0.387473	-	0.25385	0.223642	-	-0.0568078	0.761401	-	-0.318317	0.162498
X183_02016	-	0.0473663	0.968085	-	0.0364023	0.892128	-	0.236187	0.544607	-	-0.400363	0.419555	-	-0.00613046	0.958234	-	0.183417	0.638879	-	-0.44777	0.46638	-	0.193724	0.636907	-	-0.434297	0.310683	-	-0.635652	0.145131
X183_02017	-	-0.0567315	0.908686	-	-0.110977	0.702479	-	-0.290518	0.411757	-	-0.690933	0.0481313	-	-0.0501718	0.859849	-	-0.240868	0.536226	-	-0.634674	0.109698	-	-0.186187	0.594239	-	-0.577798	0.0909926	-	-0.398834	0.303125
X183_02018	-	-0.669164	0.0167042	down	-1.01469	6.53757e-10	-	-0.369663	0.0916318	-	-0.787745	1.11483e-05	-	-0.342	0.143897	-	0.291757	0.370653	-	-0.118502	0.594989	-	0.638478	0.000557213	-	0.229661	0.0654263	-	-0.416324	0.0376812
X183_02019	-	0.0334775	0.874735	-	-0.0988972	0.58522	-	-0.229046	0.342607	-	0.100009	0.535591	-	-0.129144	0.599072	-	-0.27164	0.392579	-	0.0657022	0.794519	-	-0.137459	0.493104	-	0.201408	0.107418	-	0.331219	0.105085
X183_02020	-	0.403545	0.139678	-	0.217378	0.203292	-	-0.0822818	0.743213	-	0.0154988	0.953153	-	-0.183815	0.450973	-	-0.496278	0.109019	-	-0.389727	0.117039	-	-0.306532	0.116609	-	-0.199382	0.137203	-	0.0993509	0.670912
X183_02021	-	0.637944	0.165327	-	0.895117	1.82876e-06	-	0.0417899	0.891865	-	0.311215	0.154858	-	0.257455	0.476806	-	-0.608862	0.167659	-	-0.329783	0.388908	-	-0.85972	2.52552e-05	-	-0.580753	9.49033e-05	-	0.271184	0.243555
X183_02022	-	0.23957	0.387866	-	-0.0987977	0.587504	-	-0.678568	0.0047528	-	-0.509103	0.0174887	-	-0.336221	0.17193	-	-0.927754	0.00319031	-	-0.74986	0.00405809	-	-0.586055	0.00498012	-	-0.407473	0.0103263	-	0.171073	0.463958
X183_02023	-	0.0460083	0.890983	-	0.276499	0.111798	-	0.0626437	0.768761	-	0.350064	0.0660419	-	0.233238	0.340348	-	0.00726544	0.948083	-	0.302734	0.234147	-	-0.220922	0.265404	-	0.0761475	0.606379	-	0.289249	0.176087
X183_02024	-	-0.103069	0.728504	-	-0.409305	0.0135774	-	-0.449814	0.0462062	-	-0.303568	0.0921299	-	-0.302835	0.215158	-	-0.355075	0.245628	-	-0.200907	0.408924	-	-0.047191	0.812288	-	0.108292	0.401879	-	0.147822	0.472463
X183_02025	up	3.09397	0.000820849	-	0.648117	0.000352586	-	0.413962	0.0784276	up	1.13532	3.79798e-05	down	-2.44103	0.0036184	down	-2.68625	0.00209976	down	-1.95618	0.0110769	-	-0.241306	0.231681	-	0.490288	0.0388412	-	0.723607	0.00774155
X183_02026	-	0.123502	0.668647	-	-0.261567	0.167082	-	-0.0471929	0.855044	-	-0.479514	0.0157378	-	-0.381109	0.150953	-	-0.177676	0.581221	-	-0.603057	0.0251929	-	0.208045	0.384997	-	-0.215444	0.146831	-	-0.431019	0.0599982
X183_02027	-	-0.393073	0.155955	-	-0.502641	0.00372455	-	-0.479712	0.037233	-	-0.728011	0.000122397	-	-0.106487	0.689905	-	-0.0955385	0.777097	-	-0.335976	0.204525	-	0.0158206	0.927818	-	-0.222908	0.121875	-	-0.246488	0.236393
X183_02028	-	0.162387	0.688603	-	-0.930122	0.000802928	-	-0.684814	0.00807937	-	-0.898972	0.00138254	down	-1.08651	0.0275741	-	-0.851455	0.0634159	down	-1.05908	0.0315005	-	0.238601	0.210237	-	0.0332761	0.817738	-	-0.212816	0.292564
X183_02029	-	-0.310204	0.257636	-	-0.426592	0.01037	-	-0.40986	0.0695279	-	-0.0900557	0.64004	-	-0.112473	0.669621	-	-0.10688	0.743318	-	0.220236	0.368674	-	0.0101625	0.95558	-	0.339081	0.00697586	-	0.321261	0.105874
X183_02030	-	-0.286399	0.350433	-	-0.270625	0.190044	-	0.216461	0.383293	-	0.0396653	0.840051	-	0.0199075	0.952419	-	0.496366	0.131548	-	0.326397	0.247334	-	0.481439	0.0273381	-	0.312732	0.0761195	-	-0.176252	0.455189
X183_02031	-	-0.363087	0.200884	-	0.0558607	0.852464	-	-0.302597	0.213511	-	0.0963663	0.782314	-	0.420129	0.0812283	-	0.0497081	0.846557	-	0.456995	0.0707354	-	-0.36481	0.0460509	-	0.0433961	0.82982	-	0.400294	0.0492887
X183_02032	-	0.05526	0.931542	-	0.535431	0.0223164	-	0.12324	0.685425	-	0.486342	0.0750421	-	0.480506	0.0674569	-	0.0557066	0.833925	-	0.427553	0.15141	-	-0.41851	0.0224193	-	-0.0462594	0.626554	-	0.364326	0.0754302
X183_02033	-	0.15749	0.536511	-	-0.61757	0.000203921	-	-0.163986	0.461924	-	0.042953	0.788545	-	-0.77186	0.00170389	-	-0.329904	0.264385	-	-0.115137	0.623248	-	0.447569	0.0170139	-	0.663251	2.09282e-07	-	0.207855	0.282352
X183_02037	-	-Inf	0.980378	-	-Inf	0.967801	-	-Inf	0.982221	-	-Inf	0.96432	-	-	-	-	-	-	-	-	-	-	-	-	-	-	-	-	-	-
X183_02038	-	0.426913	0.325709	-	-0.020449	0.945848	-	0.171622	0.540005	-	0.0429687	0.852178	-	-0.441742	0.350127	-	-0.260555	0.540111	-	-0.383251	0.370682	-	0.184717	0.506193	-	0.0651226	0.767507	-	-0.127635	0.64448
X183_02039	-	0.585692	0.0802316	-	0.187791	0.29437	-	0.468264	0.0473995	-	-0.125614	0.511223	-	-0.393672	0.211775	-	-0.123027	0.701247	-	-0.7108	0.037016	-	0.275037	0.172133	-	-0.310808	0.0318881	-	-0.593414	0.0053949
X183_02040	-	-0.435657	0.111795	-	-0.256045	0.120744	-	-0.107313	0.611027	-	-0.394373	0.0301644	-	0.182608	0.461308	-	0.320222	0.304753	-	0.0403792	0.860823	-	0.142868	0.464207	-	-0.135756	0.310673	-	-0.286286	0.167983
X183_02041	-	0.0353489	0.873813	-	0.108576	0.487874	-	-0.0551082	0.855223	-	-0.0620886	0.808386	-	0.0774947	0.763075	-	-0.09785	0.759617	-	-0.0973781	0.722629	-	-0.170753	0.382654	-	-0.168346	0.233707	-	-0.00524467	0.992725
X183_02042	-	0.0303994	0.910413	-	0.141405	0.376719	-	0.0674394	0.738216	-	0.0503325	0.837423	-	0.114392	0.632955	-	0.0280669	0.909721	-	0.0193247	0.987562	-	-0.0812381	0.673641	-	-0.0887386	0.535885	-	-0.0155544	0.853898
X183_02043	-	0.0961855	0.719931	-	-0.681597	0.000198056	-	-0.671442	0.00472878	-	-0.522927	0.00890565	-	-0.773341	0.00522188	-	-0.774417	0.0134116	-	-0.618579	0.0229816	-	0.00310935	0.987547	-	0.161155	0.2839	-	0.150174	0.473944
X183_02044	-	-0.389347	0.169588	-	-0.332466	0.0598289	-	-0.125105	0.595998	-	-0.177288	0.372274	-	0.0606728	0.817566	-	0.257135	0.412927	-	0.211981	0.406507	-	0.201152	0.303319	-	0.157603	0.254334	-	-0.050919	0.83081
X183_02045	-	-0.532657	0.0568449	-	-0.17369	0.304263	-	-0.671715	0.00312779	-	-0.642857	0.000714456	-	0.361718	0.154392	-	-0.147473	0.624924	-	-0.11153	0.696602	-	-0.503614	0.00835142	-	-0.466664	0.00100151	-	0.029489	0.834536
X183_02046	-	-0.0220223	0.911303	-	-0.051074	0.717624	-	-0.169346	0.427527	-	-0.10739	0.514521	-	-0.0263373	0.91769	-	-0.155972	0.614559	-	-0.08637	0.730214	-	-0.124758	0.50504	-	-0.0536614	0.668571	-	0.0634687	0.757675
X183_02047	-	0.0398303	0.903896	-	0.176821	0.379697	-	0.265353	0.298419	-	0.151826	0.501789	-	0.140497	0.592112	-	0.218092	0.502703	-	0.111182	0.618832	-	0.0821955	0.732619	-	-0.0227163	1	-	-0.11191	0.730881
X183_02048	-	0.0660071	0.822103	-	-0.119485	0.454373	-	-0.0619523	0.770315	-	-0.0466415	0.758277	-	-0.182433	0.464773	-	-0.136007	0.659146	-	-0.113104	0.639554	-	0.0514629	0.783813	-	0.0756715	0.580177	-	0.0165063	0.953881
X183_02049	-	-0.0889953	0.76208	-	-0.186819	0.282112	-	-0.272667	0.22709	-	-0.485677	0.0103991	-	-0.0942412	0.70317	-	-0.190947	0.521031	-	-0.396848	0.125608	-	-0.0917768	0.60853	-	-0.296303	0.0340925	-	-0.212009	0.33026
X183_02050	-	0.295804	0.289397	-	0.052459	0.730065	-	-0.0200562	0.952848	-	0.0033609	0.979569	-	-0.239322	0.352938	-	-0.322713	0.309184	-	-0.292281	0.255609	-	-0.0788315	0.679458	-	-0.0465871	0.69415	-	0.0245728	0.923337
X183_02051	-	0.833431	0.011463	up	1.07629	3.16994e-06	-	0.820896	0.00360945	-	0.892946	0.000372155	-	0.244557	0.374615	-	-0.0224479	0.981459	-	0.0578047	0.837267	-	-0.262	0.268243	-	-0.18023	0.347049	-	0.0742416	0.794874
X183_02052	-	0.366109	0.19678	-	0.353371	0.0436628	-	0.413208	0.0698192	-	0.224603	0.252033	-	-0.00996449	0.975832	-	0.038028	0.88481	-	-0.142445	0.571245	-	0.0529607	0.761343	-	-0.125993	0.343057	-	-0.186821	0.336866
X183_02053	-	-0.282562	0.314105	-	0.102676	0.525243	-	0.0804507	0.683225	-	0.28208	0.123672	-	0.387951	0.119773	-	0.353069	0.232012	-	0.563254	0.028128	-	-0.0301144	0.946849	-	0.181749	0.183532	-	0.204315	0.380418
X183_02054	-	-0.214079	0.405008	-	-0.0579785	0.752206	-	-0.250549	0.331813	-	-0.277177	0.238537	-	0.158293	0.521717	-	-0.0459252	0.898962	-	-0.0644451	0.786266	-	-0.19953	0.299281	-	-0.216396	0.0855911	-	-0.0245	0.858864
X183_02055	up	1.9884	0.00499265	up	1.36617	2.01769e-06	-	0.812799	0.020736	-	0.631137	0.125795	-	-0.620316	0.195576	down	-1.18577	0.0418929	down	-1.35861	0.0283101	-	-0.560147	0.0416472	-	-0.732516	0.00379155	-	-0.179301	0.567537
X183_02056	-	0.571768	0.0382854	-	0.327507	0.0490544	-	0.547348	0.0130563	-	0.55267	0.00219713	-	-0.240385	0.344312	-	-0.0322881	0.94504	-	-0.0193984	0.969706	-	0.212825	0.243921	-	0.227545	0.0807743	-	0.00720383	0.981565
X183_02057	-	-0.176323	0.512468	-	-0.0901179	0.531541	-	-0.206375	0.346919	-	-0.0633451	0.676572	-	0.087789	0.753012	-	-0.0402269	0.899832	-	0.111332	0.683552	-	-0.122557	0.548335	-	0.0301789	0.815596	-	0.14497	0.497265
X183_02058	-	0.847025	0.00578524	-	0.881357	2.22098e-05	up	1.12145	1.08027e-05	up	1.09365	7.96956e-07	-	0.0384052	0.869004	-	0.267229	0.389038	-	0.246713	0.369216	-	0.233229	0.263206	-	0.214393	0.216754	-	-0.0260774	0.874455
X183_02059	-	0.498579	0.107882	-	0.73143	0.00509031	-	0.379947	0.231281	-	0.627117	0.0227366	-	0.234571	0.358069	-	-0.128247	0.649331	-	0.127043	0.655289	-	-0.357679	0.0490377	-	-0.101335	0.379952	-	0.248674	0.212102
X183_02060	-	-0.0270534	0.899384	-	-0.0908914	0.562038	-	-0.442019	0.0451359	-	-0.287696	0.0926975	-	-0.0606984	0.814484	-	-0.422133	0.168728	-	-0.260481	0.283074	-	-0.356666	0.055639	-	-0.193725	0.114918	-	0.155137	0.471149
X183_02061	-	0.328744	0.227497	-	0.354803	0.0332889	-	0.198492	0.373138	-	0.438169	0.0185964	-	0.0284466	0.915391	-	-0.140342	0.644242	-	0.107883	0.711278	-	-0.163159	0.382359	-	0.0857626	0.574848	-	0.241248	0.251829
X183_02062	-	0.211114	0.432375	-	0.182089	0.256741	-	-0.0154448	0.971954	-	0.0707638	0.672792	-	-0.0264295	0.924592	-	-0.236618	0.447315	-	-0.142153	0.579	-	-0.204542	0.275127	-	-0.109173	0.399971	-	0.0878575	0.666683
X183_02063	-	0.582934	0.0549735	-	0.586022	0.00105739	-	0.260342	0.286874	-	0.394175	0.0425333	-	0.00454052	0.991909	-	-0.333714	0.268677	-	-0.191692	0.507363	-	-0.33165	0.0829146	-	-0.189549	0.188879	-	0.134562	0.490162
X183_02064	-	0.0888118	0.765645	-	-0.136293	0.431269	-	-0.772119	0.000889698	-	0.011918	0.97184	-	-0.222876	0.394727	-	-0.871072	0.00621786	-	-0.0786675	0.764525	-	-0.642948	0.00102889	-	0.150761	0.290331	-	0.786067	0.000194661
X183_02065	down	-1.02243	0.00065845	down	-1.08952	0.000371528	-	-0.931586	0.00258548	-	-0.0440802	0.882822	-	-0.062671	0.788683	-	0.083036	0.784399	-	0.978739	0.000199241	-	0.150567	0.414206	up	1.04769	5.93722e-14	-	0.889295	2.34237e-05
X183_02066	-	-0.567308	0.0463062	-	-0.304731	0.0847581	-	-0.117322	0.649015	-	0.246888	0.195733	-	0.26633	0.308697	-	0.442014	0.150067	-	0.814192	0.00199921	-	0.179856	0.324531	-	0.554332	0.000111577	-	0.366662	0.0911511
X183_02067	-	-0.5336	0.154158	-	-0.321685	0.425328	-	-0.921899	0.0311582	-	-0.688291	0.0441483	-	0.216114	0.48199	-	-0.396007	0.387079	-	-0.155334	0.772539	-	-0.608294	0.179275	-	-0.365138	0.292773	-	0.236141	0.572688
X183_02068	-	-0.181295	0.494996	-	-0.452232	0.0230118	-	-0.576352	0.00856232	-	-0.0446462	0.733221	-	-0.269645	0.274165	-	-0.406245	0.184287	-	0.134309	0.643289	-	-0.130744	0.480365	-	0.410347	0.00198564	-	0.533228	0.00927238
X183_02069	-	0.0450567	0.859748	-	0.184218	0.26013	-	0.0586257	0.783598	-	0.0808621	0.646174	-	0.142938	0.559224	-	0.00595765	0.989958	-	0.0354301	0.892509	-	-0.131527	0.472154	-	-0.101118	0.443187	-	0.0227824	0.905143
X183_02070	-	0.249421	0.357746	-	0.00698807	0.964039	-	0.0852115	0.690468	-	0.226466	0.207079	-	-0.239929	0.329031	-	-0.173676	0.573504	-	-0.0242491	0.911503	-	0.0718309	0.688665	-	0.222311	0.0808259	-	0.142615	0.484542
X183_02071	-	-0.348608	0.208302	-	-0.2915	0.0833029	-	-0.143529	0.54863	-	0.0452012	0.828304	-	0.060491	0.807674	-	0.19653	0.50681	-	0.393453	0.128956	-	0.14062	0.428666	-	0.339272	0.0112706	-	0.190905	0.384746
X183_02072	-	0.552327	0.0447334	-	0.21072	0.232329	-	-0.263432	0.254296	-	-0.252913	0.18493	-	-0.338569	0.163368	-	-0.824351	0.00741009	-	-0.805859	0.00160531	-	-0.480432	0.0138438	-	-0.461067	0.00126609	-	0.0118033	0.956664
X183_02073	-	-0.00544205	0.97483	-	0.0300904	0.831848	-	-0.0843634	0.764078	-	0.0630782	0.739944	-	0.0384908	0.90665	-	-0.0883905	0.777106	-	0.06777	0.844612	-	-0.12164	0.560141	-	0.0356023	0.850654	-	0.149545	0.521486
X183_02074	-	-0.309687	0.263981	-	-0.349182	0.0384293	-	-0.137576	0.562909	-	-0.195631	0.304037	-	-0.0357244	0.895246	-	0.164163	0.580776	-	0.113557	0.632572	-	0.204813	0.26532	-	0.155913	0.2144	-	-0.0566855	0.783831
X183_02075	-	0.202379	0.473601	-	0.100223	0.555919	-	0.0214972	0.909735	-	0.0550108	0.801199	-	-0.0988234	0.705938	-	-0.189346	0.556941	-	-0.147843	0.549626	-	-0.085828	0.670851	-	-0.0427355	0.704802	-	0.0354063	0.916198
X183_02076	-	0.356519	0.223454	-	-0.371047	0.039163	-	-0.122067	0.566565	-	-0.543406	0.00471497	-	-0.724472	0.00572819	-	-0.486118	0.120509	-	-0.900484	0.000682975	-	0.243764	0.295509	-	-0.169461	0.23637	-	-0.421235	0.106826
X183_02077	-	0.37822	0.196042	-	0.393871	0.0321296	-	0.433526	0.0713145	-	0.245032	0.202533	-	0.0188988	0.922458	-	0.0468152	0.880728	-	-0.13452	0.662063	-	0.0330404	0.895584	-	-0.146754	0.370641	-	-0.187252	0.459035
X183_02078	-	-0.0307908	0.993042	-	-0.531548	0.0102232	-	-0.927743	3.04445e-05	-	-0.655453	0.000876418	-	-0.497932	0.287638	-	-0.905207	0.0885467	-	-0.624436	0.188805	-	-0.401712	0.0291854	-	-0.120914	0.305002	-	0.273161	0.182645
X183_02079	-	0.115214	0.705923	-	-0.341066	0.0563616	-	-0.261327	0.254852	-	-0.436803	0.0246374	-	-0.452007	0.0843181	-	-0.382731	0.224854	-	-0.551499	0.0392348	-	0.073608	0.738812	-	-0.0929942	0.535758	-	-0.174499	0.434944
X183_02080	-	1.87627	0.336087	-	0.767694	0.000127619	up	1.87869	8.00817e-10	-	0.693678	0.00411576	-	-1.10234	0.505318	-	0.00298736	0.96128	-	-1.17967	0.489708	up	1.10651	7.80058e-06	-	-0.0710748	0.59891	down	-1.18507	6.16207e-06
X183_02081	up	1.0156	0.000786583	-	0.767651	0.000720238	-	0.850966	0.00109266	-	0.792603	0.00208426	-	-0.243685	0.360963	-	-0.17083	0.586535	-	-0.222896	0.46304	-	0.0781333	0.736605	-	0.0275974	0.813144	-	-0.0581877	0.892963
X183_02082	-	0.109712	0.751805	-	0.971922	4.28154e-06	-	0.58905	0.0523507	-	0.64862	0.00153264	-	0.863561	0.000487185	-	0.468118	0.115236	-	0.53624	0.0332324	-	-0.3902	0.0420494	-	-0.320763	0.009645	-	0.0618319	0.813594
X183_02083	down	-1.60438	5.33219e-09	down	-2.16712	8.52067e-16	-	-0.637927	0.371638	down	-2.32974	7.06248e-17	-	-0.560052	0.0610143	-	0.961822	0.475511	-	-0.726379	0.0203973	-	1.53001	0.323142	-	-0.159507	0.209471	-	-1.69758	0.293932
X183_02084	-	0.420407	0.133106	-	-0.0511532	0.752692	-	-0.0691244	0.741474	-	-0.110115	0.528373	-	-0.468756	0.0623138	-	-0.498167	0.105337	-	-0.531529	0.0364638	-	-0.0240949	0.883511	-	-0.056393	0.656329	-	-0.0400111	0.847393
X183_02085	down	-2.27656	1.67799e-07	down	-2.07883	2.44383e-06	down	-1.35768	0.000387361	down	-1.4194	0.000193025	-	0.203449	0.464609	-	0.911526	0.00605775	-	0.857369	0.00320528	-	0.712153	0.00739314	-	0.660537	0.00132035	-	-0.0596573	0.805849
X183_02086	down	-2.68879	1.05869e-19	down	-1.11304	2.57917e-09	-	0.145332	0.499673	-	-0.972392	2.61829e-06	up	1.57991	1.66076e-09	up	2.82612	4.97842e-13	up	1.71621	7.03677e-10	up	1.25038	2.49725e-05	-	0.14283	0.454364	down	-1.11485	0.000253211
X183_02087	-	0.732435	0.00726927	-	0.263373	0.105157	-	0.324516	0.148358	-	0.138337	0.433312	-	-0.465247	0.0580626	-	-0.415228	0.163761	-	-0.594138	0.0173342	-	0.0552426	0.79886	-	-0.12251	0.329528	-	-0.185551	0.370387
X183_02088	-	0.756609	0.0190235	-	0.624185	0.0215709	-	0.597924	0.0357178	-	0.805534	0.00138426	-	-0.129802	0.641548	-	-0.168273	0.625622	-	0.0482827	0.907421	-	-0.0341027	0.944843	-	0.184172	0.417007	-	0.210987	0.43822
X183_02089	-	-0.427299	0.372278	-	0.509768	0.0924994	up	1.11597	0.0302345	-	-0.231247	0.581027	-	0.941974	0.000212006	up	1.53741	0.00392562	-	0.197375	0.517001	-	0.601662	0.163484	-	-0.738777	5.22698e-07	down	-1.34806	0.00740937
X183_02090	-	-0.17549	0.615522	-	0.0451794	0.874547	-	0.503857	0.0729431	-	0.00843033	0.910984	-	0.22354	0.480269	-	0.671642	0.0565378	-	0.182775	0.526873	-	0.454065	0.0635203	-	-0.0339451	0.997276	-	-0.495322	0.0739707
X183_02091	down	-1.1432	0.0173131	down	-1.35116	0.00421339	down	-1.06984	0.0168571	down	-1.20723	0.00905655	-	-0.203104	0.411985	-	0.0661417	0.881872	-	-0.063119	0.763872	-	0.274177	0.208696	-	0.146039	0.437888	-	-0.135609	0.55133
X183_02092	-	-0.810605	0.00386335	-	-0.636041	0.000219371	-	-0.370587	0.108486	-	-0.649686	0.0006366	-	0.177987	0.481706	-	0.4319	0.159877	-	0.160113	0.507139	-	0.258669	0.17095	-	-0.0113567	1	-	-0.277417	0.188393
X183_02093	-	0.281377	0.326051	-	0.403221	0.0271212	-	-0.0821477	0.75462	-	0.177097	0.393732	-	0.123769	0.632198	-	-0.374643	0.246454	-	-0.106465	0.66972	-	-0.492951	0.0158727	-	-0.223691	0.12311	-	0.261533	0.255372
X183_02094	-	0.08864	0.751524	-	0.177262	0.299914	-	0.0563637	0.817136	-	0.0307968	0.880659	-	0.0905787	0.725364	-	-0.0424829	0.885153	-	-0.0598715	0.80976	-	-0.127323	0.495283	-	-0.143842	0.272117	-	-0.0241665	0.912609
X183_02095	-	0.123466	0.664194	-	-0.146396	0.375827	-	0.267028	0.65677	-	-0.201818	0.265905	-	-0.267099	0.286227	-	0.136285	0.834335	-	-0.326632	0.201361	-	0.410482	0.503909	-	-0.0529718	0.698415	-	-0.471383	0.44953
X183_02096	down	-2.60912	7.45817e-18	down	-2.81465	7.87799e-26	down	-2.47494	3.48906e-21	down	-2.98221	1.17962e-27	-	-0.203565	0.527448	-	0.123994	0.760012	-	-0.37518	0.289359	-	0.33487	0.245816	-	-0.164815	0.401622	-	-0.507899	0.111138
X183_02097	-	0.808846	0.012313	-	0.514723	0.0313146	-	0.7626	0.00686906	-	0.371025	0.174572	-	-0.291047	0.299843	-	-0.0541305	0.855198	-	-0.438343	0.121913	-	0.242211	0.316384	-	-0.141355	0.450772	-	-0.391138	0.111946
X183_02098	-	1.68698	0.165179	-	0.957979	0.561715	up	2.29359	0.0296474	-	-1.56735	0.553712	-	-0.731619	0.426699	-	0.592212	0.506978	down	-3.25653	0.0243037	-	1.33198	0.118045	-	-2.51688	0.169434	down	-3.86034	0.00184948
X183_02099	-	1.09216	0.093387	up	1.64782	0.00170334	up	2.24258	7.95276e-06	up	1.70217	0.00157941	-	0.562332	0.231358	up	1.14641	0.0118742	-	0.61235	0.213124	-	0.586791	0.112372	-	0.0565605	0.884981	-	-0.537871	0.179628
X183_02100	-	-0.23675	0.396388	-	-0.435417	0.00735106	-	-0.309181	0.163769	-	-0.430746	0.014904	-	-0.195452	0.405885	-	-0.0805074	0.780262	-	-0.194084	0.413381	-	0.119547	0.499634	-	0.00757926	0.957596	-	-0.119595	0.526753
X183_02101	-	0.127281	0.6624	-	0.0991121	0.560417	-	-0.0195015	0.901165	-	-0.113488	0.504087	-	-0.0253323	0.931873	-	-0.1552	0.610671	-	-0.241759	0.341489	-	-0.124801	0.480824	-	-0.210008	0.0908189	-	-0.092824	0.653589
X183_02102	-	0.922711	0.0926503	-	0.968102	4.8153e-09	up	1.02724	4.63422e-06	-	0.488508	0.00619694	-	0.0479255	0.990956	-	0.0947902	0.897156	-	-0.435147	0.340015	-	0.0526575	0.770129	-	-0.476967	0.000159786	-	-0.537059	0.00728754
X183_02103	-	-0.00167571	0.978334	-	0.494658	0.00917845	-	0.238281	0.333237	-	0.549468	0.00877084	-	0.497788	0.071624	-	0.228329	0.498155	-	0.548688	0.0841992	-	-0.26275	0.199122	-	0.057411	0.790758	-	0.312137	0.172822
X183_02104	-	0.192496	0.771235	-	0.210852	0.699672	-	0.175619	0.775818	-	0.375919	0.518631	-	0.0220219	0.992081	-	-0.0242167	1	-	0.182072	0.696904	-	-0.0410878	0.970468	-	0.166833	0.704857	-	0.201056	0.66578
X183_02105	-	-0.387522	0.57482	-	-0.646229	0.267621	-	-0.869978	0.187936	-	-0.574784	0.322696	-	-0.25321	0.679522	-	-0.490982	0.483904	-	-0.185892	0.752267	-	-0.234529	0.816795	-	0.0730346	0.992885	-	0.299713	0.776844
X183_02106	up	1.04795	0.0108504	-	0.71488	1.09896e-05	-	0.00331871	0.979855	-	0.274259	0.121099	-	-0.331801	0.335381	down	-1.05658	0.012723	-	-0.776732	0.0472027	-	-0.718415	9.69425e-05	-	-0.438266	0.000399514	-	0.27258	0.168926
X183_02107	-	0.1561	0.577279	-	0.0339871	0.909748	-	0.322065	0.276982	-	-0.0815062	0.611132	-	-0.119938	0.59553	-	0.157228	0.661802	-	-0.238908	0.328717	-	0.283032	0.269062	-	-0.11256	0.405267	-	-0.403193	0.126963
X183_02108	down	-1.27193	4.25172e-06	-	-0.280327	0.0810129	-	-0.552838	0.0131	-	-0.531821	0.00224535	-	0.994165	6.8861e-05	-	0.710029	0.0194271	-	0.739208	0.00397261	-	-0.279587	0.142974	-	-0.248705	0.0415612	-	0.0232233	0.984063
X183_02109	-	-0.223146	0.427415	-	0.0735423	0.711427	-	0.0469114	0.856912	-	-0.193127	0.322933	-	0.29829	0.248775	-	0.259162	0.405975	-	0.0274754	0.909622	-	-0.0333264	0.878568	-	-0.264072	0.0856062	-	-0.238367	0.270436
X183_02110	-	1.77483	0.146443	-	0.543425	0.00753573	up	1.04544	0.00581893	-	0.49121	0.0208906	-	-1.22503	0.257821	-	-0.730612	0.449611	-	-1.28114	0.251485	-	0.496981	0.147559	-	-0.0495878	0.855274	-	-0.554235	0.115735
X183_02111	-	-0.064813	0.786412	-	-0.125083	0.420048	-	0.175924	0.463866	-	-0.216938	0.224403	-	-0.0571518	0.822448	-	0.232816	0.456319	-	-0.152985	0.566018	-	0.29498	0.120069	-	-0.0893318	0.525037	-	-0.391909	0.0576824
X183_02112	-	-0.39993	0.150596	-	-0.193261	0.263135	-	-0.403702	0.0903374	-	-0.133594	0.494953	-	0.210706	0.393348	-	-0.0116911	0.977087	-	0.266378	0.284259	-	-0.218441	0.350187	-	0.0621667	0.617907	-	0.272948	0.233445
X183_02113	down	-1.03603	0.00445401	-	-0.839673	0.00685151	-	-0.784245	0.0170494	-	-0.689491	0.0244719	-	0.201267	0.390019	-	0.24559	0.371721	-	0.347199	0.138051	-	0.0479333	0.742006	-	0.152592	0.205075	-	0.0970398	0.641904
X183_02114	down	-3.15669	3.09317e-09	down	-2.57911	3.13324e-07	down	-2.41239	4.45131e-06	down	-1.41698	0.000690812	-	0.582803	0.0291199	-	0.737499	0.256461	up	1.74077	8.79375e-12	-	0.15735	0.738404	up	1.16435	3.62164e-09	-	0.999342	0.0145565
X183_02115	-	0.00201238	0.99062	-	-0.204329	0.217995	-	-0.223421	0.306667	-	0.0227123	0.906338	-	-0.202874	0.415175	-	-0.233157	0.436101	-	0.0204099	0.948726	-	-0.0251164	0.861875	-	0.22965	0.073313	-	0.24694	0.207491
X183_02116	-	0.517646	0.0753354	-	0.358009	0.0591279	-	-0.206189	0.393982	-	-0.0932798	0.657762	-	-0.157552	0.545534	-	-0.734382	0.0215865	-	-0.613312	0.0237924	-	-0.570953	0.00580018	-	-0.448938	0.00525024	-	0.114279	0.598887
X183_02117	-	-0.58091	0.0338647	-	-0.651696	7.29811e-05	-	-0.399109	0.0700216	-	-0.401391	0.0243005	-	-0.0672758	0.799779	-	0.174269	0.57255	-	0.179054	0.46773	-	0.247221	0.189594	-	0.252874	0.0411605	-	-0.00218576	0.986833
X183_02118	-	-0.37646	0.169461	-	0.0649543	0.733376	-	-0.115985	0.609154	-	0.0618449	0.673818	-	0.443852	0.0766187	-	0.25136	0.406191	-	0.436868	0.0729962	-	-0.187097	0.330974	-	-7.10692e-05	0.903106	-	0.179475	0.335714
X183_02119	-	-0.387734	0.172491	-	0.0112257	0.932415	-	-0.00106128	0.976605	-	0.0515732	0.765194	-	0.402675	0.115614	-	0.378694	0.225624	-	0.439335	0.0913981	-	-0.0192669	0.941107	-	0.0428556	0.740576	-	0.0544427	0.809444
X183_02120	-	0.509699	0.0555422	-	-0.0861754	0.646432	down	-1.01712	4.73276e-06	-	-0.414629	0.0194381	-	-0.591706	0.0304202	down	-1.53328	1.53413e-06	-	-0.923724	0.000428772	-	-0.936348	0.000167223	-	-0.326212	0.0610258	-	0.602461	0.00224321
X183_02121	-	0.549752	0.0456851	up	1.31641	1.82313e-15	up	1.48122	0.00133513	up	1.55424	8.63134e-18	-	0.76954	0.00192792	-	0.92164	0.020514	up	1.00349	6.76471e-05	-	0.156454	0.569134	-	0.240709	0.0543817	-	0.0764386	0.882349
X183_02122	-	-0.435378	0.112851	-	-0.922345	4.96795e-06	-	-0.442706	0.0897187	-	-0.0499236	0.853763	-	-0.483848	0.0641457	-	-0.0160536	0.988231	-	0.384058	0.111764	-	0.47323	0.0574689	-	0.874841	8.86431e-11	-	0.39382	0.0522538
X183_02123	-	-0.817507	0.122022	-	-0.342828	0.0918187	-	-0.382332	0.0830015	-	-0.546717	0.0220006	-	0.47832	0.417627	-	0.426664	0.486891	-	0.270663	0.692556	-	-0.0457522	0.789781	-	-0.201642	0.215819	-	-0.163498	0.497356
X183_02124	down	-2.06923	0.00520468	-	0.969441	0.0203873	-	0.581947	0.212578	-	0.364414	0.406178	up	3.0399	6.77458e-08	up	2.63713	2.11381e-05	up	2.42838	0.000284957	-	-0.395942	0.353023	-	-0.603546	0.169869	-	-0.214819	0.690849
X183_02125	-	0.306767	0.273576	-	0.486433	0.0041438	-	0.372462	0.0945165	-	0.248883	0.174254	-	0.182276	0.463747	-	0.0558696	0.833223	-	-0.0595839	0.832276	-	-0.121283	0.548707	-	-0.235228	0.0802854	-	-0.121496	0.533978
X183_02126	-	-0.0230117	0.947856	-	-0.177617	0.335592	-	-0.314104	0.191276	-	-0.555337	0.00682283	-	-0.152244	0.544221	-	-0.300834	0.336894	-	-0.533475	0.046781	-	-0.143866	0.49928	-	-0.37502	0.0246137	-	-0.238677	0.289384
X183_02127	-	-0.642026	0.025635	-	-0.481916	0.00616845	-	-0.754603	0.00120771	-	-0.745697	0.000117384	-	0.16256	0.561098	-	-0.121833	0.673017	-	-0.104851	0.666465	-	-0.278839	0.163052	-	-0.261029	0.0866438	-	0.0102345	0.95317
X183_02128	-	0.734317	0.00881266	-	0.475288	0.00436756	-	0.573236	0.0101592	-	0.350661	0.0535488	-	-0.254769	0.331689	-	-0.167799	0.61397	-	-0.383396	0.142806	-	0.0913661	0.623957	-	-0.122145	0.346096	-	-0.221262	0.267007
X183_02129	-	0.203947	0.467755	-	0.127223	0.472915	-	-0.169646	0.492951	-	-0.416132	0.0314331	-	-0.074247	0.771997	-	-0.383735	0.230503	-	-0.621562	0.0167836	-	-0.304296	0.134937	-	-0.541009	0.000239522	-	-0.244288	0.225496
X183_02130	down	-2.84297	1.64936e-21	-	-0.0127682	0.905532	-	-0.0367345	0.833101	-	-0.34687	0.0627395	up	2.83397	1.2975e-25	up	2.79934	4.53111e-17	up	2.49605	8.35045e-18	-	-0.0297469	0.852846	-	-0.33158	0.0275581	-	-0.309212	0.153615
X183_02131	-	-0.952055	0.000768819	-	-0.129242	0.424964	-	0.193456	0.42868	-	-0.0843227	0.643278	-	0.82545	0.00140448	up	1.13684	0.000351275	-	0.866486	0.000942686	-	0.316629	0.104973	-	0.0474614	0.698565	-	-0.276684	0.198326
X183_02132	down	-2.51307	6.6154e-08	-	0.330367	0.208535	-	0.579588	0.170333	-	-0.365535	0.199296	up	2.84531	1.84885e-25	up	3.08386	2.32335e-08	up	2.14565	6.65364e-15	-	0.2442	0.500327	-	-0.693344	3.90427e-07	-	-0.94509	0.0156826
X183_02133	down	-2.34155	2.37201e-14	-	0.856432	7.94151e-07	-	0.612818	0.00785547	-	0.746638	7.74717e-05	up	3.19988	5.63124e-30	up	2.94393	5.37148e-18	up	3.08592	5.0005e-27	-	-0.249703	0.183676	-	-0.107251	0.418532	-	0.134749	0.504946
X183_02134	-	0.417637	0.116633	-	-0.052888	0.763179	-	0.0609262	0.792545	-	0.0460293	0.751312	-	-0.466304	0.0538313	-	-0.362595	0.21336	-	-0.370827	0.13557	-	0.108937	0.618718	-	0.101816	0.387918	-	-0.0148565	0.995602
X183_02135	-	-0.473638	0.0841157	-	-0.502504	0.00250646	-	-0.232802	0.30425	-	-0.203469	0.268231	-	-0.0252294	0.929422	-	0.233343	0.438345	-	0.269944	0.275837	-	0.26305	0.154516	-	0.301445	0.0182904	-	0.0310331	0.876729
X183_02136	-	-0.0117072	0.971123	-	0.204498	0.221904	-	0.363023	0.102194	-	0.54757	0.00259302	-	0.219358	0.384315	-	0.36639	0.232784	-	0.558696	0.028608	-	0.152034	0.406067	-	0.345736	0.00756092	-	0.186032	0.36291
X183_02137	-	-0.205618	0.450772	-	-0.504577	0.00255846	-	-0.346669	0.129395	-	-0.177833	0.330467	-	-0.294487	0.248023	-	-0.147667	0.652221	-	0.0283624	0.900166	-	0.151088	0.40811	-	0.329177	0.0107813	-	0.170315	0.410671
X183_02138	-	-0.428254	0.114037	-	-0.226041	0.171788	-	-0.355496	0.118364	-	-0.397363	0.0297724	-	0.205178	0.406476	-	0.064133	0.805712	-	0.030086	0.895726	-	-0.13671	0.50737	-	-0.168589	0.226038	-	-0.03967	0.814488
X183_02139	-	-0.325059	0.255585	-	-0.132699	0.455588	-	-0.0613772	0.801254	-	-0.382026	0.0641781	-	0.195163	0.456997	-	0.254762	0.416551	-	-0.0584725	0.885527	-	0.0649652	0.733439	-	-0.246668	0.138642	-	-0.319243	0.160046
X183_02140	-	-0.244919	0.36557	-	0.0720533	0.703971	-	0.0802061	0.741254	-	0.0839161	0.710085	-	0.319361	0.206049	-	0.315511	0.307861	-	0.32765	0.213519	-	0.00118389	0.984636	-	0.014638	0.962222	-	0.00561902	0.981182
X183_02141	-	-0.450864	0.103077	-	-0.155574	0.449741	-	-0.125465	0.632847	-	-0.995235	1.45172e-07	-	0.296881	0.229966	-	0.316623	0.436447	-	-0.546172	0.0359526	-	0.0265026	0.973328	-	-0.836744	0.000165981	-	-0.870987	0.0492958
X183_02143	-	0.909617	0.00180064	-	0.954464	3.05656e-07	-	0.990819	3.79526e-05	-	0.952423	1.47594e-06	-	0.0469396	0.857543	-	0.0717062	0.816703	-	0.0409449	0.821801	-	0.0301623	0.875268	-	0.00100431	0.89362	-	-0.0368205	0.928268
X183_02144	up	1.64017	0.0317872	up	2.02646	0.00167636	up	2.04199	0.00250322	up	2.46178	6.48156e-05	-	0.387359	0.455482	-	0.393669	0.465105	-	0.820796	0.11586	-	0.0101973	1	-	0.43925	0.340014	-	0.422137	0.391287
X183_02145	up	2.50466	0.000348784	up	2.51362	0.00017102	up	2.20036	0.00155297	up	2.68994	9.13427e-06	-	0.012698	0.997721	-	-0.309673	0.531283	-	0.184122	0.634551	-	-0.318132	0.466225	-	0.178575	0.616447	-	0.488744	0.232951
X183_02146	-	0.243398	0.383671	-	-0.196591	0.227809	-	0.0351604	0.958674	-	-0.236899	0.198996	-	-0.437769	0.0778399	-	-0.216689	0.440961	-	-0.481959	0.0611029	-	0.227469	0.413933	-	-0.0375924	0.829961	-	-0.272684	0.359113
X183_02147	-	-0.194054	0.484444	-	-0.150417	0.370978	-	-0.460776	0.0477142	-	-0.322539	0.0780584	-	0.0461525	0.857923	-	-0.276692	0.39518	-	-0.129741	0.605223	-	-0.318138	0.111693	-	-0.169384	0.205703	-	0.141078	0.545489
X183_02148	-	-0.127596	0.716342	-	-0.306837	0.0871342	-	0.168573	0.598461	-	-0.130215	0.530238	-	-0.175603	0.442148	-	0.288697	0.467033	-	-0.00301519	0.940108	-	0.470908	0.163536	-	0.178968	0.198997	-	-0.29972	0.370791
X183_02149	-	-0.0142745	0.986008	-	-0.162861	0.385024	-	-0.354364	0.134484	-	-0.401691	0.0366606	-	-0.145424	0.571976	-	-0.348819	0.263197	-	-0.388085	0.129157	-	-0.198111	0.305888	-	-0.236332	0.0890524	-	-0.0459115	0.808924
X183_02150	-	-0.00070543	0.98663	-	-0.0465599	0.763688	-	0.0322628	0.916564	-	-0.317308	0.0922935	-	-0.0438156	0.861409	-	0.0231126	0.94761	-	-0.318362	0.223087	-	0.0723893	0.717233	-	-0.268002	0.0648791	-	-0.347969	0.0999827
X183_02151	up	1.67212	0.00097471	-	0.638815	0.000229637	-	0.114806	0.797951	-	0.858738	0.00178035	down	-1.03262	0.0195334	down	-1.56838	0.00238666	-	-0.816488	0.0608545	-	-0.528381	0.0206941	-	0.222891	0.312425	-	0.743104	0.0179113
X183_02152	-	-0.172904	0.537449	-	-0.256569	0.127008	-	-0.182468	0.431576	-	-0.0936085	0.606204	-	-0.0804525	0.744083	-	-0.0183796	0.962643	-	0.0785227	0.767634	-	0.0671737	0.701982	-	0.165501	0.210945	-	0.0905295	0.677405
X183_02153	-	-0.336995	0.225047	-	-0.609435	0.00018918	-	-0.684156	0.0023127	-	-0.440285	0.0135232	-	-0.26974	0.263651	-	-0.356862	0.249299	-	-0.104526	0.662247	-	-0.0818391	0.699392	-	0.171867	0.167533	-	0.245898	0.230993
X183_02154	-	0.185656	0.649268	-	0.413831	0.0242983	-	0.0521133	0.832813	-	-0.225596	0.388105	-	0.229248	0.473297	-	-0.145564	0.710287	-	-0.415084	0.333914	-	-0.368165	0.067403	-	-0.637456	4.70361e-05	-	-0.276613	0.223208
X183_02155	down	-1.18133	2.64775e-05	down	-1.1305	7.30577e-09	-	-0.461589	0.110171	-	-0.947175	2.86553e-07	-	0.0543738	0.854678	-	0.712432	0.070422	-	0.233624	0.374943	-	0.664699	0.0878198	-	0.185767	0.153244	-	-0.486862	0.195436
X183_02156	-	-0.312947	0.343844	-	-0.0775274	0.766829	-	0.107187	0.695467	-	-0.254064	0.300821	-	0.239978	0.413425	-	0.413504	0.240214	-	0.0590899	0.869742	-	0.17896	0.478085	-	-0.174603	0.384216	-	-0.361399	0.161526
X183_02157	-	-1.21393	0.110815	down	-2.11055	0.00506676	down	-2.59177	0.00131184	-	-1.25432	0.0551751	-	-0.89505	0.403685	-	-1.39037	0.24501	-	-0.0445905	0.998195	-	-0.48816	0.0243689	-	0.858109	0.00767547	up	1.33811	0.000354402
X183_02158	-	0.796719	0.255579	-	0.272681	0.353874	-	1.86873	0.2997	-	0.040264	0.99077	-	-0.521376	0.392186	-	1.06919	0.477819	-	-0.756938	0.230233	-	1.5979	0.349565	-	-0.229213	0.0514178	-	-1.8351	0.304739
X183_02159	-	-0.217052	0.407123	-	-0.321555	0.055817	-	-0.295567	0.200043	-	-0.119009	0.540086	-	-0.101209	0.732529	-	-0.0868099	0.830944	-	0.0970939	0.641045	-	0.0190837	0.894775	-	0.205076	0.105129	-	0.178235	0.377548
X183_02160	-	-0.159627	0.688013	down	-1.30893	4.73208e-14	down	-1.09026	1.67872e-06	down	-1.12863	1.72173e-09	down	-1.14404	0.0219979	-	-0.935798	0.0426346	-	-0.967395	0.0401838	-	0.212674	0.309048	-	0.182301	0.237046	-	-0.0377727	0.903942
X183_02161	-	0.812647	0.177688	-	0.666	0.0299631	up	1.00863	0.00171864	-	0.968071	0.018857	-	-0.142868	0.821502	-	0.191039	0.607413	-	0.155476	0.66333	-	0.337525	0.21869	-	0.305376	0.35217	-	-0.0392998	0.997376
X183_02162	-	0.294388	0.293033	-	0.821391	1.28986e-06	-	0.487806	0.0313121	-	0.408374	0.0293253	-	0.530073	0.0338626	-	0.185241	0.546379	-	0.113432	0.669438	-	-0.33981	0.0704033	-	-0.410352	0.00158707	-	-0.0781753	0.682088
X183_02163	down	-1.26171	0.00533409	down	-2.40967	7.17006e-06	down	-2.32364	1.00201e-05	-	-0.405633	0.411342	down	-1.1439	3.3179e-05	down	-1.06913	0.000450947	-	0.857885	0.210943	-	0.0801517	0.736048	up	2.00717	0.0139517	up	1.9185	0.0161652
X183_02164	-	0.140826	0.601714	-	0.053146	0.747705	-	0.0794181	0.743219	-	0.0800188	0.70033	-	-0.0838222	0.728092	-	-0.068071	0.796258	-	-0.0602707	0.76712	-	0.0206885	0.951148	-	0.0295178	0.896317	-	0.00116343	0.997807
X183_02165	-	-0.232679	0.382073	-	-0.0494091	0.719177	-	-0.302489	0.169078	-	-0.101559	0.545927	-	0.185658	0.458062	-	-0.0790611	0.810903	-	0.129896	0.600905	-	-0.25975	0.170811	-	-0.0492163	0.713626	-	0.202924	0.314676
X183_02166	-	0.422621	0.130594	-	0.811644	3.38643e-06	up	1.27486	2.9366e-08	up	1.24382	7.81018e-05	-	0.392063	0.121436	-	0.84306	0.0064601	-	0.820194	0.00537111	-	0.456848	0.015289	-	0.434962	0.0896892	-	-0.0301642	0.862963
X183_02167	-	0.272272	0.498211	-	-0.629948	0.000251923	-	0.32548	0.193884	-	0.315009	0.0933132	-	-0.900978	0.048831	-	0.0430884	0.894711	-	0.03964	0.848609	-	0.950832	0.00163339	-	0.947895	7.81959e-12	-	-0.0109584	0.981873
X183_02168	-	0.217133	0.435388	-	0.272941	0.100372	-	0.15025	0.507532	-	0.164303	0.359892	-	0.0587629	0.811466	-	-0.0755432	0.805311	-	-0.0539052	0.84139	-	-0.129066	0.482727	-	-0.106074	0.416091	-	0.0152411	0.92326
X183_02169	-	0.44006	0.335996	-	-0.470587	0.00439518	-	-0.544469	0.0150917	-	-0.209894	0.328168	-	-0.909615	0.0851519	-	-0.996848	0.0674265	-	-0.653184	0.208096	-	-0.0802497	0.670745	-	0.263612	0.266369	-	0.335623	0.155009
X183_02170	-	-0.268188	0.346795	-	-0.20179	0.246687	-	-0.0902091	0.710511	-	-0.330303	0.0903584	-	0.0696496	0.796476	-	0.169726	0.58623	-	-0.0630004	0.829642	-	0.105301	0.574218	-	-0.126093	0.413706	-	-0.238868	0.26331
X183_02171	-	0.000289581	0.999166	-	-0.171728	0.297087	-	-0.101925	0.662544	-	-0.0927884	0.596238	-	-0.169134	0.493431	-	-0.111179	0.730891	-	-0.0938914	0.702248	-	0.0628653	0.710127	-	0.0817296	0.540347	-	0.0111777	0.990287
X183_02172	up	1.30792	3.00354e-06	-	0.272867	0.127288	-	0.533356	0.0259097	-	0.556161	0.00451007	down	-1.03269	3.38863e-05	-	-0.784434	0.0100541	-	-0.752512	0.00214184	-	0.253611	0.234541	-	0.286292	0.071199	-	0.0248428	0.97579
X183_02173	up	1.63167	0.00717931	up	1.99558	7.00931e-06	-	1.35535	0.0652902	up	1.39073	0.0101902	-	0.367579	0.38565	-	-0.286224	0.659339	-	-0.240935	0.603115	-	-0.650822	0.160292	-	-0.603374	0.0949971	-	0.0408379	1
X183_02174	-	0.886448	0.0577972	up	1.81391	7.10162e-05	-	0.907987	0.0378679	up	1.19203	0.00316482	-	0.929121	0.0302974	-	0.00972366	1	-	0.302952	0.473121	-	-0.914132	0.0336642	-	-0.619963	0.0834609	-	0.287026	0.457302
X183_02175	-	-0.374711	0.184295	-	0.170364	0.308566	-	0.254122	0.257986	-	0.413871	0.0257347	-	0.547244	0.0307446	-	0.618746	0.0473445	-	0.78691	0.00249136	-	0.0774744	0.685868	-	0.24614	0.0694177	-	0.160812	0.4442
X183_02176	-	-0.113946	0.689313	-	-0.230815	0.170208	-	-0.227797	0.330455	-	-0.263599	0.15593	-	-0.112826	0.646244	-	-0.121131	0.707264	-	-0.149454	0.560555	-	-0.00400231	0.984646	-	-0.0303081	0.839945	-	-0.033806	0.85014
X183_02177	-	-0.23842	0.397453	-	-0.419151	0.0137392	-	-0.277219	0.225531	-	-0.177372	0.343839	-	-0.177264	0.475013	-	-0.0466943	0.878235	-	0.0606499	0.816243	-	0.135809	0.472134	-	0.24443	0.0668922	-	0.100863	0.617896
X183_02178	-	0.141462	0.63251	-	-0.598367	0.00379582	-	-0.42477	0.0644906	-	-0.33557	0.0988739	-	-0.734837	0.0127132	-	-0.571961	0.0685148	-	-0.476162	0.0944514	-	0.16701	0.371058	-	0.265241	0.037964	-	0.0904312	0.633923
X183_02179	-	-0.0701428	0.869175	-	-0.929846	1.62077e-08	down	-1.15961	1.6735e-07	-	-0.274998	0.102831	-	-0.859254	0.1878	-	-1.10222	0.11233	-	-0.208974	0.70106	-	-0.235274	0.189515	-	0.657308	0.00244692	-	0.884368	0.000293736
X183_02180	-	-0.0788109	0.768332	-	-0.0241386	0.874027	-	-0.0888662	0.686843	-	0.0435149	0.818577	-	0.0570761	0.816505	-	-0.0193838	0.954745	-	0.120901	0.631043	-	-0.0710018	0.704687	-	0.0703895	0.58048	-	0.133656	0.504454
X183_02181	-	4.86991	0.0867862	up	2.64824	1.24649e-09	up	2.0191	0.0264522	up	4.00144	0.00827814	-	-2.22587	0.304262	-	-2.86981	0.222442	-	-0.876758	0.594511	-	-0.633921	0.175419	-	1.35672	0.208303	-	1.98138	0.094507
X183_02182	-	0.893929	0.284332	-	-0.0994985	0.530103	-	0.109294	0.64593	-	0.884031	0.0120063	-	-0.994274	0.249909	-	-0.799319	0.33576	-	-0.0149954	0.986699	-	0.20269	0.285559	-	0.986674	0.00633311	-	0.77561	0.028247
X183_02183	up	1.66525	7.37873e-07	up	1.44244	9.75043e-09	up	1.29064	1.7867e-05	up	1.181	1.26559e-05	-	-0.218733	0.434684	-	-0.382634	0.252336	-	-0.48506	0.114657	-	-0.158904	0.508384	-	-0.259405	0.247065	-	-0.108328	0.74046
X183_02184	up	1.34223	0.000435944	up	1.50459	4.88516e-07	up	1.29765	0.000167491	-	0.973476	0.00330771	-	0.165701	0.624356	-	-0.0532239	0.90583	-	-0.369885	0.301165	-	-0.213628	0.469248	-	-0.528774	0.0494278	-	-0.322399	0.305533
X183_02185	-	0.447421	0.237182	-	0.127509	0.642413	-	0.182984	0.575926	-	0.111607	0.688637	-	-0.314632	0.393542	-	-0.270412	0.509945	-	-0.335318	0.391094	-	0.0476711	0.905052	-	-0.0143634	0.994499	-	-0.0694689	0.867783
X183_02186	-	-0.814271	0.295862	down	-4.41566	2.79245e-09	down	-4.5153	1.45505e-09	down	-2.38856	0.000100286	down	-3.59329	0.0258116	down	-3.70379	0.0235181	-	-1.57033	0.187505	-	-0.106348	0.638242	up	2.02837	5.5005e-06	up	2.12753	4.52992e-06
X183_02187	-	0.483142	0.299559	-	0.232146	0.569137	-	0.218815	0.615388	-	0.300887	0.475456	-	-0.246426	0.574119	-	-0.271948	0.616947	-	-0.182009	0.709425	-	-0.0222229	1	-	0.0705818	0.883148	-	0.085865	0.933021
X183_02188	-	-0.313269	0.250043	-	-0.450239	0.0101133	-	-0.375139	0.10606	-	-0.508365	0.00892049	-	-0.133574	0.629604	-	-0.069702	0.855666	-	-0.19605	0.506068	-	0.0688347	0.717957	-	-0.0556931	0.765754	-	-0.13215	0.559132
X183_02189	-	-0.477422	0.442946	down	-1.43293	1.83575e-08	down	-1.53631	3.35687e-09	-	0.20578	0.416141	-	-0.95608	0.330524	-	-1.074	0.289533	-	0.677717	0.252264	-	-0.109846	0.563721	up	1.6414	8.45186e-08	up	1.74311	2.0568e-08
X183_02190	-	-0.431033	0.150438	down	-1.87318	5.63561e-09	down	-1.56132	4.70843e-07	-	-0.715516	0.0140525	down	-1.43793	6.71847e-07	down	-1.13758	0.000900745	-	-0.283576	0.294543	-	0.304592	0.224356	up	1.16054	0.000327796	-	0.848018	0.00747187
X183_02191	-	0.332847	0.652024	-	-0.775199	0.00747548	-	-0.827006	0.00461693	-	-0.81942	0.00320453	-	-1.10081	0.208984	-	-1.16155	0.194629	-	-1.14845	0.197061	-	-0.0587155	0.869511	-	-0.0417017	0.860562	-	0.00968843	0.979602
X183_02192	down	-3.13386	2.79221e-10	down	-7.06465	2.79949e-28	down	-7.06369	2.14256e-28	down	-3.60045	1.95688e-12	down	-3.92266	0.00111343	down	-3.9318	0.00114709	-	-0.462621	0.482413	-	-0.00616765	0.971046	up	3.46627	3.84507e-59	up	3.46458	6.70373e-53
X183_02194	down	-1.8062	1.60135e-08	down	-4.92388	2.09277e-38	down	-6.76946	2.20775e-57	down	-3.18884	1.45502e-22	down	-3.11122	3.00855e-05	down	-4.9683	1.68894e-08	down	-1.38068	0.0136509	down	-1.85291	1.66071e-05	up	1.73602	1.20929e-11	up	3.58151	4.55352e-31
X183_02195	down	-1.74683	9.30369e-05	down	-5.01952	4.60346e-21	down	-6.17946	3.55608e-27	down	-3.04038	1.10203e-11	down	-3.26633	0.00119714	down	-4.43704	8.94428e-05	-	-1.29087	0.0718309	down	-1.16566	4.77788e-05	up	1.98114	1.31258e-27	up	3.13911	5.26328e-33
X183_02196	down	-2.43086	9.20738e-15	down	-4.47972	9.24818e-45	down	-5.29046	8.02352e-56	down	-3.67009	2.47548e-34	down	-2.04347	0.0187413	down	-2.86598	0.00387917	-	-1.2376	0.0933302	-	-0.81784	3.17266e-05	-	0.811873	4.80176e-09	up	1.62197	6.0817e-15
X183_02197	-	-0.236674	0.388626	-	-0.635865	0.000368875	-	-0.79612	0.000708467	-	-0.648017	0.000733954	-	-0.395484	0.133329	-	-0.567884	0.0764904	-	-0.411958	0.121025	-	-0.167845	0.407145	-	-0.00991891	0.920355	-	0.149952	0.505335
X183_02198	-	-0.149103	0.607983	-	-0.289014	0.0990445	-	-0.338175	0.148765	-	-0.217452	0.251194	-	-0.136347	0.586881	-	-0.197516	0.530591	-	-0.0687702	0.779731	-	-0.056325	0.787275	-	0.0740114	0.606078	-	0.122614	0.572746
X183_02199	down	-1.31513	4.05088e-06	down	-1.88081	8.7607e-26	down	-1.92442	6.51089e-16	down	-1.88581	3.18545e-22	-	-0.561734	0.0276198	-	-0.616938	0.050992	-	-0.57045	0.0293856	-	-0.050706	0.847102	-	-0.00237009	1	-	0.0405056	0.889071
X183_02200	up	2.83691	4.12423e-15	up	2.00723	7.82977e-12	up	2.27016	6.95545e-12	up	2.29157	7.64156e-14	-	-0.829061	0.0040691	-	-0.577286	0.0832161	-	-0.547996	0.0628113	-	0.258009	0.326914	-	0.287818	0.189664	-	0.0217327	0.913351
X183_02201	up	2.38136	1.73977e-06	up	1.59115	4.84249e-10	up	1.9423	6.75642e-07	up	1.95741	1.78102e-13	-	-0.788231	0.0371323	-	-0.448759	0.239431	-	-0.426075	0.211911	-	0.346466	0.258129	-	0.368478	0.0770417	-	0.0144081	0.95491
X183_02202	-	-0.179443	0.546038	-	-0.304755	0.0953358	-	-0.699105	0.00342005	-	-0.428725	0.0266231	-	-0.122266	0.634048	-	-0.529597	0.0954814	-	-0.250523	0.324599	-	-0.402157	0.0470283	-	-0.121791	0.381503	-	0.272555	0.226716
X183_02203	-	0.15564	0.601258	-	0.439905	0.0294454	-	0.0656019	0.811582	-	0.382645	0.086954	-	0.28565	0.239109	-	-0.10076	0.745991	-	0.224715	0.389187	-	-0.380768	0.0357758	-	-0.0545341	0.57291	-	0.318447	0.116328
X183_02204	-	-0.142315	0.610748	-	-0.145522	0.390747	-	0.0355617	0.876931	-	-0.0814261	0.696148	-	0.000503351	0.999014	-	0.170716	0.588338	-	0.0606803	0.788595	-	0.175021	0.359884	-	0.0665782	0.566701	-	-0.115901	0.606182
X183_02205	-	0.613548	0.124863	up	2.5205	4.64773e-36	up	1.8826	0.00503525	up	2.27709	1.92023e-26	up	1.90774	1.04534e-13	up	1.25532	0.0409059	up	1.66043	1.50689e-10	-	-0.64725	0.0763739	-	-0.240375	0.133631	-	0.398975	0.342243
X183_02206	-	-0.39014	0.175132	-	-0.654951	0.000432308	-	-0.517901	0.0311555	-	-0.445677	0.0267673	-	-0.261799	0.324525	-	-0.136973	0.678492	-	-0.056821	0.852076	-	0.130011	0.527848	-	0.21167	0.180251	-	0.0738518	0.734498
X183_02207	-	0.0700178	0.779252	-	-0.878654	8.0743e-05	-	-0.943911	0.000185572	down	-1.25701	5.86769e-07	-	-0.946006	0.000375636	down	-1.02295	0.00148442	down	-1.32797	2.32732e-06	-	-0.071307	0.762734	-	-0.375706	0.0607671	-	-0.311875	0.219365
X183_02208	up	1.00372	0.016102	-	0.434135	0.013284	-	0.220678	0.353751	-	0.199751	0.31346	-	-0.568471	0.126176	-	-0.794947	0.0562709	-	-0.807033	0.0439918	-	-0.22	0.244935	-	-0.231747	0.0877688	-	-0.0196095	0.924562
X183_02209	-	-0.679185	0.095379	-	0.060008	0.867097	-	-0.210119	0.463016	-	0.272044	0.331009	-	0.738905	0.00614008	-	0.456119	0.126498	-	0.947212	0.000171934	-	-0.276526	0.131967	-	0.214972	0.102163	-	0.483823	0.0168516
X183_02210	-	0.0152668	0.962005	-	0.58935	0.000461702	-	0.363136	0.111499	-	0.104421	0.580202	-	0.576209	0.0208861	-	0.338055	0.276469	-	0.0872397	0.732915	-	-0.232299	0.204651	-	-0.482465	0.000229754	-	-0.257702	0.208442
X183_02211	-	0.37811	0.178456	-	-0.223733	0.210984	-	-0.198346	0.382412	-	-0.287823	0.151314	-	-0.598249	0.0188448	-	-0.58361	0.0583325	-	-0.666193	0.0118099	-	0.0194954	0.954085	-	-0.061612	0.733698	-	-0.0884784	0.740193
X183_02212	-	-0.30169	0.395507	-	0.176915	0.52214	-	-0.158848	0.658535	-	-0.103481	0.755399	-	0.481399	0.13057	-	0.133814	0.687097	-	0.196899	0.546448	-	-0.342922	0.247174	-	-0.277774	0.301151	-	0.0577329	0.882426
X183_02213	-	-0.1554	0.598546	-	-0.25182	0.1411	-	-0.280164	0.227968	-	-0.223908	0.225332	-	-0.0929803	0.689804	-	-0.133458	0.662426	-	-0.0691046	0.758071	-	-0.0355376	0.876162	-	0.0301448	0.835423	-	0.0581537	0.805078
X183_02214	-	0.486822	0.221438	-	0.413722	0.0667494	-	1.14583	0.135573	-	0.278497	0.319987	-	-0.0702137	0.925804	-	0.652901	0.358536	-	-0.209106	0.623565	-	0.730246	0.319795	-	-0.132261	0.56724	-	-0.870617	0.245019
X183_02215	-	-0.132578	0.626984	-	-0.297537	0.117513	-	-0.0505464	0.795195	-	-0.11362	0.582045	-	-0.16262	0.568976	-	0.0727346	0.830609	-	0.0169259	0.916499	-	0.241752	0.351281	-	0.186548	0.249986	-	-0.0633752	0.855462
X183_02216	-	0.0326958	0.9083	-	0.0747153	0.648189	-	0.207474	0.348008	-	0.128356	0.473706	-	0.045712	0.850282	-	0.16709	0.582444	-	0.0952688	0.701933	-	0.126098	0.497584	-	0.0558662	0.665563	-	-0.0777813	0.697348
X183_02217	-	-0.294512	0.525959	down	-1.32398	2.2089e-13	down	-1.07218	4.61685e-06	-	-0.946432	8.40878e-07	-	-1.02567	0.0785401	-	-0.785064	0.151586	-	-0.651107	0.204249	-	0.246259	0.234904	-	0.380397	0.0153427	-	0.126432	0.558479
X183_02218	-	-0.344303	0.210166	-	-0.993563	1.04082e-07	down	-1.03208	1.75596e-05	-	-0.704719	0.00033842	-	-0.644657	0.0298522	-	-0.694467	0.0343257	-	-0.36013	0.197008	-	-0.0458938	0.853326	-	0.291054	0.0642803	-	0.32914	0.141579
X183_02219	-	0.0927586	0.737861	-	0.205031	0.232965	-	-0.103333	0.66533	-	0.148295	0.420647	-	0.114623	0.660956	-	-0.205896	0.519026	-	0.0540592	0.835205	-	-0.315301	0.106624	-	-0.0539416	0.70456	-	0.253748	0.223292
X183_02220	-	-0.208987	0.458475	-	-0.864172	0.000201934	-	-0.420441	0.0878632	-	-0.872573	0.000192329	-	-0.651316	0.0147765	-	-0.219113	0.527422	-	-0.663505	0.0148481	-	0.436321	0.0318643	-	-0.00587978	0.953593	-	-0.449734	0.0364677
X183_02221	-	-0.312955	0.258654	-	-0.519353	0.00254263	-	-0.584972	0.0109874	-	-0.352529	0.0620605	-	-0.203095	0.420531	-	-0.279918	0.374349	-	-0.0401288	0.894604	-	-0.0721553	0.732719	-	0.16937	0.212537	-	0.234086	0.257477
X183_02222	-	0.63849	0.114729	-	0.287854	0.129754	-	0.312308	0.204485	-	0.621205	0.00254971	-	-0.349127	0.381094	-	-0.338042	0.407756	-	-0.0204019	0.960481	-	0.017214	0.955903	-	0.335551	0.0368732	-	0.310387	0.161815
X183_02223	-	0.544099	0.0588582	-	0.296242	0.12302	-	0.998339	0.0095849	-	0.457737	0.0332181	-	-0.24567	0.336889	-	0.445291	0.238114	-	-0.0884519	0.74769	-	0.698064	0.0584749	-	0.16374	0.385977	-	-0.5416	0.170217
X183_02224	-	0.969925	0.142175	-	0.741783	0.302054	-	0.339897	0.670262	-	-0.38343	0.784686	-	-0.222168	0.698726	-	-0.63914	0.290234	down	-1.35363	0.0464785	-	-0.41293	0.539564	-	-1.12543	0.10032	-	-0.718764	0.345489
X183_02225	-	-0.0224227	1	-	0.152766	0.852109	-	0.20567	0.783711	-	-0.586639	0.442545	-	0.179663	0.82587	-	0.22133	0.769282	-	-0.563266	0.467799	-	0.0462794	0.978242	-	-0.735676	0.301444	-	-0.79106	0.260696
X183_02231	-	0.211888	0.538689	-	-0.0141978	0.996818	-	0.124674	0.644453	-	0.457571	0.0561174	-	-0.222248	0.49497	-	-0.094271	0.827801	-	0.24563	0.3881	-	0.132016	0.604002	-	0.473797	0.0218177	-	0.334556	0.194121
X183_02232	-	-0.051632	0.838905	-	-0.0274844	0.858917	-	-0.307677	0.163032	-	-0.345125	0.0511522	-	0.0273196	0.904546	-	-0.264377	0.393327	-	-0.294203	0.244612	-	-0.286937	0.120172	-	-0.315122	0.0115763	-	-0.0357973	0.85265
X183_02233	-	-0.031574	0.985287	-	-0.792527	0.0368356	-	-0.959964	0.0169655	down	-1.05488	0.0132194	-	-0.755994	0.0502955	-	-0.936233	0.0289285	down	-1.02384	0.0160941	-	-0.175662	0.676638	-	-0.261644	0.546535	-	-0.09305	0.879487
X183_02234	-	0.0190453	0.92349	-	0.274281	0.258173	-	0.111655	0.707831	-	-0.0160202	1	-	0.256656	0.422456	-	0.0813307	0.857279	-	-0.0378145	0.919894	-	-0.168765	0.506004	-	-0.287758	0.234004	-	-0.126343	0.701328
X183_02235	-	0.611175	0.0268319	-	-0.285702	0.208202	-	0.516159	0.0891886	-	0.998453	4.62873e-08	-	-0.893062	0.000491873	-	-0.103439	0.790885	-	0.386996	0.121543	-	0.793759	0.00933871	up	1.2864	3.35745e-21	-	0.485179	0.0201973
X183_02236	-	0.915485	0.0209727	up	1.06686	0.00091568	-	0.728339	0.0542052	-	0.996924	0.00352389	-	0.154851	0.690638	-	-0.195207	0.591535	-	0.0810481	0.863015	-	-0.344287	0.258796	-	-0.0675248	0.837136	-	0.269252	0.403329
X183_02237	down	-1.89176	8.91682e-10	down	-2.21257	3.75725e-25	down	-2.51778	2.95856e-20	down	-2.04482	7.72729e-20	-	-0.317202	0.318925	-	-0.634242	0.087448	-	-0.153197	0.617706	-	-0.312947	0.28105	-	0.16999	0.54185	-	0.475457	0.126738
X183_02238	-	0.376945	0.246319	-	0.121913	0.612593	-	-0.0774262	0.882324	-	0.403169	0.101266	-	-0.250847	0.43185	-	-0.46322	0.206289	-	0.0254183	0.910717	-	-0.207912	0.446629	-	0.282687	0.210326	-	0.483152	0.0818439
X183_02239	-	0.226006	0.715063	-	-0.337203	0.626293	-	-0.167413	0.867553	-	-0.0851679	1	-	-0.557497	0.337113	-	-0.399462	0.52455	-	-0.311426	0.69622	-	0.16212	0.817186	-	0.25314	0.643602	-	0.0840527	0.875189
X183_02240	down	-6.40924	9.41274e-58	-	0.140304	0.518084	-	0.389745	0.0941169	up	1.4057	5.3285e-14	up	6.55393	9.50042e-47	up	6.79447	1.6876e-54	up	7.81524	3.54065e-95	-	0.243305	0.188189	up	1.26851	1.38369e-21	up	1.01741	4.90427e-07
X183_02241	-	-0.719614	0.0103693	-	-0.471893	0.00560662	-	-0.712629	0.00197633	-	-0.812398	1.84893e-05	-	0.250905	0.332522	-	-0.00166312	0.998002	-	-0.0937068	0.736049	-	-0.247693	0.216474	-	-0.337995	0.0206737	-	-0.0979096	0.648406
X183_02242	down	-1.1488	3.019e-05	down	-1.41087	4.11263e-16	down	-1.21207	1.21819e-07	down	-1.44087	2.98705e-14	-	-0.258249	0.509891	-	-0.0691064	0.887566	-	-0.291956	0.45895	-	0.193304	0.333835	-	-0.0271365	0.891569	-	-0.227972	0.300218
X183_02243	-	-0.0654484	0.797046	-	0.1239	0.502276	-	-0.0324988	0.923585	-	0.423479	0.0302842	-	0.192147	0.440208	-	0.0237128	0.894472	-	0.487861	0.0605962	-	-0.163977	0.448875	-	0.302287	0.039063	-	0.458466	0.0360816
X183_02244	-	0.115855	0.681057	up	1.78294	2.79998e-24	up	1.38301	0.00219004	up	2.23356	1.52753e-31	up	1.67099	1.00334e-10	up	1.25875	0.00446351	up	2.11768	1.34132e-15	-	-0.408879	0.157419	-	0.452826	0.000401921	-	0.854351	0.00105204
X183_02245	-	0.774212	0.0801401	up	1.08426	0.0418461	up	1.1066	0.0265689	up	1.05008	0.00342905	-	0.313332	0.435109	-	0.322955	0.375519	-	0.274754	0.433443	-	0.012169	0.97073	-	-0.0321147	0.924945	-	-0.052355	0.842831
X183_02246	-	0.629491	0.0352189	-	0.711806	0.000239886	-	0.700887	0.00440776	-	0.775912	0.000205482	-	0.0851746	0.734609	-	0.0625946	0.828782	-	0.145547	0.586175	-	-0.0180286	0.946851	-	0.0668265	0.68621	-	0.0770401	0.748799
X183_02247	-	0.746442	0.0153659	-	0.741707	0.00053908	-	0.644586	0.0132529	-	0.924121	4.82859e-05	-	-0.00102449	0.983955	-	-0.110306	0.757287	-	0.177373	0.550594	-	-0.104726	0.687326	-	0.184722	0.300676	-	0.281835	0.257418
X183_02248	-	0.431158	0.184073	-	0.304952	0.186885	-	0.0860878	0.729796	-	0.515234	0.0365673	-	-0.122298	0.690631	-	-0.352585	0.327762	-	0.0842403	0.789839	-	-0.226188	0.386452	-	0.212695	0.31643	-	0.431332	0.110347
X183_02249	-	-0.052258	0.815384	-	-0.493748	0.00529087	-	-0.0629299	0.773053	-	-0.293759	0.114491	-	-0.437856	0.0990491	-	-0.0176096	0.978084	-	-0.241654	0.368979	-	0.425094	0.0329981	-	0.202562	0.183982	-	-0.230289	0.26842
X183_02250	down	-2.09674	1.64594e-06	down	-1.65573	3.02041e-05	down	-1.42388	0.000640246	down	-1.72499	4.81813e-05	-	0.443734	0.0967001	-	0.664384	0.0682955	-	0.370297	0.158299	-	0.224492	0.455386	-	-0.0668733	0.842253	-	-0.29847	0.44155
X183_02251	-	-0.0158667	0.969108	-	-0.325508	0.0602325	-	-0.192921	0.408289	-	-0.0216514	0.967669	-	-0.305367	0.227675	-	-0.184289	0.55161	-	-0.00581787	0.993678	-	0.125814	0.514656	-	0.306074	0.0185296	-	0.172515	0.372337
X183_02252	up	3.18668	0.0173268	up	3.02423	0.00157546	up	3.34138	0.000270006	up	2.58491	0.01968	-	-0.165148	0.905447	-	0.140547	0.772077	-	-0.607107	0.482727	-	0.309831	0.573174	-	-0.434484	0.547109	-	-0.751913	0.227115
X183_02254	-	Inf	0.28308	-	Inf	0.77511	-	Inf	1	up	Inf	0.0480803	-	-1.55711	0.623656	-	-2.35338	0.446028	-	0.956945	0.487029	-	-0.795857	1	-	2.51994	0.174993	-	3.30972	0.104131
X183_02255	-	-Inf	0.148842	-	-Inf	0.126813	-	-Inf	0.149231	-	-Inf	0.13713	-	-	-	-	-	-	-	-	-	-	-	-	-	-	-	-	-	-
X183_02256	down	-1.92695	0.00773461	down	-5.08133	7.57366e-14	down	-3.79841	8.59252e-10	down	-3.08149	1.32586e-07	-	-3.14371	0.294241	-	-1.86633	0.455336	-	-1.14886	0.61419	-	1.27695	0.104434	up	2.00159	0.000103798	-	0.717524	0.196031
X183_02257	-	0.245847	0.367401	-	0.14168	0.384051	-	0.155492	0.480928	-	0.27632	0.133569	-	-0.10064	0.695676	-	-0.0985583	0.748611	-	0.0299643	0.919083	-	0.00754476	0.984865	-	0.137158	0.334748	-	0.12165	0.557462
X183_02258	-	-0.114196	0.680426	-	-0.305448	0.0730973	-	-0.262056	0.24712	-	-0.156005	0.399681	-	-0.187912	0.458358	-	-0.155738	0.614146	-	-0.0422848	0.871448	-	0.0373221	0.854694	-	0.152065	0.261679	-	0.107075	0.594401
X183_02259	down	-2.41469	3.66744e-16	down	-2.08539	1.39707e-30	down	-2.16615	1.3213e-19	down	-2.61134	1.6419e-38	-	0.333216	0.210272	-	0.241515	0.478181	-	-0.196529	0.460032	-	-0.0868126	0.635394	-	-0.523863	0.00172284	-	-0.444571	0.0541539
X183_02260	-	-0.685202	0.0249641	-	-0.413779	0.0450843	-	-0.200427	0.424822	-	-0.579187	0.0122958	-	0.27494	0.322689	-	0.477954	0.154237	-	0.105535	0.663204	-	0.208302	0.373498	-	-0.162718	0.461877	-	-0.378344	0.146898
X183_02261	down	-2.67956	5.66979e-08	down	-2.622	2.02371e-08	down	-2.94333	9.0998e-10	down	-2.53484	2.19018e-08	-	0.0642376	0.99627	-	-0.267548	0.675606	-	0.148911	0.974366	-	-0.326457	0.511767	-	0.0889803	1	-	0.407443	0.50729
X183_02262	-	-0.185827	0.501877	-	0.766217	3.13879e-06	-	0.643314	0.00358845	up	1.0826	1.50696e-09	-	0.954749	0.000146871	-	0.819922	0.00785299	up	1.26738	6.88153e-07	-	-0.129746	0.50616	-	0.319034	0.00875297	-	0.441192	0.0266279
X183_02263	-	0.340406	0.350094	-	-0.525536	0.0395187	-	-0.239181	0.307588	-	0.0338644	0.920609	-	-0.863039	0.00811245	-	-0.585895	0.0582766	-	-0.30674	0.2893	-	0.281672	0.139704	-	0.562674	1.11538e-05	-	0.273537	0.15274
X183_02270	-	-Inf	0.980369	-	-Inf	0.967796	-	-0.000313511	1	-	-Inf	0.964313	-	-	-	-	Inf	0.998739	-	-	-	-	Inf	0.98699	-	-	-	-	-Inf	0.981464
X183_02277	-	Inf	1	-	-	-	-	-	-	-	-	-	-	-Inf	0.98771	-	-Inf	1	-	-Inf	0.983776	-	-	-	-	-	-	-	-	-
X183_02279	-	-	-	-	-	-	-	Inf	1	-	-	-	-	-	-	-	Inf	0.998739	-	-	-	-	Inf	0.98699	-	-	-	-	-Inf	0.981464
X183_02284	-	0.685349	0.175861	-	0.436973	0.0164139	-	0.27872	0.224375	-	0.146793	0.421851	-	-0.242078	0.586014	-	-0.410699	0.405174	-	-0.536296	0.282241	-	-0.165545	0.429642	-	-0.288256	0.0704432	-	-0.130164	0.568687
X183_02285	-	0.233869	0.413619	-	0.0696071	0.720763	-	0.0701668	0.79429	-	0.12528	0.557976	-	-0.161991	0.521963	-	-0.173034	0.566948	-	-0.109885	0.650008	-	-0.00555984	0.961155	-	0.0584388	0.730369	-	0.0562808	0.797982
X183_02286	-	0.0982481	0.679859	-	-0.542824	0.00105825	-	-0.436915	0.0449084	-	-0.437603	0.0162035	-	-0.637576	0.00860694	-	-0.542851	0.0636428	-	-0.535906	0.0296842	-	0.100043	0.637748	-	0.10796	0.387813	-	0.000144672	0.934341
X183_02287	-	-	-	-	-	-	-	Inf	1	-	-	-	-	-	-	-	Inf	0.998738	-	-	-	-	Inf	0.986988	-	-	-	-	-Inf	0.98146
X183_02289	-	0.760108	0.0164826	up	1.10155	2.33384e-07	-	0.80892	0.00284381	-	0.187057	0.408301	-	0.345334	0.191767	-	0.0429492	0.916057	-	-0.573102	0.0690958	-	-0.297819	0.150433	-	-0.912017	1.43102e-06	-	-0.621423	0.0161551
X183_02290	-	0.265555	0.35646	-	0.34311	0.0571587	-	0.221292	0.359357	-	-0.128866	0.519267	-	0.0813811	0.752468	-	-0.0510649	0.858965	-	-0.394407	0.138243	-	-0.12756	0.501116	-	-0.469423	0.00165906	-	-0.349494	0.110812
X183_02291	-	0.464015	0.792488	down	-2.06477	2.92394e-32	-	-0.744952	0.0150166	down	-2.11281	2.7118e-28	-	-2.52058	0.304652	-	-1.20616	0.525711	-	-2.57246	0.30563	up	1.31514	0.0342754	-	-0.0453617	0.837079	down	-1.36835	0.0329286
X183_02292	-	-0.67578	0.0132753	-	-0.614893	0.000212566	-	-0.296006	0.196079	-	-0.289803	0.113135	-	0.0651624	0.754297	-	0.372887	0.207937	-	0.386123	0.113578	-	0.312157	0.0889415	-	0.3274	0.00929426	-	0.00758022	0.979967
X183_02293	-	-0.490573	0.138193	-	0.506204	0.0717223	-	0.774092	0.141374	up	1.56199	7.03336e-06	up	1.0009	6.20836e-05	up	1.25541	0.028352	up	2.05174	8.65838e-09	-	0.257919	0.513496	up	1.05767	0.000437889	-	0.792581	0.0586142
X183_02294	-	-0.341823	0.229793	-	0.266373	0.162323	-	-0.0892423	0.65705	-	0.305633	0.105175	-	0.609258	0.0118964	-	0.241044	0.403325	-	0.644407	0.00984662	-	-0.362461	0.0484498	-	0.0418317	0.800147	-	0.396496	0.0498583
X183_02295	-	-0.30917	0.257843	-	-0.437373	0.0110668	-	-0.0647567	0.784972	-	-0.0842634	0.674075	-	-0.124957	0.643561	-	0.235754	0.430016	-	0.223804	0.356369	-	0.365689	0.0553559	-	0.355501	0.00863977	-	-0.0178948	0.946652
X183_02296	-	0.160992	0.576213	-	0.042625	0.798719	-	0.0759141	0.759859	-	0.174138	0.366386	-	-0.115285	0.667605	-	-0.0932502	0.759866	-	0.0122364	0.965755	-	0.0277039	0.925601	-	0.133986	0.357121	-	0.0984756	0.623708
X183_02297	-	-0.357131	0.270521	-	0.0981455	0.516683	-	0.431671	0.0426355	-	0.307001	0.0923329	-	0.460708	0.115463	-	0.783345	0.0129832	-	0.665765	0.0264413	-	0.325413	0.0676362	-	0.210993	0.120896	-	-0.122018	0.449349
X183_02298	-	0.680223	0.159154	up	1.22314	0.00104466	up	1.68169	1.41557e-05	-	0.922184	0.0253461	-	0.542996	0.142637	-	0.988966	0.0128015	-	0.238321	0.56409	-	0.452309	0.145753	-	-0.29774	0.372015	-	-0.757765	0.0250461
X183_02299	-	-0.354898	0.593389	-	0.676009	0.07633	up	1.69157	5.79933e-05	-	-0.598146	0.283013	up	1.03275	0.00223258	up	2.03777	1.64893e-06	-	-0.244241	0.601843	up	1.01053	0.00129967	down	-1.2714	1.38818e-10	down	-2.28899	1.37105e-08
X183_02300	-	-0.0819718	0.742059	-	-0.0644603	0.719011	-	-0.0488044	0.85287	-	0.225131	0.245363	-	0.0210447	0.89577	-	0.0251174	0.895062	-	0.306831	0.230399	-	0.00838163	0.94747	-	0.292166	0.0407851	-	0.275946	0.204705
X183_02301	-	0.339571	0.350251	-	-0.51355	0.00818875	-	0.337663	0.290965	-	-0.465525	0.030499	-	-0.84749	0.0343059	-	-0.00568025	0.958073	-	-0.803562	0.0451286	-	0.846569	0.0168252	-	0.0504519	0.712583	-	-0.804058	0.0239741
X183_02302	-	0.737168	0.00677714	-	0.413775	0.0128304	-	-0.0120555	0.960769	-	0.208853	0.255391	-	-0.320903	0.180702	-	-0.759534	0.0127759	-	-0.530023	0.0313854	-	-0.432691	0.0208842	-	-0.202522	0.111144	-	0.222296	0.274501
X183_02303	-	-0.374368	0.175985	-	-0.144229	0.376388	-	-0.00373249	0.996859	-	0.0360419	0.826242	-	0.233276	0.357494	-	0.362222	0.238553	-	0.409734	0.104185	-	0.133868	0.456622	-	0.182975	0.139475	-	0.041408	0.831755
X183_02304	-	-0.440521	0.103571	-	0.074615	0.668714	-	-0.365819	0.0970946	-	-0.0702611	0.634088	-	0.516877	0.0364849	-	0.0637643	0.818303	-	0.368071	0.151455	-	-0.447544	0.0161344	-	-0.142274	0.219751	-	0.297477	0.150838
X183_02305	-	-0.331858	0.250041	-	0.338429	0.179626	-	0.515335	0.0447921	-	-0.0411998	0.828537	-	0.67175	0.00943711	-	0.837416	0.00763319	-	0.288709	0.277218	-	0.170963	0.370503	-	-0.376427	0.0112879	-	-0.555165	0.00831447
X183_02306	-	-0.0665792	0.781067	-	0.0459957	0.82223	-	-0.181725	0.382178	-	-0.159661	0.326246	-	0.114835	0.639044	-	-0.124403	0.680054	-	-0.0945747	0.691556	-	-0.233629	0.197842	-	-0.202884	0.0952798	-	0.0228084	0.916388
X183_02307	-	0.252411	0.374943	-	0.418848	0.0217013	-	0.127658	0.582299	-	0.490897	0.0129225	-	0.169208	0.522972	-	-0.134162	0.676356	-	0.237306	0.380388	-	-0.298118	0.14303	-	0.0745997	0.621065	-	0.365014	0.0934575
X183_02308	-	0.480314	0.173853	-	0.496482	0.12996	-	0.551017	0.131932	-	-0.196603	0.537784	-	0.0190549	0.910343	-	0.0611621	0.889079	-	-0.679142	0.0307801	-	0.0489138	0.966974	-	-0.691602	0.0138642	-	-0.748297	0.02408
X183_02309	-	0.32404	0.257751	-	-0.234495	0.177854	-	0.325381	0.165644	-	-0.0663433	0.725007	-	-0.555264	0.0309461	-	-0.00606239	0.977241	-	-0.391163	0.137312	-	0.554882	0.0229484	-	0.170695	0.224576	-	-0.392052	0.0984072
X183_02310	-	-0.892079	0.216814	down	-1.73938	0.00764817	down	-1.33436	0.0258682	-	0.338868	0.542383	-	-0.845723	0.367709	-	-0.455906	0.601811	-	1.22658	0.0923978	-	0.397602	0.426813	up	2.08046	0.00411439	up	1.67391	0.0123611
X183_02311	-	0.200075	0.469495	-	-0.447112	0.00759413	-	-0.367585	0.100519	-	-0.337123	0.0638789	-	-0.644216	0.00993033	-	-0.576392	0.0612658	-	-0.538145	0.0340585	-	0.0731311	0.701419	-	0.112656	0.3972	-	0.031704	0.872448
X183_02312	-	-0.16234	0.518748	-	-0.0470045	0.82787	-	-0.385021	0.125059	-	-0.553539	0.0406759	-	0.118079	0.615663	-	-0.230813	0.445429	-	-0.392047	0.122791	-	-0.344285	0.0560162	-	-0.503888	0.000230202	-	-0.167194	0.419345
X183_02313	-	-0.732252	0.0095108	-	-0.531265	0.0025031	-	-0.4025	0.0857969	-	-0.596021	0.00202854	-	0.204335	0.424294	-	0.321489	0.293623	-	0.135552	0.586061	-	0.121793	0.514045	-	-0.0622017	0.711385	-	-0.191627	0.363881
X183_02314	-	-0.0908123	0.753063	-	-0.104836	0.54134	-	-0.116643	0.627181	-	0.035595	0.816449	-	-0.0109987	0.958973	-	-0.0345204	0.920715	-	0.125534	0.613014	-	-0.0183926	0.947438	-	0.143155	0.262156	-	0.153859	0.447189
X183_02315	-	-0.0645386	0.812942	-	-0.0753125	0.631097	-	-0.260218	0.239246	-	-0.330294	0.0601697	-	-0.00817889	0.965428	-	-0.204889	0.504627	-	-0.267012	0.28003	-	-0.191355	0.305981	-	-0.25239	0.0426738	-	-0.0686548	0.712972
X183_02316	-	-0.159621	0.56059	-	-0.406473	0.0200596	-	-0.445363	0.0518081	-	-0.396402	0.0364489	-	-0.244499	0.347724	-	-0.29553	0.34716	-	-0.238719	0.369665	-	-0.0452922	0.802809	-	0.0124192	0.93577	-	0.0500647	0.797647
X183_02317	-	-0.573357	0.189383	-	-0.699045	0.0559544	-	-0.675394	0.106611	-	-0.945938	0.0156376	-	-0.119765	0.791268	-	-0.107687	0.869863	-	-0.370791	0.460028	-	0.0146833	0.953043	-	-0.245594	0.568957	-	-0.267098	0.54238
X183_02318	down	-1.86267	4.48959e-09	-	0.296479	0.303486	up	1.2383	0.00614033	-	0.251614	0.348227	up	2.16215	9.9978e-07	up	3.0896	7.91726e-07	up	2.11221	4.59982e-06	-	0.93265	0.0300768	-	-0.0429232	0.99955	-	-0.982942	0.0318741
X183_02319	up	1.14642	0.020165	up	1.20631	0.0111628	up	1.23792	0.0160894	-	0.644233	0.306601	-	0.0602578	0.810054	-	0.0818559	0.827251	-	-0.504507	0.0414172	-	0.0265806	0.948277	-	-0.558707	5.54773e-06	-	-0.592757	0.00444742
X183_02320	-	-0.57047	0.0536749	-	-0.536431	0.00814387	-	-0.736248	0.00434732	-	-0.368739	0.0806342	-	0.0375694	0.85503	-	-0.174074	0.645188	-	0.201173	0.472501	-	-0.207464	0.376512	-	0.169739	0.384441	-	0.369759	0.140768
X183_02321	-	0.242141	0.36906	-	0.277569	0.0889053	-	0.194628	0.36157	-	0.301139	0.0916339	-	0.0378785	0.889661	-	-0.0575306	0.863316	-	0.0574757	0.833543	-	-0.0901283	0.655615	-	0.0261208	0.841336	-	0.108639	0.614731
X183_02322	-	0.0904573	0.756598	-	-0.0527454	0.787987	-	-0.217938	0.332465	-	-0.312465	0.0952207	-	-0.140364	0.609926	-	-0.317208	0.310865	-	-0.404375	0.124142	-	-0.171186	0.340024	-	-0.257306	0.0517038	-	-0.0938863	0.674745
X183_02323	down	-1.58706	0.0122312	-	-0.470794	0.31179	-	-0.968924	0.109659	-	-0.661702	0.183051	up	1.12219	0.00194452	-	0.61337	0.33434	-	0.925893	0.0206312	-	-0.505642	0.176808	-	-0.189222	0.145947	-	0.308881	0.451488
X183_02324	up	1.65391	5.46546e-05	up	1.0253	0.0176576	up	1.06649	0.0154353	-	0.931355	0.0503474	-	-0.622656	0.0819538	-	-0.593659	0.126948	-	-0.722199	0.0540981	-	0.0340066	1	-	-0.0934405	0.762173	-	-0.13467	0.746086
X183_02325	-	0.126818	0.629562	-	0.0760562	0.721675	-	-0.3946	0.0736336	-	-0.591329	0.00150076	-	-0.0482777	0.807743	-	-0.529662	0.0762415	-	-0.718846	0.00474047	-	-0.476056	0.0109751	-	-0.664358	0.000608961	-	-0.195655	0.378538
X183_02326	-	-0.161387	0.588359	-	0.00332446	0.976991	-	-0.656217	0.00422825	-	-0.396536	0.028048	-	0.167491	0.53005	-	-0.504117	0.100561	-	-0.235884	0.313681	-	-0.666305	0.000522582	-	-0.397217	0.00232303	-	0.261418	0.230968
X183_02327	-	0.714149	0.026002	-	0.272987	0.143835	-	0.37525	0.128453	-	0.326886	0.131644	-	-0.436528	0.142047	-	-0.344069	0.279981	-	-0.386144	0.23526	-	0.0972071	0.694922	-	0.0567464	0.822622	-	-0.0487419	0.872168
X183_02328	-	0.171197	0.57022	-	0.18696	0.280586	-	0.0458044	0.842958	-	0.151164	0.43343	-	0.0182247	0.917237	-	-0.134629	0.696225	-	-0.0212883	0.953696	-	-0.148167	0.449686	-	-0.0329277	0.787701	-	0.107527	0.622379
X183_02329	-	0.361203	0.206553	-	0.317309	0.0684091	-	0.0788924	0.742558	-	0.241152	0.209478	-	-0.0407251	0.896207	-	-0.290676	0.356441	-	-0.12096	0.650464	-	-0.244779	0.199007	-	-0.0737082	0.578894	-	0.163278	0.430926
X183_02330	-	0.301238	0.319683	-	0.7093	0.000219493	-	0.97334	6.98108e-05	-	0.129034	0.579461	-	0.409835	0.118895	-	0.661731	0.0386762	-	-0.174574	0.518204	-	0.257612	0.205183	-	-0.577898	0.000249587	-	-0.843081	0.000120591
X183_02331	-	-0.389775	0.218793	-	-0.433682	0.0673125	-	-0.122904	0.68528	-	0.315599	0.173554	-	-0.0403866	0.945691	-	0.258504	0.425816	-	0.704808	0.0166439	-	0.303246	0.219968	-	0.751895	0.000274016	-	0.440641	0.0826075
X183_02332	up	2.98917	0.00021166	up	3.22945	5.21766e-06	up	2.72149	0.00107607	up	3.09233	6.43421e-05	-	0.244957	0.617148	-	-0.274965	0.626372	-	0.103279	0.938329	-	-0.513086	0.280371	-	-0.136054	0.719327	-	0.369481	0.535503
X183_02333	-	0.857837	0.00669027	-	0.451954	0.0521544	-	0.158827	0.58531	-	0.776153	0.00145654	-	-0.404201	0.149663	-	-0.710094	0.0347506	-	-0.0838804	0.751041	-	-0.299808	0.216871	-	0.326933	0.106146	-	0.618869	0.0153737
X183_02334	-	0.830927	0.0102812	-	0.478427	0.0451801	-	0.790755	0.00391566	-	0.960466	6.96397e-05	-	-0.347534	0.226954	-	-0.0463553	0.935087	-	0.13056	0.625321	-	0.304698	0.177097	-	0.484689	0.0125583	-	0.172163	0.50035
X183_02335	-	0.444462	0.582475	-	-0.282725	0.749097	-	0.280538	0.776676	-	-0.202159	0.810951	-	-0.72319	0.298116	-	-0.170356	0.851958	-	-0.64525	0.378448	-	0.556186	0.538743	-	0.0830653	1	-	-0.479884	0.607449
X183_02336	-	0.247925	0.366587	-	0.32198	0.0564328	-	0.119307	0.548951	-	0.395915	0.0319956	-	0.0773939	0.754362	-	-0.137894	0.691745	-	0.146967	0.567557	-	-0.210422	0.303732	-	0.0760471	0.586949	-	0.278934	0.198849
X183_02337	-	-0.111505	0.783349	up	1.05857	0.000255263	-	0.918727	0.0194487	up	1.04429	0.0107581	up	1.17423	0.00036693	up	1.02337	0.0182712	up	1.15701	0.0103367	-	-0.14841	0.64824	-	-0.0109757	0.915552	-	0.129406	0.82653
X183_02338	down	-1.3653	1.35754e-05	-	0.395553	0.071486	up	1.42325	0.00818007	-	0.187871	0.390244	up	1.76208	1.97452e-08	up	2.77874	4.15255e-05	up	1.55015	1.29938e-07	up	1.02436	0.0490166	-	-0.20551	0.276026	down	-1.23727	0.0190421
X183_02339	-	0.0945257	0.718408	-	0.159494	0.353432	-	0.19166	0.385484	-	0.0589694	0.717781	-	0.0680381	0.813055	-	0.0883163	0.778784	-	-0.0365007	0.89319	-	0.0254928	0.866188	-	-0.0978647	0.517817	-	-0.131048	0.531088
X183_02340	-	0.432954	0.111788	-	-0.0287739	0.867963	-	-0.51535	0.0250108	-	-0.197837	0.285214	-	-0.45902	0.0621603	-	-0.957932	0.00201718	-	-0.63203	0.0121741	-	-0.49336	0.0108067	-	-0.166487	0.219665	-	0.319074	0.12723
X183_02341	-	0.14889	0.601756	-	0.0512705	0.839798	-	-0.0172404	0.915664	-	-0.396831	0.0616561	-	-0.0954141	0.674683	-	-0.175889	0.553842	-	-0.547565	0.0459627	-	-0.0746893	0.725589	-	-0.445338	0.0102059	-	-0.378332	0.110475
X183_02342	-	0.0443754	0.87613	-	-0.100476	0.536862	-	-0.0766127	0.73723	-	0.0696762	0.695957	-	-0.141782	0.570317	-	-0.129547	0.68176	-	0.0245216	0.918431	-	0.0172228	0.914754	-	0.172818	0.165828	-	0.147853	0.461928
X183_02343	-	0.021082	0.9426	-	0.154872	0.36258	-	-0.226038	0.329374	-	0.0381273	0.875313	-	0.136236	0.588875	-	-0.257337	0.420758	-	0.0154548	0.978495	-	-0.388462	0.0444878	-	-0.114336	0.353618	-	0.266403	0.217346
X183_02344	-	0.0500466	0.872659	-	-0.345548	0.0352155	-	-0.659069	0.00306938	-	-0.181513	0.295841	-	-0.393044	0.120771	-	-0.718593	0.0210624	-	-0.23299	0.358744	-	-0.320018	0.0829122	-	0.166819	0.318328	-	0.478799	0.0170495
X183_02345	down	-1.38354	0.00318268	down	-1.80448	0.000521718	down	-1.40318	0.00430824	down	-1.30296	0.00517287	-	-0.416494	0.170259	-	-0.0283248	0.982429	-	0.080072	0.785262	-	0.393036	0.16214	-	0.503559	0.0276229	-	0.102674	0.737368
X183_02346	-	-0.543233	0.192877	-	-0.175227	0.520894	-	-0.826584	0.046423	-	-0.727762	0.0507431	-	0.36872	0.257744	-	-0.293423	0.609612	-	-0.188237	0.764672	-	-0.655681	0.019468	-	-0.549198	0.0159626	-	0.0984368	0.751341
X183_02347	-	-0.258115	0.368572	-	-0.281111	0.106633	-	-0.22867	0.328447	-	-0.265779	0.170662	-	-0.0196064	0.922906	-	0.0211335	0.952466	-	-0.00828508	0.979864	-	0.0460343	0.801818	-	0.0180174	0.862435	-	-0.0358767	0.879271
X183_02348	-	0.148755	0.592493	-	-0.429093	0.0108921	-	-0.337589	0.130564	-	-0.314686	0.0841321	-	-0.575011	0.0221745	-	-0.494952	0.107614	-	-0.4645	0.068023	-	0.0855645	0.669248	-	0.116991	0.38839	-	0.0237647	0.896396
X183_02349	up	1.47472	0.00493298	-	0.543033	0.00557963	-	0.588373	0.0479875	-	0.00610299	0.977733	-	-0.926444	0.0425569	-	-0.890674	0.0589514	down	-1.46692	0.00472816	-	0.0396458	0.927502	-	-0.53444	0.001587	-	-0.581673	0.0547494
X183_02350	down	-2.20895	1.87869e-14	-	-0.792425	4.62395e-05	-	-0.735244	0.00102003	-	-0.985233	1.16822e-06	up	1.41762	3.32173e-08	up	1.46276	3.33914e-06	up	1.22074	3.23972e-06	-	0.0508403	0.796814	-	-0.190111	0.154259	-	-0.248653	0.218171
X183_02351	up	2.66796	1.37053e-09	up	1.39683	2.99572e-12	-	0.889769	0.000556259	up	1.55684	0.0042005	down	-1.26935	0.000328002	down	-1.78866	5.92139e-06	down	-1.11282	0.00553395	-	-0.513097	0.0120054	-	0.163167	0.720116	-	0.667819	0.132391
X183_02352	-	0.260812	0.348183	-	0.229077	0.162401	-	0.234516	0.276177	-	0.290731	0.109308	-	-0.0284188	0.926737	-	-0.034878	0.939789	-	0.0293133	0.905486	-	-0.00179959	0.980008	-	0.0641819	0.644235	-	0.0582572	0.814534
X183_02353	-	0.0776299	0.747347	-	-0.168993	0.342659	-	-0.182257	0.438068	-	-0.173348	0.39082	-	-0.244526	0.308913	-	-0.269886	0.366066	-	-0.252661	0.31907	-	-0.0190903	0.931841	-	-0.00143969	0.968471	-	0.00992562	0.94001
X183_02354	-	-0.284487	0.293081	-	-0.520865	0.00163072	-	-0.291323	0.190739	-	0.152121	0.401218	-	-0.234255	0.362044	-	-0.0168105	0.972952	-	0.434687	0.0825939	-	0.223236	0.233644	-	0.675539	1.1991e-07	-	0.444556	0.0260646
X183_02355	-	-0.370155	0.186886	-	-0.686906	0.000205408	-	-0.372584	0.111856	-	-0.0147485	0.898484	-	-0.313119	0.241386	-	-0.00963766	0.984189	-	0.35573	0.189323	-	0.307775	0.139547	-	0.675192	0.00628299	-	0.359232	0.106614
X183_02356	-	0.136759	0.571558	-	0.730042	1.15231e-05	up	1.0886	0.0263693	up	1.85375	0.000928143	-	0.595947	0.0206526	-	0.940779	0.0586278	up	1.71651	0.00235858	-	0.349449	0.342131	up	1.12688	0.0202083	-	0.769113	0.15937
X183_02357	-	0.689698	0.0139581	-	0.778018	9.47392e-06	-	0.520971	0.0231685	up	1.41327	0.00722349	-	0.0910574	0.69519	-	-0.177459	0.562501	-	0.723378	0.107993	-	-0.26354	0.148411	-	0.638392	0.164497	-	0.89354	0.0539661
X183_02358	-	-0.0343828	0.890028	-	0.152804	0.369061	-	-0.0123021	1	-	0.0378798	0.840764	-	0.191105	0.424525	-	0.0145948	0.922786	-	0.072382	0.76382	-	-0.172434	0.395093	-	-0.112374	0.416774	-	0.0523536	0.847729
X183_02359	-	-0.237643	0.435639	-	-0.0019952	0.976698	-	-0.328272	0.258717	-	-0.250708	0.323479	-	0.239648	0.361459	-	-0.0982773	0.845157	-	-0.0134961	0.982636	-	-0.334084	0.174551	-	-0.2467	0.232082	-	0.0798609	0.789703
X183_02360	-	0.164291	0.579783	-	0.244157	0.161497	-	0.212093	0.355087	-	0.0418512	0.793412	-	0.0830945	0.718267	-	0.0399967	0.877149	-	-0.123279	0.685524	-	-0.0381677	0.845622	-	-0.199753	0.174779	-	-0.169069	0.440236
X183_02361	-	0.155619	0.587952	-	0.2347	0.166807	-	0.152218	0.487815	-	0.0598031	0.734782	-	0.0824323	0.728332	-	-0.0116127	0.996303	-	-0.0964087	0.731171	-	-0.0894259	0.658318	-	-0.17227	0.208385	-	-0.0905484	0.649301
X183_02362	-	-0.365532	0.234663	-	-0.40526	0.045391	-	-0.456706	0.0681143	-	-0.288493	0.161766	-	-0.0367647	0.889679	-	-0.099817	0.734554	-	0.0762112	0.849363	-	-0.0573504	0.796516	-	0.118769	0.608365	-	0.16882	0.490064
X183_02363	-	0.0957292	0.700585	-	0.0312345	0.857209	-	-0.0983347	0.777487	-	0.159089	0.512931	-	-0.0611446	0.785774	-	-0.20236	0.542071	-	0.0632455	0.929092	-	-0.135061	0.629165	-	0.130472	0.564504	-	0.257455	0.443252
X183_02364	-	0.200416	0.461426	-	-0.108469	0.538783	-	-0.103304	0.655572	-	0.0256076	0.885448	-	-0.305509	0.222825	-	-0.311975	0.309445	-	-0.175299	0.482815	-	-0.0013234	0.98615	-	0.136669	0.318549	-	0.130164	0.523925
X183_02365	-	-0.42593	0.472667	-	0.0916445	0.841073	-	-0.665644	0.273506	-	0.0880488	0.807747	-	0.520497	0.289986	-	-0.251828	0.761971	-	0.510886	0.315034	-	-0.767614	0.148349	-	-0.00163563	0.987934	-	0.757856	0.160521
X183_02366	-	-0.135367	0.653402	-	-0.0566539	0.700441	-	-0.141753	0.505025	-	0.0102091	0.983915	-	0.0813237	0.803443	-	-0.0157685	0.910887	-	0.144678	0.644534	-	-0.0914828	0.619088	-	0.0694706	0.624856	-	0.153274	0.461498
X183_02367	-	0.498581	0.070618	-	0.574464	0.000551559	-	0.969923	1.82149e-05	-	0.547724	0.00267436	-	0.0779059	0.763575	-	0.461964	0.142085	-	0.047618	0.872845	-	0.390083	0.039132	-	-0.0237222	0.826431	-	-0.421716	0.0360015
X183_02371	-	0.170364	0.54057	-	-0.0208919	0.864322	-	-0.100262	0.629929	-	-0.166547	0.36625	-	-0.189762	0.431024	-	-0.281337	0.347914	-	-0.339426	0.183526	-	-0.0851023	0.650199	-	-0.142875	0.328334	-	-0.0655317	0.785682
X183_02372	-	0.654231	0.0193663	-	0.0953342	0.587077	-	0.176863	0.46922	-	0.24235	0.217324	-	-0.556351	0.026969	-	-0.486085	0.109528	-	-0.413051	0.0943357	-	0.0760784	0.738106	-	0.149646	0.300159	-	0.0657172	0.763732
X183_02373	-	0.37457	0.166231	-	0.0740244	0.642958	-	0.242202	0.280597	-	0.427577	0.0164335	-	-0.298308	0.22378	-	-0.142275	0.624084	-	0.0511941	0.858237	-	0.162147	0.39743	-	0.35609	0.00439522	-	0.186106	0.335792
X183_02374	-	0.413243	0.172153	-	-0.0825156	0.65024	-	-0.0773447	0.775855	-	0.38329	0.0373674	-	-0.493792	0.111607	-	-0.501728	0.12097	-	-0.0322485	0.899012	-	-0.00189464	0.974008	-	0.468366	0.000557539	-	0.462398	0.0272151
X183_02380	-	Inf	0.376142	-	-	-	-	-	-	-	-	-	-	-Inf	0.351733	-	-Inf	0.36062	-	-Inf	0.347358	-	-	-	-	-	-	-	-	-
X183_02381	-	Inf	1	-	Inf	1	-	-	-	-	-	-	-	-0.204528	1	-	-Inf	1	-	-Inf	0.983775	-	-Inf	1	-	-Inf	0.994722	-	-	-
X183_02388	-	2.41253	0.0722079	-	0.831839	0.424698	-	1.14931	0.244613	-	1.55759	0.0787985	-	-1.57591	0.167998	-	-1.26929	0.230739	-	-0.852146	0.354924	-	0.309515	0.754912	-	0.728611	0.364393	-	0.412185	0.611364
X183_02389	-	0.67969	0.809328	-	-1.75274	0.6982	-	-0.15249	1	-	-0.895047	0.896185	-	-2.4275	0.515861	-	-0.835972	0.763768	-	-1.56759	0.621884	-	1.60175	0.743646	-	0.867679	1	-	-0.745845	0.942603
X183_02395	-	0.0116809	0.965652	-	0.00888912	0.927615	-	0.203894	0.343945	-	0.0191927	0.880801	-	0.000987744	0.980588	-	0.184726	0.537119	-	0.00728266	0.955463	-	0.188636	0.30902	-	0.0128327	0.909991	-	-0.183555	0.361005
X183_02396	-	-0.167486	0.541351	-	0.0374488	0.800968	-	0.404126	0.0617287	-	0.161976	0.333741	-	0.208798	0.390005	-	0.564102	0.0599212	-	0.329161	0.174355	-	0.359574	0.0481822	-	0.126866	0.298212	-	-0.240016	0.229112
X183_02397	-	-0.584804	0.0493904	-	-0.581086	0.00282471	-	-0.266547	0.270795	-	-0.422436	0.0459641	-	0.00731127	0.9975	-	0.310991	0.352046	-	0.162408	0.557487	-	0.308685	0.156487	-	0.161679	0.332869	-	-0.154952	0.532198
X183_02398	-	0.21334	0.445622	-	0.275235	0.0976755	-	0.104907	0.63507	-	0.427717	0.0196329	-	0.0651602	0.788832	-	-0.116603	0.714147	-	0.213887	0.40882	-	-0.176789	0.348217	-	0.15511	0.24338	-	0.324062	0.113758
X183_02399	-	2.80221	0.196565	-	0.123002	0.803746	-	0.181422	0.748648	-	0.502137	0.274068	-	-2.67118	0.209217	-	-2.6186	0.210204	-	-2.29664	0.272092	-	0.053931	0.972184	-	0.38188	0.354719	-	0.320338	0.44409
X183_02400	-	1.74373	0.0794749	-	0.347642	0.263261	-	-0.00606289	1	-	-0.0834827	0.81232	-	-1.38996	0.137597	-	-1.75298	0.0756776	-	-1.82478	0.0700977	-	-0.36134	0.256534	-	-0.429467	0.151621	-	-0.0750654	0.828483
X183_02401	-	0.0718061	0.786993	-	0.141481	0.370623	-	0.183076	0.4324	-	0.462518	0.0083694	-	0.0722566	0.760592	-	0.101989	0.768536	-	0.388935	0.115526	-	0.0358472	0.922878	-	0.323371	0.00917061	-	0.279799	0.129178
X183_02402	-	0.0915819	0.722172	-	-0.00417609	0.979914	-	0.0566169	0.790161	-	0.0924042	0.579294	-	-0.0920485	0.715514	-	-0.0423072	0.877785	-	0.000706733	0.997506	-	0.0549754	0.797478	-	0.0991768	0.449211	-	0.0364433	0.831037
X183_02403	down	-4.51261	2.63401e-09	down	-5.38754	3.9939e-11	down	-4.10418	9.71887e-08	down	-2.82727	3.04792e-05	-	-0.868572	0.277746	-	0.400693	0.725577	up	1.68552	0.0133711	-	1.26831	0.4618	up	2.56197	0.000714177	-	1.28666	0.192516
X183_02404	-	-0.366078	0.197003	-	-0.257967	0.142549	-	-0.0771037	0.748524	-	-0.0112596	0.948936	-	0.111439	0.668621	-	0.280675	0.369391	-	0.354283	0.179167	-	0.174132	0.367231	-	0.249153	0.0817891	-	0.0673969	0.762895
X183_02405	-	0.146827	0.598032	-	-0.472039	0.00413699	-	-0.588559	0.00842621	-	-0.263132	0.141216	-	-0.615675	0.013878	-	-0.743805	0.0165349	-	-0.410933	0.105307	-	-0.122624	0.510033	-	0.211408	0.0961208	-	0.326143	0.102173
X183_02410	-	0.0402568	0.869659	-	-0.403153	0.0162427	-	-0.18961	0.417812	-	-0.190338	0.325713	-	-0.44002	0.0759293	-	-0.238297	0.44487	-	-0.231339	0.375893	-	0.20696	0.256184	-	0.215486	0.0829461	-	0.000733881	0.981811
X183_02411	-	-0.215075	0.451736	-	0.168445	0.266842	-	0.498122	0.0277833	-	0.967771	4.24259e-05	-	0.388246	0.116088	-	0.706418	0.0199089	up	1.18311	2.39407e-06	-	0.322389	0.0879472	-	0.801177	0.000124415	-	0.471544	0.051711
X183_02412	-	3.10792	0.186049	up	4.14235	0.0117316	up	4.66498	0.00139897	-	2.70729	0.312311	-	1.02733	0.314486	-	1.54085	0.0777182	-	-0.408908	0.899	-	0.520334	0.500412	-	-1.42669	0.238749	-	-1.95561	0.0515309
X183_02413	up	3.85042	1.00676e-27	up	2.97087	1.6288e-19	up	4.07182	1.62329e-41	-	0.944249	0.0125688	-	-0.877369	0.000744872	-	0.212178	0.5361	down	-2.90715	1.16419e-21	up	1.09505	1.54012e-07	down	-2.02374	3.86255e-13	down	-3.1264	9.43439e-35
X183_02420	-	-	-	-	Inf	1	-	-	-	-	-	-	-	Inf	1	-	-	-	-	-	-	-	-Inf	1	-	-Inf	0.994722	-	-	-
X183_02428	up	2.05162	0.00685637	-	0.655289	0.00179391	-	0.565281	0.146997	-	-0.36869	0.160955	down	-1.3909	0.0336152	down	-1.49042	0.0273359	down	-2.41873	0.00258169	-	-0.0962404	0.714318	down	-1.02137	9.40505e-08	-	-0.932964	0.0243933
X183_02429	up	1.25137	8.4444e-05	-	0.773735	0.000952731	-	0.627101	0.082497	-	0.802102	0.00195541	-	-0.474478	0.088131	-	-0.632235	0.0480765	-	-0.451066	0.13914	-	-0.151109	0.525425	-	0.0303287	0.804997	-	0.173889	0.511672
X183_02436	-	0.451313	0.934462	-	1.16146	0.524199	-	0.813881	0.804074	-	-1.41571	0.748261	-	0.703498	0.684077	-	0.348886	0.993664	-	-1.87816	0.505859	-	-0.343638	0.827651	-	-2.57297	0.223284	-	-2.23457	0.379869
X183_02443	-	-0.244412	0.361091	-	-0.193186	0.22706	-	-0.477639	0.0328362	-	-0.399398	0.0267232	-	0.053845	0.827027	-	-0.242515	0.446573	-	-0.15635	0.555285	-	-0.291521	0.128988	-	-0.203586	0.126946	-	0.08035	0.696701
X183_02444	-	-0.287516	0.285364	-	-0.297342	0.0701569	-	-0.20276	0.365483	-	-0.198711	0.261894	-	-0.00609056	0.997415	-	0.0773836	0.785134	-	0.0888049	0.716146	-	0.0878282	0.627993	-	0.10122	0.435221	-	0.00570671	0.994111
X183_02445	-	-0.173825	0.650662	-	-0.199038	0.229213	-	-0.168727	0.409766	-	0.13261	0.633219	-	-0.0240133	0.892807	-	-0.00616548	0.92804	-	0.304259	0.449948	-	0.0246445	0.925384	-	0.334624	0.100013	-	0.30184	0.176702
X183_02446	-	0.458886	0.535369	-	-0.080088	0.974796	-	0.0126983	1	down	-2.01636	0.000722771	-	-0.532272	0.565618	-	-0.446462	0.54012	down	-2.4714	0.027475	-	0.0891018	0.95884	down	-1.93405	0.0405527	down	-2.02959	0.000665784
X183_02447	up	Inf	0.0159539	up	Inf	2.9312e-06	-	Inf	0.381339	-	Inf	0.351342	-	1.24759	0.0789411	-	-1.95549	0.131192	-	-1.91403	0.153657	down	-3.19389	0.000306681	down	-3.15385	0.000708473	-	0.0302507	1
X183_02448	up	1.94088	6.62986e-09	up	1.77455	8.93255e-13	up	1.08466	0.000465324	up	1.10251	0.000105213	-	-0.163025	0.533214	-	-0.86569	0.00972261	-	-0.839088	0.00380176	-	-0.697223	0.00363299	-	-0.669609	0.000909703	-	0.0195595	0.980916
X183_02449	-	0.950123	0.00102091	up	1.14404	4.33081e-10	up	1.00422	3.34094e-05	up	1.03457	1.85948e-07	-	0.19573	0.447903	-	0.0445746	0.925994	-	0.0823888	0.752918	-	-0.144897	0.413665	-	-0.106747	0.462142	-	0.0304853	0.820959
X183_02450	-	0.0761219	0.792099	-	0.32443	0.0580209	-	0.360992	0.114744	-	0.178541	0.342875	-	0.251551	0.318026	-	0.276741	0.375638	-	0.101817	0.694612	-	0.0300161	0.882669	-	-0.143422	0.282283	-	-0.181014	0.377444
X183_02451	-	0.855724	0.00257129	-	0.517144	0.00362641	-	0.628608	0.00741029	-	0.689542	0.000356126	-	-0.335758	0.185335	-	-0.235632	0.438818	-	-0.166921	0.50419	-	0.10514	0.608278	-	0.17518	0.223502	-	0.0622198	0.761678
X183_02452	-	0.893739	0.00194032	-	0.559157	0.00256091	-	0.480589	0.0475416	-	0.573596	0.00373234	-	-0.331693	0.192427	-	-0.421131	0.174052	-	-0.320889	0.227888	-	-0.0843248	0.659307	-	0.0173939	0.868126	-	0.0939365	0.621174
X183_02453	-	0.874388	0.00397995	-	0.338874	0.119441	-	0.259952	0.316452	-	0.489516	0.0313068	-	-0.532694	0.0479012	-	-0.624046	0.0582486	-	-0.38618	0.168035	-	-0.0860945	0.744401	-	0.153164	0.395189	-	0.231615	0.346557
X183_02454	-	1.1223	0.0901504	-	0.55121	0.00968897	down	-1.70598	0.000279906	-	0.074175	0.799596	-	-0.570388	0.289039	down	-2.84272	0.00182604	-	-1.05205	0.122159	down	-2.26666	1.01502e-29	-	-0.474776	0.0811001	up	1.78497	0.000722652
X183_02455	-	-0.259475	0.341475	-	-0.0778986	0.632059	-	-0.0574247	0.799503	-	-0.00134329	0.996288	-	0.184887	0.457016	-	0.19412	0.523067	-	0.257627	0.300074	-	0.0138655	0.932483	-	0.0791325	0.518231	-	0.0577429	0.765149
X183_02456	-	0.233011	0.422339	-	0.00536803	0.952926	-	-0.149521	0.526422	-	-0.26949	0.158161	-	-0.224167	0.406596	-	-0.390122	0.224125	-	-0.50285	0.0577363	-	-0.161456	0.398557	-	-0.272218	0.0492132	-	-0.118447	0.56715
X183_02459	-	-0.214175	0.438879	-	-0.119774	0.467279	-	-0.0702255	0.750691	-	-0.130796	0.47092	-	0.0971787	0.701314	-	0.13514	0.665391	-	0.082319	0.746471	-	0.0435418	0.820557	-	-0.00820341	0.957418	-	-0.0596368	0.775992
X183_02460	-	-0.474815	0.213776	-	-0.841327	0.0477311	-	-0.2195	0.634991	-	-0.201773	0.596052	-	-0.361914	0.14743	-	0.247318	0.380177	-	0.273226	0.271178	-	0.613405	0.0129197	-	0.641756	8.23835e-07	-	0.0207714	0.994962
X183_02461	-	-1.36933	0.0595798	-	-0.281547	0.584251	-	-0.601567	0.303201	-	-0.6678	0.248595	up	1.08767	7.24896e-05	-	0.755439	0.0129073	-	0.697773	0.00597535	-	-0.326506	0.16157	-	-0.383495	0.0490587	-	-0.0647127	0.68774
X183_02462	-	0.154145	0.591129	-	-0.0142883	0.901453	-	-0.155622	0.436804	-	-0.368493	0.0331449	-	-0.166772	0.506978	-	-0.319636	0.283726	-	-0.52487	0.0358795	-	-0.146366	0.3869	-	-0.351483	0.00451636	-	-0.212976	0.301035
X183_02463	-	-0.241902	0.37771	-	-0.151216	0.359079	-	-0.159576	0.476055	-	-0.285332	0.123111	-	0.0928989	0.723958	-	0.0731368	0.811479	-	-0.0446025	0.86098	-	-0.014878	0.959669	-	-0.13112	0.366915	-	-0.123751	0.544759
X183_02464	-	-0.181114	0.527148	-	-0.20342	0.234885	-	-0.134807	0.550545	-	-0.258254	0.179947	-	-0.0185339	0.929877	-	0.039001	0.919543	-	-0.0772923	0.77841	-	0.0623852	0.757528	-	-0.0523195	0.750824	-	-0.122311	0.591421
X183_02465	down	-1.00492	0.00443351	down	-1.54284	0.000104071	down	-1.34597	0.000392382	down	-1.35395	0.000473101	-	-0.533251	0.0489457	-	-0.347834	0.280514	-	-0.348546	0.220832	-	0.190367	0.399923	-	0.191372	0.28084	-	-0.00688738	0.997043
X183_02466	-	0.0831231	0.775848	-	0.0778074	0.65595	-	-0.00956082	0.955695	-	-0.0384654	0.803695	-	-0.00187175	1	-	-0.100323	0.743226	-	-0.121769	0.619655	-	-0.0935399	0.613192	-	-0.113595	0.375007	-	-0.0279065	0.878937
X183_02467	-	-0.0728989	0.784212	-	-0.121768	0.464367	-	-0.341526	0.129673	-	-0.480447	0.00943675	-	-0.04605	0.864274	-	-0.277569	0.377203	-	-0.408933	0.118882	-	-0.22629	0.230708	-	-0.356167	0.00768962	-	-0.137412	0.517892
X183_02468	-	-0.922475	0.0362174	down	-1.02418	0.00422024	down	-1.33961	0.00139735	-	-0.720704	0.0592801	-	-0.0990666	0.791473	-	-0.427768	0.388211	-	0.20009	0.673472	-	-0.322944	0.529752	-	0.306628	0.412043	-	0.621368	0.165262
X183_02469	-	-0.741924	0.186008	up	1.08863	0.0021641	-	0.680948	0.106914	-	0.592584	0.142443	up	1.83298	1.23937e-05	up	1.41252	0.00330577	up	1.33227	0.00626546	-	-0.414265	0.207328	-	-0.494373	0.133369	-	-0.087318	0.864717
X183_02470	-	-0.307254	0.2785	-	-0.346009	0.0371996	-	-0.291499	0.197462	-	-0.244541	0.188955	-	-0.0354165	0.859622	-	0.00746289	0.995857	-	0.0621929	0.813424	-	0.0480588	0.786078	-	0.104136	0.388205	-	0.0483865	0.79355
X183_02476	-	-0.374239	0.427071	-	0.330259	0.363047	-	-0.217494	0.575437	-	0.236029	0.52627	-	0.706103	0.0771859	-	0.148358	0.826276	-	0.607779	0.155858	-	-0.550348	0.12551	-	-0.091908	0.841465	-	0.451531	0.313679
X183_02477	-	-0.537527	0.0535533	-	-0.57168	0.000669293	-	-0.735851	0.00125035	-	-0.567057	0.00186044	-	-0.0311202	0.903933	-	-0.207493	0.516096	-	-0.0304378	0.898198	-	-0.171398	0.380947	-	0.00715429	0.976488	-	0.170877	0.423876
X183_02478	down	-3.09245	6.1878e-19	down	-2.80683	2.92462e-16	down	-3.04803	4.48861e-18	down	-2.37078	1.94304e-13	-	0.289737	0.268537	-	0.0367785	0.900659	-	0.721431	0.00787962	-	-0.247696	0.240441	-	0.438226	0.00624749	-	0.678012	0.00238644
X183_02479	-	0.73619	0.0276871	-	0.923028	0.0001663	up	1.15595	3.33345e-05	up	1.32372	4.0748e-08	-	0.191295	0.487143	-	0.413789	0.203125	-	0.58781	0.0339637	-	0.2269	0.316331	-	0.403352	0.0268276	-	0.169045	0.443122
X183_02480	-	0.0120211	0.961148	-	0.541294	0.104585	-	0.285164	0.393415	-	0.248607	0.223032	-	0.533836	0.150726	-	0.268546	0.504344	-	0.237369	0.369099	-	-0.26023	0.465518	-	-0.290235	0.413014	-	-0.0373709	0.993815
X183_02481	-	-0.886837	0.00128704	-	-0.687715	3.18949e-05	down	-1.01039	7.00984e-06	-	-0.952717	1.5624e-07	-	0.202478	0.404104	-	-0.13194	0.68178	-	-0.0666509	0.817134	-	-0.329599	0.0777653	-	-0.262576	0.0429708	-	0.0593508	0.760089
X183_02482	-	-0.487227	0.0899876	-	-0.852403	2.50703e-06	-	-0.90518	0.000145928	-	-0.841787	1.18852e-05	-	-0.360523	0.162105	-	-0.424892	0.182114	-	-0.353329	0.159367	-	-0.060483	0.79179	-	0.0132601	0.984321	-	0.065624	0.862555
X183_02483	-	-0.132107	0.632685	-	-0.50484	0.00224735	-	-0.194452	0.389362	-	-0.284298	0.113663	-	-0.369224	0.137531	-	-0.0702338	0.82321	-	-0.152603	0.543079	-	0.304084	0.0999326	-	0.22307	0.0807395	-	-0.0887248	0.648762
X183_02484	-	-0.271516	0.331291	-	-0.0688978	0.683224	-	-0.480142	0.0397962	-	-0.213946	0.236705	-	0.204783	0.41993	-	-0.219264	0.504163	-	0.0557958	0.851558	-	-0.419046	0.0350994	-	-0.142564	0.282068	-	0.268877	0.227363
X183_02485	-	-0.613159	0.0254548	-	-0.291947	0.0752583	-	0.10557	0.632989	-	-0.108359	0.605472	-	0.324431	0.187753	-	0.710903	0.0210618	-	0.503833	0.0384072	-	0.391911	0.0349557	-	0.186105	0.105845	-	-0.213293	0.324732
X183_02486	-	-0.119238	0.674373	-	-0.448053	0.0159981	-	-0.505189	0.0333458	-	-0.598201	0.00290746	-	-0.325579	0.222531	-	-0.393982	0.213563	-	-0.479825	0.0769539	-	-0.0627349	0.728784	-	-0.147643	0.347325	-	-0.0926783	0.703442
X183_02487	-	-0.40899	0.127731	-	0.060435	0.773275	-	-0.128428	0.543115	-	-0.132704	0.469048	-	0.4723	0.055797	-	0.272229	0.370853	-	0.275293	0.266469	-	-0.195419	0.292037	-	-0.19064	0.144305	-	-0.00275198	0.999756
X183_02488	-	0.220141	0.484602	-	0.162226	0.435507	-	0.100495	0.691373	-	0.278303	0.181923	-	-0.0545247	0.866217	-	-0.127226	0.723261	-	0.0575762	0.776259	-	-0.0680041	0.775379	-	0.118974	0.445959	-	0.179205	0.413952
X183_02489	-	-0.0163993	0.945009	-	-0.182852	0.293252	-	-0.167506	0.480797	-	-0.293786	0.123687	-	-0.162613	0.517071	-	-0.158569	0.624239	-	-0.277205	0.28414	-	0.00828453	0.932568	-	-0.108335	0.475489	-	-0.124277	0.531882
X183_02490	-	-0.0751131	0.819696	-	0.277835	0.163608	-	0.080049	0.744714	-	0.0558114	0.773321	-	0.356966	0.190727	-	0.147683	0.656091	-	0.130662	0.636468	-	-0.204197	0.349633	-	-0.219678	0.224118	-	-0.0233555	0.945905
X183_02491	-	-0.175341	0.537743	-	-0.213914	0.204842	-	-0.416024	0.0678462	-	-0.379573	0.040271	-	-0.0358197	0.871959	-	-0.250501	0.417155	-	-0.205717	0.415349	-	-0.209309	0.280072	-	-0.163244	0.232622	-	0.0382586	0.858436
X183_02492	down	-1.74011	0.000964907	down	-1.53545	0.00274787	down	-1.68535	0.00120056	down	-1.71834	0.00137953	-	0.209571	0.400643	-	0.0489407	0.850844	-	0.0219849	0.842161	-	-0.15619	0.4713	-	-0.181074	0.448376	-	-0.0320214	0.970532
X183_02493	-	0.0234998	0.941756	-	-0.174519	0.304708	-	-0.14211	0.534829	-	-0.244402	0.180414	-	-0.193882	0.455036	-	-0.172553	0.587549	-	-0.267832	0.300984	-	0.0261116	0.897691	-	-0.0674352	0.586239	-	-0.101389	0.613463
X183_02494	-	-0.654913	0.0210022	-	-0.441904	0.0502304	-	-0.665719	0.00562212	-	-0.820663	0.00010547	-	0.215831	0.380442	-	-0.0198335	0.982172	-	-0.167356	0.589851	-	-0.23086	0.263018	-	-0.376542	0.0335378	-	-0.15362	0.523096
X183_02495	-	-0.173987	0.541351	-	0.169299	0.320096	-	0.239491	0.284577	-	-0.147	0.452453	-	0.346549	0.171929	-	0.404935	0.190478	-	0.0261972	0.914135	-	0.0632767	0.730784	-	-0.313936	0.0250713	-	-0.384668	0.0620336
X183_02496	-	-0.607245	0.0261517	-	-0.390903	0.0156711	-	-0.273415	0.219837	-	-0.150826	0.406706	-	0.219451	0.37627	-	0.326026	0.28105	-	0.455938	0.0661018	-	0.111715	0.527462	-	0.243102	0.0454824	-	0.123687	0.525183
X183_02497	-	0.0416103	0.875037	-	0.320702	0.0496708	-	0.289589	0.175992	-	0.431026	0.0151721	-	0.281733	0.257064	-	0.238199	0.418387	-	0.388038	0.122006	-	-0.0386074	0.882014	-	0.112811	0.358739	-	0.143921	0.496992
[truncated: 8,401 more rows]
