# Supplementary material for: Transformation of Compatible Mating-Type Genes in Monokaryons Triggers Fruiting Body Development by Activating Mating Pathways in Pleurotus eryngii
Source: Microbiol Spectr. 2023 Mar 14;11(2):e05272-22. doi: 10.1128/spectrum.05272-22 (PMC10100773; doi:10.1128/spectrum.05272-22)
Supplement: Supplemental file 3 — Table S3. Download spectrum.05272-22-s0003.xlsx, XLSX file, 0.01 MB [file spectrum.05272-22-s0003.xlsx]

## Sheet: Sheet1
Gene	Forward primer (5'to3')	Reverse primer (5'to3')	Function
X183_14444_HD1	TTCGAAAGGAGTTGAAGGAG	AGAATATATCGCCACCGTTG	Homeodomain 1 mating type protein
X183_14445_HD2	CAGATCTTCACGATGCACTC	GACGGGTATGCGTTATACTC	Homeodomain 2 mating type protein
X183_06222_PR1	TTCCGAGATCCAACCATGGAG	CAATGCTCCACCGAGTGAGC	Pheromone receptor 1
X183_06223_PR2	GTTCGTCTTATGAGGTCGAC	GAAGACGTAGAATCACGATG	Pheromone receptor 2
X183_12965_PCC1	TCATAGCTGAACGGTGGAAG	ACTTGTACTACCAGCGCGTG	Homolog of pcc1(pseudoclamp connection formation) in Coprinopsis cinereus
X183_03369_CLP1	ACTTCCTGTCAAGCCTCTCG	TCAAGGACAACCTGAGCATG	Homolog of clp1(clampless) in Coprinopsis cinereus
X183_09520_PRK1	TCGACGTCTACACATTAGGC	CATAGCTTCATCCATCGTTG	Serine/threonine-protein kinase
X183_04145_MP3K2	TCAGGATCTGGACAAAGCTC	TCTTGAGTACTCTGCAGACG	Mitogen-activated protein kinase kinase kinase
X183_07166_Actin	CCTTGGTCTTGAAGCTGCTG	GAGCGACGATCTTGACCTTC	Actin gene, which is ubiquitously expressed
